# Supplementary material for: Zhigancao decoction alleviates Parkinson’s disease via inhibiting TNF/NF-κB and Ras/ERK-mediated neuroinflammation and apoptosis
Source: iScience. 2025 Dec 18;29(1):114489. doi: 10.1016/j.isci.2025.114489 (PMC12818266; doi:10.1016/j.isci.2025.114489)
Supplement: Table S3. All chemical components of ZGCD, ZGCD-CS and Con [file mmc2.xlsx]

## Sheet: Sheet1
Compounds	Class I	Class II	Formula	Q1 (Da)	Q3 (Da)	Molecular weight (Da)	Ionization model	Level	CAS	cpd_ID	Con	ZGCD-CS	ZGCD	QC01	QC02	QC03
8-Hydroxyquinoline	Alkaloids	Quinoline alkaloids	C9H7NO	146.06	91.05	145.053	[M+H]+	1	148-24-3	C19434	2.38144e+07	1.65467e+07	2.16012e+07	2.33825e+07	2.4667e+07	2.26457e+07
L-Histidinol	Alkaloids	Alkaloids	C6H11N3O	142.1	124.09	141.09	[M+H]+	3	501-28-0	C00860	698013	409325	6.79113e+07	5.54814e+07	4.68359e+07	5.15436e+07
7,8-dihydropterin	Alkaloids	Alkaloids	C6H7N5O	166.07	149.05	165.065	[M+H]+	2	-	-	2.19173e+06	1.80399e+06	1.14179e+07	9.17901e+06	9.0448e+06	8.55171e+06
Indanone	Others	Ketone compounds	C9H8O	133.06	77.04	132.058	[M+H]+	3	83-33-0	C01504	192856	366873	3.74101e+06	3.19704e+06	3.20974e+06	2.71797e+06
Guvacoline	Alkaloids	Piperidine alkaloids	C7H11NO2	142.09	124.07	141.079	[M+H]+	3	495-19-2	C16821	22756	17782	1.03769e+06	964388	834516	649955
2-Phenylacetamide*	Alkaloids	Alkaloids	C8H9NO	136.08	91.05	135.068	[M+H]+	1	103-81-1	C02505	73301.1	104142	188784	212447	201950	196797
N-Benzylformamide*	Alkaloids	Alkaloids	C8H9NO	136.07	91.05	135.068	[M+H]+	1	6343-54-0	C15561	73301.1	104142	188784	212447	201950	196797
2,5-O-Di-CinnamylSorbitol	Phenolic acids	Phenolic acids	C24H30O6	415.21	119.09	414.204	[M+H]+	1	-	-	3.03846e+06	3.65048e+06	3.18516e+06	7.50026e+06	7.07584e+06	8.42175e+06
Dodecanamide	Alkaloids	Alkaloids	C12H25NO	200.2	88.07	199.194	[M+H]+	1	-	C13831	684764	275215	1.3293e+06	1.45698e+06	1.41603e+06	1.37048e+06
N,N-Diethyl-m-toluamide	Alkaloids	Alkaloids	C12H17NO	192.14	119.05	191.131	[M+H]+	1	134-62-3	C10935	92037.9	123348	52946.7	97615.3	80707.9	98640.8
Indoline	Alkaloids	Plumerane	C8H9N	120.08	103.05	119.073	[M+H]+	1	496-15-1	-	521606	490401	1.53973e+06	1.35193e+06	1.41449e+06	1.50831e+06
3-Hydroxylicochalcone E	Flavonoids	Chalcones	C21H22O5	355.15	313.14	354.147	[M+H]+	3	-	-	538071	1.05387e+06	266143	400145	306353	383518
Aurantiamide acetate	Alkaloids	Alkaloids	C27H28N2O4	445.21	224.11	444.205	[M+H]+	1	56121-42-7	-	11280.2	25303.3	2.96742e+06	1.43454e+06	1.48239e+06	2.36679e+06
Methyl-[8]-gingerol	Phenolic acids	Phenolic acids	C20H32O4	337.25	137.06	336.23	[M+H]+	3	-	-	55146.7	70043.3	74867.7	98696.4	103029	95204.8
Acetoxy-[6]-gingerol	Phenolic acids	Phenolic acids	C19H28O5	337.2	137.06	336.194	[M+H]+	3	-	-	55146.7	70043.3	74867.7	98696.4	103029	95204.8
Progesterone	Terpenoids	Ditepenoids	C21H30O2	315.23	109.07	314.225	[M+H]+	1	57-83-0	C00410	278708	118874	275187	225516	217557	208183
Isolicoflavonol	Flavonoids	Flavonols	C20H18O6	355.118	299.055	354.11	[M+H]+	2	94805-83-1	-	807877	1.59064e+06	2.47261e+06	1.65287e+06	1.58325e+06	1.70928e+06
3-hydroxy-1-methylpyrrolidin-2-one*	Alkaloids	Pyrrole alkaloids	C5H9NO2	116.07	70.06	115.063	[M+H]+	1	132996-63-5	-	647883	641644	5.42642e+06	7.42464e+06	7.29801e+06	7.65698e+06
7,8-Dihydroxyflavone	Flavonoids	Flavones	C15H10O4	255.07	129.03	254.058	[M+H]+	3	38183-03-8	-	75322.2	24502.7	181984	74208	71082.7	68842.4
3-Indoleacrylate*	Alkaloids	Plumerane	C11H9NO2	188.07	118.07	187.063	[M+H]+	1	1204-06-4	C21283	668475	455400	375131	351586	397438	460996
3-(1H-Indol-3-yl)propanoate	Alkaloids	Plumerane	C11H11NO2	190.09	118.07	189.079	[M+H]+	3	830-96-6	C22236	386828	313071	476272	527539	527794	533882
Α-hydroxyquinoline*	Alkaloids	Alkaloids	C9H7NO	146.06	118.06	145.053	[M+H]+	1	-	-	1.79907e+07	1.11866e+07	1.54969e+07	1.65136e+07	1.67679e+07	1.64957e+07
N-Acetylindole-3-carboxaldehyde*	Alkaloids	Plumerane	C11H9NO2	188.07	118.07	187.063	[M+H]+	1	22948-94-3	-	668475	455400	375131	351586	397438	460996
Indole-4-Carboxaldehyde*	Alkaloids	Alkaloids	C9H7NO	146.06	118.09	145.053	[M+H]+	1	1074-86-8	-	1.79907e+07	1.11866e+07	1.54969e+07	1.65136e+07	1.67679e+07	1.64957e+07
4-HydroxyseSamin*	Lignans and Coumarins	Lignans	C20H18O7	371.11	149.02	370.105	[M+H]+	1	-	-	23486.5	25381.5	617771	550116	380464	460374
3,5-Dihydro-2H-Furo[3,2-C]Quinolin-4-One*	Alkaloids	Quinoline alkaloids	C11H9NO2	188.07	118.07	187.063	[M+H]+	1	-	-	618992	431162	364866	373507	441558	443813
7-Oxodehydroabietic acid	Terpenoids	Ditepenoids	C20H26O3	315.2	187.12	314.188	[M+H]+	1	18684-55-4	-	288184	184315	4.75532e+06	1.98069e+06	1.8632e+06	1.94242e+06
9,11,13,15-Octadecatetraenal	Others	Aldehyde compounds	C18H28O	261.22	121.1	260.214	[M+H]+	1	148408-16-6	-	66791.6	70151.8	690395	279229	272775	313231
4-Nitrophenol	Others	Others	C6H5NO3	140.03	98.96	139.027	[M+H]+	3	100-02-7	C00870	6.50591e+06	6.34278e+06	1.96965e+07	8.29947e+06	7.64156e+06	6.75836e+06
p-Methoxycinnamaldehyde	Others	Aldehyde compounds	C10H10O2	163.08	91.05	162.068	[M+H]+	2	1963-36-6	C10475	156188	146217	980731	685321	669665	551777
(-)-Caaverine	Alkaloids	Aporphine alkaloids	C17H17NO2	268.13	191.09	267.126	[M+H]+	3	6899-64-5	C09368	13836.6	25534.6	2.05106e+06	1.92256e+06	1.99872e+06	1.77714e+06
Putrescine	Alkaloids	Alkaloids	C4H12N2	89.11	72.08	88.1	[M+H]+	3	110-60-1	C00134	1.36751e+06	1.28284e+06	1.0748e+06	1.37238e+06	1.09199e+06	977637
Spermidine	Alkaloids	Alkaloids	C7H19N3	146.17	72.08	145.158	[M+H]+	3	124-20-9	C00315	119910	141644	83560.6	92648.4	125790	117534
Hexadecanamide	Alkaloids	Alkaloids	C16H33NO	256.26	88.08	255.256	[M+H]+	1	629-54-9	-	7.3462e+06	3.14784e+06	1.59489e+07	1.47478e+07	1.40926e+07	1.45782e+07
10α-Hydroperoxy-guaia-1,11-diene	Terpenoids	Sesquiterpenoids	C15H24O2	237.19	121.1	236.178	[M+H]+	1	-	-	204074	288404	110878	114870	151913	138130
furo[2,3-h]quinoline	Alkaloids	Quinoline alkaloids	C11H7NO	170.06	115.05	169.053	[M+H]+	1	-	-	1.09894e+07	7.97983e+06	1.10472e+07	1.2855e+07	1.1524e+07	1.21835e+07
Linolenyl Alcohol	Others	Others	C18H32O	265.25	69.07	264.245	[M+H]+	2	506-44-5	-	1.72275e+06	1.06706e+06	3.04771e+06	1.95837e+06	1.91338e+06	1.56702e+06
N-Isobutyl Decanamide	Alkaloids	Alkaloids	C14H29NO	228.23	228.24	227.225	[M+H]+	1	73785-31-6	-	727082	217689	1.73271e+06	1.22875e+06	1.17185e+06	1.04558e+06
5-(2-aminoethyl)-8-hydroxyquinolin-2(1H)-one	Alkaloids	Alkaloids	C11H12N2O2	205.1	146.06	204.09	[M+H]+	1	94592-62-8	-	1.06754e+06	736551	664270	746369	724894	842400
Salutaridine	Alkaloids	Isoquinoline alkaloids	C19H21NO4	328.15	265.08	327.147	[M+H]+	3	4090-18-0	C05179	64153.4	155802	8.50275e+06	8.29309e+06	7.67842e+06	7.74875e+06
Cimicifugamide	Alkaloids	Phenolamine	C25H31NO10	506.2	177.06	505.195	[M+H]+	3	-	-	1.22282e+07	8.47883e+06	56450	4.04653e+06	4.11423e+06	4.98151e+06
Cuscohygrine	Alkaloids	Pyrrole alkaloids	C13H24N2O	225.2	100.11	224.189	[M+H]+	1	454-14-8	C06521	2.45093e+06	1.75054e+06	1.07966e+06	1.43257e+06	1.35236e+06	1.43009e+06
2-Piperidone	Alkaloids	Piperidine alkaloids	C5H9NO	100.08	56.05	99.0684	[M+H]+	1	675-20-7	-	2.2058e+06	5.20885e+06	3.50625e+06	4.43573e+06	3.89516e+06	3.61846e+06
12,13-Dehydrogeranylgeraniol	Others	Alcohol compounds	C18H30O	263.24	67.05	262.23	[M+H]+	1	-	-	342795	529228	787293	369010	301169	319989
Octadeca-2,9,12,15-tetraen-1-ol	Others	Others	C18H30O	263.24	81.07	262.23	[M+H]+	1	-	-	523928	800483	1.03876e+06	606170	459729	465522
Ethyl phenylacetate	Phenolic acids	Phenolic acids	C10H12O2	165.09	91.05	164.084	[M+H]+	3	101-97-3	-	138359	246341	211479	339435	253109	391507
(5S,6R)-5-methyl-6-(3-oxobutyl)cyclohept-2-en-1-one	Terpenoids	Sesquiterpenoids	C12H18O2	195.14	163.04	194.131	[M+H]+	1	-	-	3.08293e+06	2.26748e+06	1.06499e+06	1.40372e+06	1.80878e+06	1.27537e+06
2-(Hydroxymethyl)-3-pyridinol	Alkaloids	Alkaloids	C6H7NO2	126.06	53.04	125.048	[M+H]+	1	-	-	44912.9	24731	4.25227e+07	3.7683e+07	3.78144e+07	3.42991e+07
L-Adrenaline	Alkaloids	Alkaloids	C9H13NO3	184.1	124.07	183.089	[M+H]+	3	51-43-4	C00788	124875	168982	604274	689140	578902	633983
N-Feruloylphenylacetamide	Alkaloids	Phenolamine	C18H17NO4	312.12	177.06	311.116	[M+H]+	1	-	-	10801.4	28035.7	1.77167e+06	1.50678e+06	1.44854e+06	1.36682e+06
(2S)-2-amino-2-methylpentanoic acid	Alkaloids	Alkaloids	C6H13NO2	132.1	86.1	131.095	[M+H]+	1	-	-	1.67191e+07	1.527e+07	6.34229e+07	5.01688e+07	4.88644e+07	5.07188e+07
Benzoyleneurea	Alkaloids	Alkaloids	C8H6N2O2	163.05	146.02	162.043	[M+H]+	3	86-96-4	-	88828.4	50083.5	14004.3	37974.9	51749.7	41716.9
Indole-3-acetate	Alkaloids	Plumerane	C10H9NO2	176.07	130.07	175.063	[M+H]+	3	87-51-4	C00954	1.06096e+06	351316	276924	477770	402927	228346
N-(2-Hydroxy-4-methoxyphenyl)acetamide	Alkaloids	Alkaloids	C9H11NO3	182.08	91.05	181.074	[M+H]+	1	58469-06-0	-	24471.9	47612.4	60846.4	54512.2	70350.6	82863.8
Lumichrome	Alkaloids	Alkaloids	C12H10N4O2	243.09	145.08	242.08	[M+H]+	3	1086-80-2	C01727	56158.5	215579	283589	283043	244116	377302
Lindenenol E	Terpenoids	Sesquiterpenoids	C15H18O3	247.13	229.12	246.126	[M+H]+	3	-	-	141195	162870	1.61046e+06	503337	832162	766955
Octadec-2-enamide*	Alkaloids	Alkaloids	C18H35NO	282.28	69.07	281.272	[M+H]+	1	-	-	1.91668e+07	1.20666e+07	3.62814e+07	2.25715e+07	2.06768e+07	2.05449e+07
Octadec-8-enamide*	Alkaloids	Alkaloids	C18H35NO	282.28	69.07	281.272	[M+H]+	1	-	-	1.91668e+07	1.20666e+07	3.62814e+07	2.25715e+07	2.06768e+07	2.05449e+07
N-Methylhistamine	Alkaloids	Alkaloids	C6H11N3	126.1	68.05	125.095	[M+H]+	3	501-75-7	C05127	255095	261773	192686	260878	207074	240290
alpha-Amylcinnamaldehyde	Others	Aldehyde compounds	C14H18O	203.14	129.07	202.136	[M+H]+	3	122-40-7	C12288	86289	82751.2	235000	198181	196137	212115
Diosmetin 7-O-rutinoside	Flavonoids	Flavones	C28H32O15	609.18	301.08	608.174	[M+H]+	3	520-27-4	C10039	32022.6	16067.2	2.66189e+06	1.6666e+06	1.76695e+06	1.75e+06
4-(2-aminoethenyl)phenol*	Alkaloids	Alkaloids	C8H9NO	136.07	91.05	135.068	[M+H]+	1	-	-	69217.1	102400	149187	160458	194221	213573
3',4',7-Trihydroxyflavone	Flavonoids	Flavones	C15H10O5	271.06	243.06	270.053	[M+H]+	1	2150-11-0	-	376823	16033	454529	244992	295237	242795
3,5-di-tert-Butyl-4-hydroxyacetophenone	Others	Ketone compounds	C16H24O2	249.18	193.13	248.178	[M+H]+	1	14035-33-7	-	810934	780728	3.81176e+06	2.15201e+06	2.2033e+06	2.26341e+06
Lobetyol	Others	Others	C14H18O3	235.13	171.115	234.126	[M+H]+	3	136171-87-4	-	27917.8	21814.6	1.4176e+06	814024	759791	696094
Stachydrine	Alkaloids	Pyrrole alkaloids	C7H13NO2	144.1	58.06	143.095	[M+H]+	1	471-87-4	C10172	9.16603e+06	9.4429e+06	5.18953e+06	7.81422e+06	6.66183e+06	6.78515e+06
3,5-Di-tert-butylbenzoic acid	Phenolic acids	Phenolic acids	C15H22O2	235.17	179.11	234.161	[M+H]+	1	16225-26-6	-	3.39932e+06	3.14786e+06	3.98572e+06	3.52144e+06	3.43348e+06	3.61605e+06
13-Hydroxygermacrone*	Terpenoids	Sesquiterpenoids	C15H22O2	235.17	179.11	234.162	[M+H]+	1	-	C17491	3.47195e+06	3.19637e+06	3.8836e+06	3.53419e+06	3.6919e+06	3.58263e+06
Polygodial*	Terpenoids	Sesquiterpenoids	C15H22O2	235.17	179.11	234.162	[M+H]+	1	6754-20-7	C09712	3.39932e+06	3.14786e+06	3.98572e+06	3.52144e+06	3.43348e+06	3.61605e+06
4-Methylazetidine-2-Carboxylic acid*	Alkaloids	Alkaloids	C5H9NO2	116.07	70.06	115.063	[M+H]+	1	1779725-63-1	-	604644	674637	5.26169e+06	7.13825e+06	6.96551e+06	7.52471e+06
Apigenin	Flavonoids	Flavones	C15H10O5	271.06	153.02	270.053	[M+H]+	3	520-36-5	C01477	534026	38839.8	614847	421791	325001	380720
8-formyl-5-O-methyl ophiopogonanone B	Flavonoids	Other Flavonoids	C20H20O6	357.13	249.08	356.126	[M+H]+	3	-	-	41211	38617.5	519250	257254	261547	255866
5-Hydroxyflavone	Flavonoids	Flavones	C15H10O3	239.07	137.03	238.063	[M+H]+	3	491-78-1	-	52619.7	28460.9	49577.6	86415.9	42992.6	58450.8
3-quinolinecarboxylic acid	Alkaloids	Quinoline alkaloids	C10H7NO3	190.05	144.04	189.043	[M+H]+	1	-	-	1.05141e+06	854815	632878	1.22098e+06	1.07636e+06	1.02862e+06
Octadecadienamide	Alkaloids	Alkaloids	C18H33NO	280.26	81.07	279.256	[M+H]+	1	-	-	2.08331e+06	1.04645e+06	4.47987e+06	2.43302e+06	2.52876e+06	2.22631e+06
Farnesyl acetone	Terpenoids	Ditepenoids	C18H30O	263.24	81.07	262.23	[M+H]+	2	1117-52-8	-	273940	489067	90937.9	250973	196568	218405
7,4'-Dihydroxyflavone 7-glucoside*	Flavonoids	Flavones	C21H20O9	417.12	255.07	416.111	[M+H]+	1	20633-86-7	-	65038	21779.6	2.45025e+06	3.33662e+06	3.01724e+06	3.73444e+06
Aniline	Alkaloids	Alkaloids	C6H7N	94.07	51.03	93.0578	[M+H]+	3	62-53-3	C00292	52945.3	110066	40091.7	52011	57923.1	53061.3
3-Hydrocinnamyl-6-CinnamylGlucose	Others	Alcohol compounds	C24H30O6	415.21	119.09	414.204	[M+H]+	1	-	-	2.36606e+06	2.40074e+06	2.84965e+06	6.06545e+06	6.9699e+06	7.17107e+06
5-Methoxyindoleacetate	Alkaloids	Plumerane	C11H11NO3	206.08	145.05	205.074	[M+H]+	3	3471-31-6	C05660	3.34567e+06	2.30436e+06	3.92053e+06	3.98867e+06	4.06682e+06	4.06899e+06
10-Formyltetrahydrofolate	Alkaloids	Alkaloids	C20H23N7O7	474.17	327.12	473.166	[M+H]+	1	2800-34-2	C00234	1.22526e+06	1.51752e+06	1.66238e+07	1.61537e+07	1.64947e+07	1.6444e+07
3,3',4',5,6,7,8-heptamethoxyflavone	Flavonoids	Flavonols	C22H24O9	433.15	403.11	432.142	[M+H]+	1	1178-24-1	-	15760.5	14413.6	4.91936e+07	2.03018e+07	2.08403e+07	2.19687e+07
1-methoxy-6-methyl-10-propan-2-yloxy-5,6,6a,7-tetrahydro-4H-dibenzo[de,g]quinoline-2,9-diol	Alkaloids	Alkaloids	C21H25NO4	356.18	279.1	355.178	[M+H]+	3	-	-	13241.1	11372.3	190189	282808	207919	294248
Anthraquinone	Quinones	Anthraquinone	C14H8O2	209.06	152.06	208.052	[M+H]+	3	84-65-1	C16207	33939.2	31479.9	23556.1	22082.6	33473.5	12289.3
(S)-4-Aminovaleric acid	Alkaloids	Alkaloids	C5H11NO2	118.09	55.05	117.079	[M+H]+	1	1558-59-4	-	7.36116e+06	7.74468e+06	2.00207e+07	2.41179e+07	2.21272e+07	2.08806e+07
Acetophenone	Others	Others	C8H8O	121.06	103.05	120.058	[M+H]+	2	98-86-2	C07113	107993	178327	8.13435e+06	7.58363e+06	6.84557e+06	6.4433e+06
O-Acetylcarnitine	Alkaloids	Alkaloids	C9H17NO4	204.13	85.03	203.116	[M+H]+	1	3040-38-8	C02571	1.55248e+08	1.11658e+08	1.31377e+06	4.84365e+07	4.74859e+07	4.37954e+07
alanine betaine	Alkaloids	Alkaloids	C5H11NO2	118.08	72.08	117.079	[M+H]+	1	-	-	5.30617e+06	5.37934e+06	1.35016e+07	1.73568e+07	1.56866e+07	1.47763e+07
(S)-Isoboldine*	Alkaloids	Aporphine alkaloids	C19H21NO4	328.15	297.11	327.147	[M+H]+	3	3019-51-0	C09541	99083	147562	8.20959e+06	8.56681e+06	8.02824e+06	7.84525e+06
Boldine*	Alkaloids	Aporphine alkaloids	C19H21NO4	328.15	297.11	327.147	[M+H]+	3	476-70-0	C09365	90929.6	128293	1.26548e+07	1.26937e+07	1.1565e+07	1.10207e+07
Huangjinjian*	Alkaloids	Alkaloids	C19H21NO4	328.154	297.113	327.147	[M+H]+	3	-	-	90929.6	128293	1.26548e+07	1.26937e+07	1.1565e+07	1.10207e+07
6-Acetylmorphine	Alkaloids	Alkaloids	C19H21NO4	328.15	282.09	327.147	[M+H]+	1	2784-73-8	C11781	30317.9	49703.5	3.01603e+06	2.70113e+06	2.58889e+06	2.73121e+06
7-(4-Hydroxyphenyl)-1-phenyl-4-hepten-3-one	Others	Ketone compounds	C19H20O2	281.15	107.05	280.146	[M+H]+	3	100667-52-5	-	2.60246e+06	2.23028e+06	1.37075e+06	4.33409e+06	3.87722e+06	4.88156e+06
3',4',5',5,7-Pentamethoxyflavone*	Flavonoids	Flavones	C20H20O7	373.13	343.08	372.121	[M+H]+	1	53350-26-8	-	24841.6	21066.2	3.73121e+07	1.8356e+07	1.9078e+07	1.8008e+07
Tangeretin*	Flavonoids	Flavones	C20H20O7	373.13	343.09	372.121	[M+H]+	1	481-53-8	C10190	24841.6	21066.2	3.73121e+07	1.8356e+07	1.9078e+07	1.8008e+07
2,3-Dihydrobenzofuran*	Others	Others	C8H8O	121.06	77.04	120.058	[M+H]+	1	496-16-2	-	390136	760091	4.0609e+07	3.35159e+07	3.10516e+07	3.122e+07
Dihydrobisdemethoxycurcumin	Phenolic acids	Phenolic acids	C19H18O4	311.13	107.04	310.12	[M+H]+	3	-	-	31357.7	32068.4	360871	168567	236529	175779
N-Methyl-2-pyrrolidinone	Others	Others	C5H9NO	100.08	58.03	99.0684	[M+H]+	1	872-50-4	C11118	8.40309e+07	7.47118e+07	221873	2.65774e+07	2.36364e+07	2.28999e+07
Spermine	Alkaloids	Alkaloids	C10H26N4	203.22	84.08	202.216	[M+H]+	3	71-44-3	C00750	79677.9	63925.5	4.223e+06	2.99368e+06	3.28838e+06	2.91186e+06
Elemicin	Others	Others	C12H16O3	209.11	153.05	208.11	[M+H]+	3	487-11-6	C10451	94410.7	60426.8	90345.7	132333	64688.3	81544.3
N-Hydroxyl-tryptamine*	Alkaloids	Plumerane	C10H12N2O	177.1	160.08	176.095	[M+H]+	2	-	C17203	4.74189e+06	4.47718e+06	404091	2.63802e+06	2.03303e+06	1.77945e+06
Serotonin*	Alkaloids	Plumerane	C10H12N2O	177.1	160.08	176.095	[M+H]+	2	50-67-9	C00780	4.74189e+06	4.47718e+06	404091	2.63802e+06	2.03303e+06	1.77945e+06
Liquiritin	Flavonoids	Flavanones	C21H22O9	419.13	257.08	418.126	[M+H]+	1	551-15-5	C16989	31983.9	32223.4	1.23894e+07	2.67159e+07	1.81128e+07	1.80787e+07
Luteolin 7-O-(6''-malonylglucoside)	Flavonoids	Flavones	C24H22O14	535.11	287.05	534.101	[M+H]+	3	-	C10103	31139.6	19252.4	30791.3	28311.8	21245.9	15283.1
2-Amino-4-methylvaleric acid	Others	Others	C6H13NO2	132.1	86.1	131.095	[M+H]+	1	-	-	1.62743e+07	1.51728e+07	6.4201e+07	4.93941e+07	4.93113e+07	5.04067e+07
Choline	Alkaloids	Alkaloids	C5H14NO+	104.11	60.08	104.107	[M]+	3	62-49-7	C00114	172153	230501	1.18234e+06	1.0409e+06	1.10403e+06	959843
Tetradecyldiethanolamine	Alkaloids	Alkaloids	C18H39NO2	302.3	88.08	301.298	[M+H]+	1	18924-66-8	-	3.29596e+06	3.70843e+06	1.54711e+06	4.96693e+06	5.13487e+06	5.762e+06
2,2-dimethylchromene-6-carboxylic acid	Others	Others	C12H12O3	205.09	149.02	204.079	[M+H]+	1	34818-56-9	-	5.60016e+06	1.40962e+07	5.67366e+06	4.38691e+06	5.51869e+06	2.34251e+06
Dalbergin	Lignans and Coumarins	Coumarins	C16H12O4	269.08	254.06	268.074	[M+H]+	1	482-83-7	C10414	26045.3	71705.7	3.10709e+07	1.36689e+07	1.30217e+07	1.33828e+07
4',5,8-Trihydroxyflavanone	Flavonoids	Flavanones	C15H12O5	273.08	153.02	272.068	[M+H]+	1	-	-	292668	428273	2.64638e+07	3.18561e+07	2.9514e+07	2.76684e+07
Hydroxystyrene*	Others	Others	C8H8O	121.07	77.04	120.058	[M+H]+	1	-	-	435652	911218	3.65014e+07	3.31732e+07	3.07026e+07	2.78105e+07
5-(2-Hydroxyethyl)-4-methylthiazole	Others	Others	C6H9NOS	144.05	113.03	143.041	[M+H]+	3	137-00-8	C04294	44334	51731.9	2.72606e+07	1.97721e+07	1.92124e+07	1.89476e+07
Norpredicentrine*	Alkaloids	Alkaloids	C19H21NO4	328.15	265.08	327.147	[M+H]+	1	-	-	76740.7	150539	9.57202e+06	9.04648e+06	8.85753e+06	9.32322e+06
Bracteoline*	Alkaloids	Alkaloids	C19H21NO4	328.16	265.09	327.147	[M+H]+	1	25651-04-1	C09366	76740.7	150539	9.57202e+06	9.04648e+06	8.85753e+06	9.32322e+06
4,7-Megastigmadiene-3,9-diol	Terpenoids	Sesquiterpenoids	C13H22O2	211.17	109.1	210.162	[M+H]+	1	-	-	104347	68687.2	240061	116925	153560	151464
4-methoxybenzamide	Alkaloids	Alkaloids	C8H9NO2	152.07	107.05	151.063	[M+H]+	2	3424-93-9	-	135828	113430	3.65611e+06	3.24534e+06	3.22296e+06	3.46389e+06
Piperidine	Alkaloids	Piperidine alkaloids	C5H11N	86.1	69.07	85.0891	[M+H]+	3	110-89-4	C01746	5.69728e+06	6.10759e+06	1.8553e+07	1.62966e+07	1.62481e+07	1.37611e+07
Amphetamine*	Alkaloids	Alkaloids	C9H13N	136.11	91.05	135.105	[M+H]+	3	300-62-9	C07514	1.52567e+06	2.2607e+06	2.54112e+06	1.7697e+06	2.41774e+06	2.34952e+06
Tricin	Flavonoids	Flavones	C17H14O7	331.08	315.05	330.074	[M+H]+	1	520-32-1	C10193	93176.6	16880.8	44097.5	62801.3	36770.1	47786.7
Lauryldiethanolamine	Others	Others	C16H35NO2	274.28	88.08	273.267	[M+H]+	1	1541-67-9	-	18084.1	33805	52539.6	47003.4	61416.7	36977.8
Roemerine	Alkaloids	Aporphine alkaloids	C18H17NO2	280.13	249.09	279.126	[M+H]+	3	548-08-3	-	5988.43	9546.12	29226.8	42391.7	42553.8	53112.9
β-Cannabispiranol	Terpenoids	Sesquiterpenoids	C15H20O3	249.149	137.059	248.141	[M+H]+	3	64052-90-0	-	29898.2	16757.2	476086	255838	265797	290712
Betaine*	Alkaloids	Alkaloids	C5H11NO2	118.09	58.07	117.079	[M+H]+	1	107-43-7	C00719	5.39494e+07	7.57719e+07	8.37151e+06	1.49217e+07	1.3291e+07	1.2198e+07
Pyrrolidin	Alkaloids	Pyrrole alkaloids	C4H9N	72.08	55.05	71.0735	[M+H]+	3	123-75-1	-	627196	587972	1.28269e+06	1.77758e+06	1.46183e+06	1.50807e+06
4-amino-2-methylbutanoic acid*	Alkaloids	Alkaloids	C5H11NO2	118.09	58.07	117.079	[M+H]+	1	-	-	5.50609e+07	7.62067e+07	8.44582e+06	1.52935e+07	1.42084e+07	1.43847e+07
4-Hydroxy-2-quinolone	Alkaloids	Quinoline alkaloids	C9H7NO2	162.06	116.05	161.048	[M+H]+	3	86-95-3	C16716	84452.6	75625	67526.9	138849	115937	111810
ar-Turmerone	Terpenoids	Sesquiterpenoids	C15H20O	217.16	161.1	216.151	[M+H]+	3	532-65-0	-	72574.8	75066.4	1.9822e+06	1.02634e+06	834228	977243
5,7,2'-Trihydroxyflavanone 7-glucoside	Flavonoids	Flavanones	C21H22O10	435.13	273.08	434.121	[M+H]+	1	27960-47-0	-	53108.9	34393.7	2.92565e+06	3.63292e+06	7.98927e+06	5.26511e+06
Diisobutyl phthalate	Phenolic acids	Phenolic acids	C16H22O4	279.16	149.02	278.152	[M+H]+	1	84-69-5	C15205	2.08301e+06	2.77759e+06	2.03231e+06	2.87921e+06	1.94554e+06	2.93775e+06
2,5,8-trimethyldeca-2,4,7-triene-1,10-diol	Terpenoids	Monoterpenoids	C13H22O2	228.2	95.09	210.162	[M+NH4]+	1	-	-	7.48683e+06	7.65174e+06	4.15328e+06	8.00418e+06	8.48077e+06	7.62102e+06
N,N-Dimethyl-5-methoxytryptamine	Alkaloids	Plumerane	C13H18N2O	219.15	174.09	218.142	[M+H]+	3	1019-45-0	C08309	10569.2	12351.5	104589	73043.9	111631	131087
5-Methylnicotinic acid	Alkaloids	Alkaloids	C7H7NO2	138.05	92.05	137.048	[M+H]+	1	-	-	6610.47	9893.76	91829.9	109220	142238	119387
Dimethyl phthalate	Phenolic acids	Phenolic acids	C10H10O4	195.06	163.04	194.058	[M+H]+	3	131-11-3	C11233	2.20969e+06	1.45556e+06	839468	982007	1.70711e+06	1.05143e+06
3-Chloroaniline	Alkaloids	Alkaloids	C6H6ClN	128.03	93.06	127.019	[M+H]+	1	108-42-9	-	2.85972e+07	2.81086e+07	692829	7.1083e+06	7.24874e+06	6.26139e+06
Kaempferol-3-O-(6''-malonyl)glucoside	Flavonoids	Flavonols	C24H22O14	535.11	287.05	534.101	[M+H]+	3	81149-02-2	-	398314	322979	133453	222403	226563	245320
N1-Methyl-2-pyridone-5-carboxamide	Alkaloids	Pyridine alkaloids	C7H8N2O2	153.07	108.04	152.059	[M+H]+	1	701-44-0	C05842	1.48268e+06	1.79188e+06	1.50315e+06	1.16857e+06	1.12407e+06	1.1683e+06
6''-O-Acetyldaidzin	Flavonoids	Isoflavones	C23H22O10	459.13	255.07	458.121	[M+H]+	3	71385-83-6	-	6.85318e+06	5.17714e+06	2.61047e+06	2.6445e+06	2.85101e+06	2.36894e+06
3-(((S)-1-carboxy-2-phenylethyl)amino)-2,5-dihydroxycyclopentane-1-carboxylic acid	Others	Others	C15H19NO6	310.13	120.08	309.121	[M+H]+	1	-	-	127374	98619.5	2.61928e+07	1.81584e+07	1.87982e+07	1.67907e+07
[8]-Shogaol	Phenolic acids	Phenolic acids	C19H28O3	305.21	137.06	304.204	[M+H]+	3	36700-45-5	-	24125.4	48574.9	386943	151722	342422	361986
N-Acetylserotonin	Alkaloids	Plumerane	C12H14N2O2	219.11	160.08	218.106	[M+H]+	3	1210-83-9	C00978	99123.8	200488	27703.5	82097.1	78060.7	67733.4
p-Coumaroylputrescine	Alkaloids	Phenolamine	C13H18N2O2	235.14	147.04	234.137	[M+H]+	3	34136-53-3	C18326	72493.1	63345.2	2.63147e+06	2.20595e+06	2.28431e+06	2.37982e+06
5,7-Dihydroxy-4-methylcoumarin	Lignans and Coumarins	Coumarins	C10H8O4	193.05	91.05	192.042	[M+H]+	3	2107-76-8	-	93744.3	72123.1	613923	823786	563644	789496
Coal-tar pitch	Lignans and Coumarins	Coumarins	C15H10O4	255.07	181.07	254.058	[M+H]+	3	842-01-3	C16451	73941.6	151449	4.37814e+06	2.2139e+06	2.23027e+06	2.31302e+06
Spirost-5-en-3-ol-3-O-glucosyl(1→3)[fucosyl(1→2)]glucosyl(1→4)galactoside	Steroids	Steroidal saponins	C51H82O22	1047.54	885.48	1046.53	[M+H]+	2	-	-	N/A	7866.57	1.26884e+06	843562	560486	880416
2-Methyl-6-[(1R,5S)-(4-methene-5-hydroxyl-2-cyclohexen)-2-hepten-4-one	Terpenoids	Sesquiterpenoids	C15H22O2	235.17	137.09	234.162	[M+H]+	3	-	-	15030	N/A	138592	87736.5	57733.6	44807
2-[(2S)-1-methylpyrrolidin-2-yl]acetic acid	Alkaloids	Alkaloids	C7H13NO2	144.1	84.08	143.095	[M+H]+	1	137693-28-8	-	N/A	29725	5.41365e+06	3.20595e+06	3.63218e+06	3.25439e+06
Dihydroisopelletierine	Alkaloids	Piperidine alkaloids	C8H17NO	144.14	84.08	143.131	[M+H]+	3	-	-	N/A	29725	5.41365e+06	3.20595e+06	3.63218e+06	3.25439e+06
Isoschaftoside	Flavonoids	Flavones	C26H28O14	565.16	409.09	564.148	[M+H]+	1	52012-29-0	-	5133.54	14114.9	1.30741e+07	1.38332e+07	1.68555e+07	1.37102e+07
Kanzonol W	Lignans and Coumarins	Coumarins	C20H16O5	337.11	281.04	336.1	[M+H]+	3	184584-82-5	-	20313.2	N/A	657260	169590	265901	214425
Licoisoflavanone	Flavonoids	Other Flavonoids	C20H18O6	355.12	151.04	354.11	[M+H]+	3	66067-26-3	-	16588.3	14202.1	1.77112e+06	948785	818956	854578
Nootkatol	Terpenoids	Sesquiterpenoids	C15H24O	221.19	119.08	220.183	[M+H]+	3	50763-67-2	C17915	30613.7	16439.8	53038.1	37436.1	23455.8	36406.9
5-Demethoxynobiletin; 3',4',6,7,8-Pentamethoxyflavone*	Flavonoids	Flavones	C20H20O7	373.13	312.1	372.121	[M+H]+	1	42206-91-7	-	15540.7	12705.6	4.85281e+06	2.27861e+06	2.6678e+06	2.5156e+06
Spathulenol	Terpenoids	Sesquiterpenoids	C15H24O	221.19	119.09	220.183	[M+H]+	1	6750-60-3	-	N/A	51236.3	742099	438533	576459	594289
Eriodictyol-7-O-glucoside	Flavonoids	Flavanones	C21H22O11	451.12	289.07	450.116	[M+H]+	3	38965-51-4	-	20638.5	17253.7	292427	350136	293837	349649
4-Coumarate	Phenolic acids	Phenolic acids	C9H8O3	165.05	119.05	164.047	[M+H]+	3	501-98-4	C00811	N/A	45439.8	203873	470086	437647	530523
Sinensetin*	Flavonoids	Flavones	C20H20O7	373.13	312.1	372.121	[M+H]+	1	2306-27-6	C10186	7864.59	N/A	5.22579e+06	2.59138e+06	2.65798e+06	2.49593e+06
Licochalcone D	Flavonoids	Chalcones	C21H22O5	355.15	193.05	354.147	[M+H]+	2	144506-15-0	-	1.17532e+06	1.88628e+06	N/A	513594	432336	534023
N-Methyllindcarpine*	Alkaloids	Aporphine alkaloids	C19H21NO4	328.15	265.1	327.147	[M+H]+	1	14028-97-8	-	N/A	162957	9.0553e+06	1.00296e+07	9.80545e+06	8.60227e+06
Dihydrodemethoxy curcumin	Phenolic acids	Phenolic acids	C20H20O5	341.14	177.05	340.131	[M+H]+	3	-	-	N/A	10402.9	1.68264e+06	1.1583e+06	1.02452e+06	1.00474e+06
Thymidine-5'-carboxylic acid	Others	Others	C10H12N2O6	257.08	137.02	256.07	[M+H]+	3	-	-	N/A	426256	1.46088e+07	2.869e+07	2.59904e+07	2.63466e+07
Isoliquiritigenin	Flavonoids	Chalcones	C15H12O4	257.081	137.023	256.074	[M+H]+	3	961-29-5	C08650	N/A	68467.9	4.25873e+06	1.60844e+06	1.78909e+06	2.99213e+06
2-Phenylpropylamine*	Alkaloids	Alkaloids	C9H13N	136.11	91.05	135.105	[M+H]+	3	582-22-9	-	1.35934e+06	2.44794e+06	2.63149e+06	2.96923e+06	2.58086e+06	2.42159e+06
epsilon-Caprolactam	Alkaloids	Alkaloids	C6H11NO	114.09	81.06	113.084	[M+H]+	1	105-60-2	C06593	N/A	60639.4	5.15337e+06	6.40394e+06	5.98852e+06	5.93987e+06
Gallacetophenone	Others	Ketone compounds	C8H8O4	169.05	65.03	168.042	[M+H]+	3	528-21-2	-	N/A	11946.7	61042.9	70154.1	61159.8	45821
6-hydroxycoumarin	Lignans and Coumarins	Coumarins	C9H6O3	163.04	89.04	162.032	[M+H]+	3	6093-68-1	-	N/A	36420.8	1.28763e+07	1.90292e+07	1.82777e+07	1.54862e+07
Curcumol	Terpenoids	Sesquiterpenoids	C15H24O2	237.19	135.12	236.178	[M+H]+	3	4871-97-0	-	160471	196205	N/A	125308	92381.3	122747
(-)-Epicatechin	Flavonoids	Flavanols	C15H14O6	291.09	139.04	290.079	[M+H]+	3	490-46-0	C09727	33824.7	37974.7	41548.1	215730	176201	173734
Hydroxyindesteolide	Others	Lactones	C15H18O3	247.13	229.12	246.126	[M+H]+	3	-	-	80949.4	49460.4	2.80956e+06	1.66231e+06	1.68659e+06	1.45609e+06
Daidzin*	Flavonoids	Isoflavones	C21H20O9	417.12	255.07	416.111	[M+H]+	1	552-66-9	C10216	57067.9	N/A	2.07967e+07	3.03665e+07	2.83046e+07	2.64861e+07
3-Hydroxy-23-Oxo-12-Oleanen-27-Oic Acid	Terpenoids	Triterpene	C30H46O4	471.35	407.33	470.34	[M+H]+	1	1174174-32-3	-	N/A	247014	1.89641e+06	693901	666917	678707
11,12-epoxy-13-hydroxy-3-Oxooleanane-28-oic acid gamma-lactone (Liquidambaric Lactone)	Terpenoids	Triterpene	C30H44O4	469.33	423.33	468.324	[M+H]+	2	185051-75-6	-	N/A	20256.2	660268	272202	259793	298013
Harpagoside	Terpenoids	Monoterpenoids	C24H30O11	495.19	181.03	494.179	[M+H]+	1	19210-12-9	C09783	31970.1	51188.7	N/A	139825	93535.4	117291
Damsinic acid	Terpenoids	Sesquiterpenoids	C15H22O3	251.16	195.1	250.157	[M+H]+	3	22844-19-5	-	204066	597225	581588	469182	463613	473353
Isopimpinellin	Lignans and Coumarins	Coumarins	C13H10O5	247.06	217.02	246.053	[M+H]+	3	482-27-9	C02162	10090.1	N/A	789310	416571	406037	471707
Magnoflorine	Alkaloids	Aporphine alkaloids	C20H24NO4+	342.17	297.11	342.17	[M]+	1	2141-09-5	C09581	10495.7	N/A	2.3537e+07	2.22767e+07	2.20166e+07	1.98686e+07
methyl carbazole-3-carboxylate	Alkaloids	Alkaloids	C14H11NO2	226.09	183.07	225.079	[M+H]+	1	97931-41-4	-	22029.9	N/A	1.59824e+06	760393	745370	905452
Enantio-7(11)eudesmen-4-ol	Terpenoids	Sesquiterpenoids	C15H26O	223.21	149.13	222.198	[M+H]+	3	186374-63-0	-	N/A	168619	313798	196777	340899	192285
Isoformononetin	Flavonoids	Isoflavones	C16H12O4	269.08	237.05	268.074	[M+H]+	1	486-63-5	C12125	14223	17789.4	1.78753e+07	7.82875e+06	7.47929e+06	7.46992e+06
5-hydroxy-1-phenyl-7-(3,4-dihydroxyphenyl)-3-heptanone	Others	Ketone compounds	C19H22O4	315.16	149.06	314.152	[M+H]+	3	-	-	24685.1	N/A	529620	279333	281028	213982
N-Caffeoyltyramine	Alkaloids	Phenolamine	C17H17NO4	300.12	163.04	299.116	[M+H]+	1	103188-48-3	-	17598.3	14661	5.28049e+07	3.21144e+07	3.72741e+07	3.96977e+07
Ophiogenin-3-O-rhamnosyl(1→2)[xylosyl(1→3)glucosyl(1→4)]glucoside (Cixi-Ophiopogon B)	Steroids	Steroidal saponins	C50H80O23	1049.52	411.29	1048.51	[M+H]+	3	-	-	8287.28	N/A	177425	94911	83920.9	89900.9
[6]-Shogaol	Phenolic acids	Phenolic acids	C17H24O3	277.18	137.07	276.173	[M+H]+	1	555-66-8	C10494	28438.1	N/A	5.65674e+07	2.28773e+07	4.29962e+07	2.37992e+07
Benzoate	Phenolic acids	Phenolic acids	C7H6O2	123.04	79.05	122.037	[M+H]+	3	65-85-0	C00180	N/A	276913	989187	1.11718e+06	1.5611e+06	2.12904e+06
6,7-Dihydroxyflavone*	Flavonoids	Flavones	C15H10O4	255.07	137.02	254.058	[M+H]+	1	38183-04-9	-	N/A	27519.1	2.09042e+06	566967	687411	556767
Wogonin	Flavonoids	Flavones	C16H12O5	285.08	270.06	284.068	[M+H]+	3	632-85-9	C10197	19378.5	27464	3.74247e+07	1.41167e+07	1.35014e+07	1.38335e+07
Indole-3-carboxaldehyde	Alkaloids	Plumerane	C9H7NO	146.06	91.05	145.053	[M+H]+	3	487-89-8	C08493	N/A	115644	1.31488e+06	1.13467e+06	1.33539e+06	1.43205e+06
Nootkatone	Terpenoids	Sesquiterpenoids	C15H22O	219.17	81.07	218.167	[M+H]+	3	4674-50-4	C17914	110502	82749.2	84497	82556.9	93420.6	58196.3
Luteolin 7-O-beta-D-glucoside*	Flavonoids	Flavones	C21H20O11	449.11	287.06	448.101	[M+H]+	3	5373-11-5	C03951	48054.2	29959.7	2.94843e+06	2.91279e+06	3.21922e+06	3.34746e+06
Rutin*	Flavonoids	Flavonols	C27H30O16	611.16	303.05	610.153	[M+H]+	1	153-18-4	C05625	N/A	14491.1	370675	475515	805702	686208
Tectoridin	Flavonoids	Isoflavones	C22H22O11	463.12	301.09	462.116	[M+H]+	3	611-40-5	C10533	27313.7	N/A	4.14685e+06	3.42251e+06	3.49338e+06	3.54016e+06
Isopiperitenone	Terpenoids	Monoterpenoids	C10H14O	151.11	91.05	150.105	[M+H]+	2	529-01-1	C02289	259553	158352	N/A	271892	282778	219179
Neohesperidin	Flavonoids	Flavanones	C28H34O15	611.2	303.09	610.19	[M+H]+	3	13241-33-3	C09806	19222	N/A	758277	673945	391421	400891
codonopyrrolidium B	Alkaloids	Alkaloids	C14H22NO4+	268.157	161.061	268.154	[M+H]+	3	-	-	N/A	13777.8	147376	96443.2	70435.2	66831.7
Benzaldehyde	Others	Aldehyde compounds	C7H6O	107.05	77.04	106.042	[M+H]+	3	100-52-7	C00261	302167	N/A	353841	688582	834007	684090
alpha-Ionone	Terpenoids	Monoterpenoids	C13H20O	193.16	175.15	192.151	[M+H]+	3	127-41-3	C12286	130327	130504	154632	85987.4	112090	166098
4,2',3',4'-Tetrahydroxychalcone*	Flavonoids	Chalcones	C15H12O5	273.07	153.02	272.068	[M+H]+	1	-	-	30200.5	N/A	6.08815e+06	4.81396e+06	4.21023e+06	3.4872e+06
5,8,4'-Trihydroxyflavanone*	Flavonoids	Flavanones	C15H12O5	273.08	153.02	272.068	[M+H]+	1	123067-25-4	-	30200.5	N/A	6.08815e+06	4.81396e+06	4.21023e+06	3.4872e+06
6,7-Dimethoxy-4-methylcoumarin	Lignans and Coumarins	Coumarins	C12H12O4	221.08	177.05	220.074	[M+H]+	3	4281-40-7	-	10906.9	N/A	167844	83585.8	64850.6	114931
Dodecylcarnitine	Alkaloids	Alkaloids	C19H37NO4	344.28	85.03	343.272	[M+H]+	1	25518-54-1	-	168327	400990	N/A	293691	283965	207786
Avicularin*	Flavonoids	Flavonols	C20H18O11	435.091	303.058	434.085	[M+H]+	3	572-30-5	C22608	N/A	187716	890004	246979	335799	351435
(S)-Canadine	Alkaloids	Isoquinoline alkaloids	C20H21NO4	340.15	340.15	339.147	[M+H]+	3	5096-57-1	C03329	64613.2	N/A	5.83034e+06	3.84814e+06	4.65146e+06	3.00331e+06
iso-methyl-ophiopogonone A	Flavonoids	Other Flavonoids	C19H16O6	341.1	219.06	340.095	[M+H]+	1	-	-	N/A	5984.57	5.14947e+06	2.33879e+06	2.67197e+06	2.37278e+06
5,7,2'-Trihydroxy-8-methoxyflavone; Scutevulin*	Flavonoids	Flavones	C16H12O6	301.07	286.05	300.063	[M+H]+	1	80713-32-2	-	16966.6	N/A	8.51255e+06	3.27004e+06	3.28821e+06	3.63641e+06
Diosmetin*	Flavonoids	Flavones	C16H12O6	301.071	286.048	300.063	[M+H]+	1	520-34-3	C10038	45787.5	N/A	8.63349e+06	3.52984e+06	3.58977e+06	3.87871e+06
5,7,2'-trihydroxy-6-methyl-3-(3',4'-methylenedioxybenzyl)chromone*	Flavonoids	Other Flavonoids	C18H14O7	343.08	205.05	342.074	[M+H]+	3	-	-	N/A	8556.3	276986	135031	119478	119704
nummularine P	Alkaloids	Alkaloids	C29H43N5O6	558.33	374.21	557.321	[M+H]+	3	110187-25-2	-	122596	110474	30841.3	17829.5	50768.6	47417.9
Pinocembrin	Flavonoids	Flavanones	C15H12O4	257.081	153.018	256.074	[M+H]+	3	480-39-7	C09827	17325.9	N/A	103045	72719.3	62189.8	68512.4
Tryptanthrine	Alkaloids	Plumerane	C15H8N2O2	249.06	130.03	248.059	[M+H]+	3	13220-57-0	C10742	N/A	8017.12	89386.6	53542.3	68968	71183.5
Tricin-7-O-neohesperidoside	Flavonoids	Flavones	C29H34O16	639.192	331.082	638.185	[M+H]+	3	53766-40-8	-	N/A	15686.4	80525.7	68684.3	84917.7	120249
Gardenin A	Flavonoids	Flavones	C21H22O9	419.13	404.11	418.126	[M+H]+	3	21187-73-5	-	44151	N/A	2.25091e+07	9.80108e+06	1.0424e+07	9.56256e+06
Feruloylputrescine	Alkaloids	Phenolamine	C14H20N2O3	265.15	177.06	264.147	[M+H]+	3	501-13-3	C10497	87930.3	N/A	3.221e+06	1.97147e+06	1.86453e+06	2.07607e+06
dimethyl ophiopogonanone A	Flavonoids	Other Flavonoids	C20H20O6	357.13	135.04	356.126	[M+H]+	1	-	-	36978.1	193526	1.8869e+07	6.12317e+06	6.3673e+06	6.34152e+06
8-Hydroxycoumarin	Lignans and Coumarins	Coumarins	C9H6O3	163.04	89.04	162.032	[M+H]+	3	2442-31-1	-	24980.3	N/A	4.50343e+06	6.67351e+06	8.12212e+06	7.96155e+06
ginsenoside Rh14*	Terpenoids	Triterpene Saponin	C42H70O13	783.49	423.36	782.482	[M+H]+	3	-	-	N/A	18112.8	52094.5	49963.5	27937.9	77629.7
Ginsenoside La*	Terpenoids	Triterpene Saponin	C42H70O13	783.488	423.364	782.482	[M+H]+	3	123617-34-5	-	N/A	18112.8	52094.5	49963.5	27937.9	77629.7
1,4,8-Trihydroxynaphthalene-1-O-glucoside	Quinones	Quinones	C16H18O8	339.11	177.05	338.1	[M+H]+	1	39015-63-9	-	7275.74	6170.1	8.77419e+06	9.40741e+06	7.10823e+06	5.41963e+06
Hesperetin	Flavonoids	Flavanones	C16H14O6	303.086	177.055	302.079	[M+H]+	3	520-33-2	C01709	29498.9	8534.71	420176	382109	222387	239943
Tyramine	Alkaloids	Alkaloids	C8H11NO	138.09	103.05	137.084	[M+H]+	1	51-67-2	C00483	7486.98	N/A	5.6802e+06	4.59653e+06	4.35049e+06	4.04056e+06
Hercynine	Alkaloids	Alkaloids	C9H15N3O2	198.12	95.06	197.116	[M+H]+	3	534-30-5	C05575	332774	198046	9.45442e+06	7.18734e+06	7.88626e+06	7.63195e+06
Isobutyryl carnitine	Alkaloids	Alkaloids	C11H21NO4	232.15	57.03	231.147	[M+H]+	1	25518-49-4	-	308339	111970	N/A	122952	142018	152312
Monoisobutyl phthalate	Others	Others	C12H14O4	223.1	149.02	222.089	[M+H]+	3	30833-53-5	-	N/A	261055	371665	547996	366702	447776
7-Methoxy-5-Prenyloxycoumarin*	Lignans and Coumarins	Coumarins	C15H16O4	261.11	189.06	260.105	[M+H]+	1	35590-41-1	-	N/A	14747	3.70737e+06	1.69571e+06	1.55329e+06	1.65414e+06
Meranzin*	Lignans and Coumarins	Coumarins	C15H16O4	261.11	189.07	260.105	[M+H]+	1	23971-42-8	-	N/A	14747	3.70737e+06	1.69571e+06	1.55329e+06	1.65414e+06
Cinnamaldehyde	Phenolic acids	Phenolic acids	C9H8O	133.064	77.0381	132.058	[M+H]+	3	14371-10-9	C00903	199924	204667	N/A	403234	371074	236885
3,4-Dihydroxybenzaldehyde	Others	Aldehyde compounds	C7H6O3	139.04	65.04	138.032	[M+H]+	3	139-85-5	C16700	54926.1	N/A	209838	536525	508344	418680
Quercetin-3-O-xyloside (Reynoutrin)*	Flavonoids	Flavonols	C20H18O11	435.09	303.06	434.085	[M+H]+	3	549-32-6	-	88912	77378.6	1.03893e+06	270098	312001	441919
Sesaminol*	Lignans and Coumarins	Lignans	C20H18O7	371.12	149.03	370.105	[M+H]+	1	74061-79-3	C22597	42058.5	N/A	910602	517500	390107	526117
Norisoboldine	Alkaloids	Aporphine alkaloids	C18H19NO4	314.14	265.09	313.131	[M+H]+	3	23599-69-1	-	N/A	15616.9	3.21405e+06	3.37873e+06	2.99077e+06	3.22241e+06
Genistein-7-O-galactoside*	Flavonoids	Isoflavones	C21H20O10	433.11	271.06	432.106	[M+H]+	1	-	-	N/A	19723.5	2.32125e+07	1.68164e+07	1.57481e+07	1.75221e+07
Sophoricoside*	Flavonoids	Isoflavones	C21H20O10	433.11	271.06	432.106	[M+H]+	1	152-95-4	-	11725.8	38388.9	2.54874e+07	1.81353e+07	1.55107e+07	1.88084e+07
Apigenin-4'-O-glucoside*	Flavonoids	Flavones	C21H20O10	433.113	271.074	432.106	[M+H]+	1	20486-34-4	-	N/A	19723.5	2.32125e+07	1.68164e+07	1.57481e+07	1.75221e+07
Apigenin 7-O-beta-D-glucoside*	Flavonoids	Flavones	C21H20O10	433.11	271.07	432.106	[M+H]+	1	578-74-5	C04608	N/A	19723.5	2.32125e+07	1.68164e+07	1.57481e+07	1.75221e+07
[4]-Shogaol	Phenolic acids	Phenolic acids	C15H20O3	249.14	137.06	248.141	[M+H]+	3	-	-	34840.9	N/A	2.98188e+06	1.05069e+06	1.48867e+06	1.2925e+06
Butylamine	Alkaloids	Alkaloids	C4H11N	74.1	57.07	73.0891	[M+H]+	3	109-73-9	-	69991.1	42791.8	74999.1	71462.7	59396.9	55762.9
3-Hydroxy-4-methoxybenzoic acid; Isovanillic Acid	Phenolic acids	Phenolic acids	C8H8O4	169.05	65.04	168.042	[M+H]+	3	645-08-9	-	14223.8	N/A	95173.9	218146	340191	205277
Cnidilide	Others	Lactones	C12H18O2	195.14	79.05	194.131	[M+H]+	2	-	C16937	421139	440682	569914	764900	699943	704063
Isocyperol	Terpenoids	Sesquiterpenoids	C15H24O	221.19	147.12	220.183	[M+H]+	2	20085-00-1	C16974	19662.3	25872.4	356332	420166	281399	202236
Hispidol*	Flavonoids	Aurones	C15H10O4	255.06	137.02	254.058	[M+H]+	1	5786-54-9	C08644	N/A	34225.1	699822	153602	336025	238657
N-Methylnicotinate	Alkaloids	Pyridine alkaloids	C7H7NO2	138.06	94.07	137.048	[M+H]+	1	535-83-1	C01004	5453.95	8969.44	120151	132174	134504	133903
7β-Methoxyrosmanol	Terpenoids	Ditepenoids	C21H28O5	361.2	109.1	360.194	[M+H]+	3	24703-38-6	-	44691.8	79222.4	N/A	46274.1	41794	36555.7
1,7-Bis(4-hydroxyphenyl)hept-1-en-3-one*	Others	Ketone compounds	C19H20O3	297.15	107.05	296.141	[M+H]+	3	1083200-79-6	-	N/A	15498.2	185382	93276.8	155693	135434
ophiopogonanone F	Flavonoids	Other Flavonoids	C20H22O7	375.14	167.07	374.137	[M+H]+	3	588706-67-6	-	N/A	14787.4	2.90022e+06	1.58872e+06	1.61122e+06	1.60212e+06
Irisflorentin	Flavonoids	Isoflavones	C20H18O8	387.11	357.07	386.1	[M+H]+	1	41743-73-1	C17958	11523.8	10233.4	912271	414210	448629	381152
Linderolide G	Others	Lactones	C15H18O3	247.13	229.12	246.126	[M+H]+	3	-	-	21431.4	50506.1	438575	207173	265119	232275
5-Aminolevulinate	Alkaloids	Alkaloids	C5H9NO3	132.07	86.06	131.058	[M+H]+	3	106-60-5	C00430	1.18558e+06	1.44231e+06	N/A	4.19606e+06	4.43332e+06	4.60774e+06
7,2'-Dihydroxy-4'-methoxy-isoflavanol	Flavonoids	Isoflavones	C16H16O5	289.11	161.06	288.1	[M+H]+	1	-	C16187	29660.9	N/A	5.73101e+06	3.20777e+06	2.69345e+06	2.54154e+06
Pinosylvin	Others	Stilbene	C14H12O2	213.09	107.05	212.084	[M+H]+	3	22139-77-1	C01745	N/A	39834.9	322075	233789	308816	273029
Micheliolide	Terpenoids	Sesquiterpenoids	C15H20O3	249.14	203.1	248.141	[M+H]+	2	68370-47-8	C09507	N/A	59184.3	1.05769e+06	786925	657538	486403
2,3,23-Trihydroxyurs-12,19(29)-dien-28-oic acid	Terpenoids	Triterpene	C30H46O5	487.34	405.31	486.334	[M+H]+	1	-	-	N/A	10000.7	1.63545e+07	1.43119e+07	1.02147e+07	1.0719e+07
6-Deoxy-6-sulfo-D-glucono-1,5-lactone	Others	Lactones	C6H10O8S	243.02	225.01	242.01	[M+H]+	1	-	C21064	46390.6	47155.4	2.9769e+07	1.33884e+07	1.39843e+07	1.71537e+07
Licoricesaponin K2	Terpenoids	Triterpene Saponin	C42H62O16	823.41	453.34	822.404	[M+H]+	1	-	-	16663.2	N/A	4.02214e+06	1.6914e+06	2.89908e+06	2.28706e+06
N-(4-oxopentyl)-acetamide	Alkaloids	Alkaloids	C7H13NO2	144.1	84.08	143.095	[M+H]+	1	-	-	19684.9	N/A	2.21673e+06	1.69792e+06	1.40729e+06	1.40089e+06
Mequinol	Others	Others	C7H8O2	125.06	110.04	124.052	[M+H]+	3	150-76-5	-	7532.75	12399.1	19615.2	27355.9	45387.9	19713.7
Kaempferol-3-O-neohesperidoside*	Flavonoids	Flavonols	C27H30O15	595.16	287.06	594.159	[M+H]+	3	32602-81-6	-	17566.1	N/A	217170	264484	221924	302870
Scolymoside*	Flavonoids	Flavones	C27H30O15	595.17	287.06	594.159	[M+H]+	3	25694-72-8	C12630	17566.1	N/A	217170	264484	221924	302870
Kaempferol-3-O-glucorhamnoside*	Flavonoids	Flavonols	C27H30O15	595.166	287.06	594.159	[M+H]+	3	40437-72-7	-	17566.1	N/A	217170	264484	221924	302870
Homoplantaginin*	Flavonoids	Flavones	C22H22O11	463.13	301.07	462.116	[M+H]+	3	17680-84-1	C17762	45534.4	N/A	4.67747e+06	4.68094e+06	3.88646e+06	4.35627e+06
Diosmetin-7-O-galactoside*	Flavonoids	Flavones	C22H22O11	463.12	301.07	462.116	[M+H]+	3	-	-	45534.4	N/A	4.67747e+06	4.68094e+06	3.88646e+06	4.35627e+06
Baicalin*	Flavonoids	Flavones	C21H18O11	447.09	271.06	446.085	[M+H]+	1	21967-41-9	C10025	1.88245e+07	2.7585e+06	N/A	1.95746e+06	2.40459e+06	2.25214e+06
O-Decanoyl-L-carnitine	Alkaloids	Alkaloids	C17H33NO4	316.25	85.03	315.241	[M+H]+	1	3992-45-8	C03299	76314.2	144194	N/A	96658.7	72893.6	89012.8
Hotrienol	Terpenoids	Monoterpenoids	C10H16O	153.13	57.07	152.12	[M+H]+	3	29957-43-5	-	140210	95145.9	N/A	72161.7	62748	45523.5
7-(3,4-Dihydroxyphenyl)-1-(4-hydroxy-3-methoxyphenyl)-4-en-3-heptanone	Others	Ketone compounds	C20H22O5	343.16	325.19	342.147	[M+H]+	3	-	-	55953	N/A	477008	221986	209779	83595.9
Paeonol	Others	Ketone compounds	C9H10O3	167.07	121.07	166.063	[M+H]+	3	552-41-0	C10712	57300.8	N/A	807622	583515	544621	532052
5-guanidino-2-(2-hydroxyethyl)pentanoic acid	Others	Others	C8H17N3O3	204.13	158.12	203.127	[M+H]+	3	-	-	28944.7	N/A	1.25014e+06	1.23085e+06	1.0939e+06	1.04406e+06
iso-ophiopogonanone D	Flavonoids	Other Flavonoids	C20H18O7	371.11	249.08	370.105	[M+H]+	3	-	-	2217.11	N/A	246175	128469	130817	141820
β-Carboline-1-propanoic acid	Alkaloids	Plumerane	C14H12N2O2	241.1	223.09	240.09	[M+H]+	3	89915-39-9	-	N/A	50921.2	1.50616e+06	1.64251e+06	838126	1.76057e+06
protosinomenine*	Alkaloids	Alkaloids	C19H23NO4	330.17	192.1	329.163	[M+H]+	3	-	-	14051.3	N/A	6.39341e+06	6.10041e+06	5.84967e+06	5.39025e+06
Isosakuranetin-7-O-glucoside (Isosakuranin)	Flavonoids	Flavanones	C22H24O10	449.14	287.1	448.137	[M+H]+	3	491-69-0	-	N/A	11849.2	465375	343035	296221	166171
Quercetin 3,5,7,3,4-pentamethyl ether	Flavonoids	Flavonols	C20H20O7	373.13	358.11	372.121	[M+H]+	1	1247-97-8	-	N/A	17751	3.52361e+06	1.68472e+06	1.57098e+06	1.61378e+06
Apigenin 4'-O-beta-D-Glucuronide*	Flavonoids	Flavones	C21H18O11	447.09	271.06	446.085	[M+H]+	1	51771-57-4	-	2.11192e+07	2.7055e+06	N/A	2.18452e+06	2.38883e+06	2.24502e+06
Apigenin-7-O-glucuronide*	Flavonoids	Flavones	C21H18O11	447.09	271.06	446.085	[M+H]+	1	29741-09-1	-	2.11192e+07	2.7055e+06	N/A	2.18452e+06	2.38883e+06	2.24502e+06
methyl-ophiopogonanone B	Flavonoids	Other Flavonoids	C19H20O5	329.14	121.06	328.131	[M+H]+	3	-	-	13167.9	7616.1	1.09995e+06	493959	618215	456356
3'-hydroxyPuerarin	Flavonoids	Isoflavones	C21H20O10	433.11	313.07	432.106	[M+H]+	3	117060-54-5	-	4932.66	N/A	308782	426365	372562	367576
(S)-Reticuline	Alkaloids	Isoquinoline alkaloids	C19H23NO4	330.17	299.128	329.163	[M+H]+	3	3968-19-2	C02105	10835.4	N/A	402901	431635	553529	380106
Isofraxidin	Lignans and Coumarins	Coumarins	C11H10O5	223.06	190.03	222.053	[M+H]+	3	486-21-5	C17480	N/A	10938.9	73158	59143.6	53538.8	97440.8
hydroxyisogermafurenolide	Terpenoids	Sesquiterpenoids	C15H20O3	249.15	121.1	248.141	[M+H]+	3	-	-	22350	16788.2	198295	149603	185975	194296
macedonic acid-GlcA	Terpenoids	Triterpene Saponin	C36H54O10	647.38	453.34	646.372	[M+H]+	1	-	-	36205	N/A	7.83234e+07	7.07313e+07	6.00359e+07	6.56577e+07
5-Ethoxyl-7-(4-hydroxy-3-methoxyphenyl)-1-phenyl-3-heptanone	Others	Ketone compounds	C22H28O4	357.2	149.06	356.199	[M+H]+	3	-	-	25011.4	84984.2	653822	346467	448282	417853
Luteolin-4'-O-glucoside*	Flavonoids	Flavones	C21H20O11	449.11	287.05	448.101	[M+H]+	3	6920-38-3	-	69295.3	92151.8	4.66637e+06	3.41151e+06	3.2405e+06	2.73914e+06
Kaempferol 3-O-glucoside*	Flavonoids	Flavonols	C21H20O11	449.108	287.055	448.101	[M+H]+	3	480-10-4	C12249	69295.3	92151.8	4.66637e+06	3.41151e+06	3.2405e+06	2.73914e+06
Conchigeranal A*	Others	Others	C21H24O6	373.17	179.07	372.157	[M+H]+	1	-	-	N/A	9807.61	264901	176858	143454	194259
7-(4,5-Dihydroxy-3-methoxyphenyl)-1-(4-hydroxy-3-methoxyphenyl)hept-6-en-3-one*	Others	Ketone compounds	C21H24O6	373.16	179.07	372.157	[M+H]+	1	-	-	N/A	9807.61	264901	176858	143454	194259
N-Feruloyl-3-methoxytyramine*	Alkaloids	Phenolamine	C19H21NO5	344.15	177.06	343.142	[M+H]+	1	78510-19-7	-	N/A	6408.18	4.89023e+06	2.65154e+06	2.22487e+06	2.58175e+06
N-Feruloyl-3'-O-methyldopamine*	Alkaloids	Phenolamine	C19H21NO5	344.15	177.05	343.142	[M+H]+	1	-	-	N/A	6408.18	4.89023e+06	2.65154e+06	2.22487e+06	2.58175e+06
Gancaonin D	Flavonoids	Isoflavones	C21H20O7	385.13	329.06	384.121	[M+H]+	3	124596-88-9	-	12225.7	N/A	2.66681e+06	1.09709e+06	1.12597e+06	1.05269e+06
notoginsenoside LY	Terpenoids	Triterpene Saponin	C41H68O12	753.48	423.36	752.471	[M+H]+	3	-	-	6985.5	17129.6	96902.1	63430.1	71571	56672.9
Psoralen	Lignans and Coumarins	Coumarins	C11H6O3	187.04	131.05	186.032	[M+H]+	3	66-97-7	C09305	19623.6	41309.1	485596	294449	626261	300766
Heraclenol	Lignans and Coumarins	Coumarins	C16H16O6	305.11	203.04	304.095	[M+H]+	1	31575-93-6	-	7482.97	N/A	976827	532340	544043	556114
6-Methylflavone	Flavonoids	Flavones	C16H12O2	237.09	135.05	236.084	[M+H]+	3	29976-75-8	-	498368	168801	N/A	285035	283118	227038
Sanchirhinoside A5	Terpenoids	Triterpene Saponin	C47H80O18	933.54	441.37	932.534	[M+H]+	3	-	-	4742.99	N/A	27982.1	17122.1	14318.5	21508
Apigenin-7-O-(2''-glucurosyl)glucuronide	Flavonoids	Flavones	C27H26O17	623.12	271.06	622.117	[M+H]+	3	74696-01-8	-	22551.2	43771.1	119716	101146	76638.4	103891
Pseudotropine	Alkaloids	Tropan alkaloids	C8H15NO	142.12	96.09	141.115	[M+H]+	3	135-97-7	C02066	38479.4	66736	N/A	1.15561e+06	896295	973837
Methyl salicylate	Phenolic acids	Phenolic acids	C8H8O3	153.05	123.04	152.047	[M+H]+	3	119-36-8	C12305	16761.1	N/A	102481	126074	124088	101870
Phellamurin	Flavonoids	Flavanonols	C26H30O11	519.19	357.13	518.179	[M+H]+	3	52589-11-4	C09808	7149.72	10525.1	260002	194757	218043	218742
Octylamine	Alkaloids	Alkaloids	C8H19N	130.16	57.07	129.152	[M+H]+	3	111-86-4	C01740	N/A	25398.6	6321.26	12426	27000.4	26714
2-propyl-1,3,2-dioxazolidine	Alkaloids	Alkaloids	C5H11NO2	118.09	59.07	117.079	[M+H]+	1	-	-	2.48717e+07	3.43823e+07	4.3606e+06	7.31236e+06	6.30726e+06	6.71146e+06
Isoxanthohumol	Flavonoids	Flavonols	C21H22O5	355.15	179.04	354.147	[M+H]+	3	70872-29-6	C22606	17879.2	95540.9	1.39755e+06	862135	749927	929264
Retronecine	Alkaloids	Pyrrole alkaloids	C8H13NO2	156.1	110.07	155.095	[M+H]+	3	480-85-3	C06177	2.30609e+06	2.3245e+06	N/A	7.00246e+06	6.166e+06	6.2894e+06
2-amino-2-(1-methyl-1H-pyrazol-4-yl)acetic acid	Alkaloids	Alkaloids	C6H9N3O2	156.08	110.07	155.07	[M+H]+	1	195070-68-9	-	2.30609e+06	2.3245e+06	N/A	7.00246e+06	6.166e+06	6.2894e+06
Spinosin*	Flavonoids	Flavones	C28H32O15	609.18	327.09	608.174	[M+H]+	3	72063-39-9	C17834	N/A	50501.9	255689	228073	215999	216966
Phenylethanolamine	Alkaloids	Alkaloids	C8H11NO	138.09	120.08	137.084	[M+H]+	3	7568-93-6	C02735	N/A	N/A	284695	320319	283509	272311
Spirost-5-en-3,27-diol-3-O-rhamnosyl(1→2)glucoside	Steroids	Steroidal saponins	C39H62O13	739.43	413.31	738.419	[M+H]+	1	-	-	N/A	N/A	1.27485e+06	1.0962e+06	614016	1.28197e+06
17-Hydroxyspirost-5-en-3-yl-2-O-[6-deoxymannosyl(1→2)]glucoside (Polyphyllin VI)	Steroids	Steroidal saponins	C39H62O13	739.42	721.42	738.419	[M+H]+	1	55916-51-3	-	N/A	21899.7	3.0421e+06	1.59009e+06	594134	1.15816e+06
Verpacamide A	Alkaloids	Alkaloids	C11H19N5O2	254.16	195.11	253.154	[M+H]+	1	-	-	N/A	N/A	1.06691e+06	541073	576950	622142
Ginsenoside Rk3	Terpenoids	Triterpene Saponin	C36H60O8	621.43	423.36	620.429	[M+H]+	1	364779-15-7	-	N/A	N/A	630144	274146	311698	351631
Eurycarpin A*	Flavonoids	Isoflavones	C20H18O5	339.12	283.06	338.115	[M+H]+	3	166547-20-2	-	N/A	N/A	1.0908e+06	543826	570464	492603
Nobiletin	Flavonoids	Flavones	C21H22O8	403.14	373.1	402.132	[M+H]+	1	478-01-3	C10112	N/A	N/A	524702	223341	194685	253854
Oroxylin A	Flavonoids	Flavones	C16H12O5	285.08	168.01	284.068	[M+H]+	3	480-11-5	C22603	N/A	N/A	113519	53841.2	66012.5	58825.6
Acacetin*	Flavonoids	Flavones	C16H12O5	285.08	242.05	284.068	[M+H]+	1	480-44-4	C01470	N/A	N/A	818234	319343	350331	272673
Gardenin C	Flavonoids	Flavones	C20H20O9	405.117	375.07	404.111	[M+H]+	3	29550-05-8	-	N/A	N/A	2.41501e+06	940080	1.00329e+06	1.01645e+06
5,7,2'-trihydroxy-8-methyl-3-(3',4'-methylenedioxybenzyl)chromone*	Flavonoids	Other Flavonoids	C18H14O7	343.08	205.05	342.074	[M+H]+	3	-	-	N/A	N/A	329106	128098	172717	88396.9
3,5,6,7-Tetramethoxyflavone	Flavonoids	Flavonols	C19H18O6	343.12	313.07	342.11	[M+H]+	1	75413-07-9	-	7134.02	7332.67	4.06507e+06	1.73233e+06	1.86321e+06	1.71292e+06
Sinomendine	Alkaloids	Aporphine alkaloids	C20H19NO4	338.14	323.12	337.131	[M+H]+	3	143601-13-2	-	11654.1	12683.5	4.51462e+06	3.67402e+06	3.25387e+06	3.61087e+06
3-Hydroxylicochalcone A	Flavonoids	Chalcones	C21H22O5	355.15	299.09	354.147	[M+H]+	2	-	-	N/A	N/A	7.08419e+06	4.41007e+06	4.82067e+06	4.51624e+06
Licoisoflavone A	Flavonoids	Isoflavones	C20H18O6	355.12	299.06	354.11	[M+H]+	3	66056-19-7	C10486	N/A	N/A	7.20311e+06	4.303e+06	4.54386e+06	4.71743e+06
Ophiopogonanone E	Flavonoids	Other Flavonoids	C19H20O7	361.13	137.06	360.121	[M+H]+	1	588706-66-5	-	N/A	N/A	3.90371e+06	1.3658e+06	1.24758e+06	1.15493e+06
Isotachioside	Phenolic acids	Phenolic acids	C13H18O8	303.11	141.05	302.1	[M+H]+	3	31427-08-4	-	N/A	N/A	68025	189816	139726	212603
HydroxyDiosgenin-rhamnosyl(1→2)glucoside*	Steroids	Steroidal saponins	C39H62O13	739.43	595.3	738.419	[M+H]+	2	-	-	8300.16	N/A	631140	145261	109425	203181
2,6-Dimethylpyridine	Alkaloids	Pyridine alkaloids	C7H9N	108.08	65.04	107.073	[M+H]+	3	108-48-5	-	N/A	N/A	548240	491362	418480	500503
6-Methylnicotinamide	Alkaloids	Pyridine alkaloids	C7H8N2O	137.07	65.04	136.064	[M+H]+	3	6960-22-1	-	N/A	N/A	2.02092e+06	2.03526e+06	1.89213e+06	1.84189e+06
2,5,7-trihydroxy-6,8-dimethyl-3-(3',4'-methylenedioxybenzyl)chroman-4-one*	Flavonoids	Other Flavonoids	C19H18O7	359.11	135.04	358.105	[M+H]+	3	-	-	N/A	N/A	104908	47941.7	56442.1	88000.9
ophiopogonanone H*	Flavonoids	Other Flavonoids	C19H18O7	359.11	135.04	358.105	[M+H]+	3	-	-	N/A	7784.13	106982	32399.5	41171.7	25632.3
3',4',5,7-Tetramethoxyflavone; Luteolin Tetramethyl Ether	Flavonoids	Flavones	C19H18O6	343.12	299.09	342.11	[M+H]+	3	855-97-0	-	N/A	9665.7	102641	77341.7	39749.7	56576.8
Volkenin	Alkaloids	Alkaloids	C12H17NO7	288.11	108.04	287.101	[M+H]+	1	-	C08344	N/A	N/A	1.55717e+06	978000	1.14164e+06	1.1965e+06
Tamarixetin-3-O-glucoside (Tamarixin)	Flavonoids	Flavonols	C22H22O12	479.12	317.06	478.111	[M+H]+	3	27542-39-8	-	N/A	N/A	191401	124799	173752	162575
Sakuranetin	Flavonoids	Flavanones	C16H14O5	287.091	167.035	286.084	[M+H]+	3	2957-21-3	C09833	N/A	N/A	2.91394e+06	1.29449e+06	1.31179e+06	1.22965e+06
Methyl cinnamate	Phenolic acids	Phenolic acids	C10H10O2	163.08	103.05	162.068	[M+H]+	2	103-26-4	C06358	N/A	N/A	5.17148e+06	1.73555e+06	2.0417e+06	1.84373e+06
Acetyl Resveratrol	Others	Stilbene	C16H14O4	271.09	137.06	270.089	[M+H]+	1	-	-	N/A	N/A	2.83804e+07	1.75806e+07	1.69666e+07	1.72823e+07
Linderenol	Terpenoids	Sesquiterpenoids	C15H18O2	231.14	185.13	230.131	[M+H]+	3	26146-27-0	C16988	8138.36	N/A	213581	72181.1	45652.9	72248.9
2-methyl-6-(4-methylphenyl)hept-2-enoic acid	Terpenoids	Sesquiterpenoids	C15H20O2	233.15	187.15	232.146	[M+H]+	1	-	-	N/A	N/A	504375	188282	167864	210282
3-(2h-1,3-benzodioxol-5-ylmethyl)-5,7-dimethoxy-6-methyl-4-oxo-2,3-dihydro-1-benzopyran-8-carbaldehyde	Flavonoids	Other Flavonoids	C21H20O7	385.13	263.09	384.121	[M+H]+	1	-	-	N/A	N/A	7.58683e+06	4.19868e+06	4.06809e+06	4.14878e+06
Zizyphusine	Alkaloids	Isoquinoline alkaloids	C20H24NO4+	342.17	265.09	342.171	[M]+	3	-	-	N/A	N/A	589382	528074	519766	436528
Tomentosolic acid	Terpenoids	Triterpene	C30H46O3	455.35	409.34	454.345	[M+H]+	1	6812-98-2	-	N/A	N/A	261331	123520	62975.7	62192.4
[8]-Gingerdione	Phenolic acids	Phenolic acids	C19H28O4	321.2	137.06	320.199	[M+H]+	1	77334-06-6	-	N/A	N/A	4.87395e+06	699266	808742	716657
Tryptamine	Alkaloids	Plumerane	C10H12N2	161.11	144.08	160.1	[M+H]+	3	61-54-1	C00398	N/A	N/A	521930	361520	368286	364204
Lindenenol D	Terpenoids	Sesquiterpenoids	C15H16O4	261.11	243.1	260.105	[M+H]+	3	-	-	N/A	N/A	1.83273e+06	916448	1.17205e+06	935226
Diosgenin	Steroids	Steroid	C27H42O3	415.32	271.2	414.313	[M+H]+	2	512-04-9	C08898	N/A	N/A	1.40852e+06	381811	443000	376053
Rehmaglutoside D	Terpenoids	Monoterpenoids	C23H31NO11	498.19	318.13	497.19	[M+H]+	1	1397694-38-0	-	N/A	9274.67	558240	971442	940215	740987
4-Hydroxy-11,12,13-Trinor-8-Eudesmen-7-one	Terpenoids	Monoterpenoids	C12H18O2	195.14	135.12	194.131	[M+H]+	3	166197-28-0	-	N/A	N/A	764945	810432	641646	888811
Higenamine Glucoside	Alkaloids	Isoquinoline alkaloids	C22H27NO8	434.18	272.13	433.174	[M+H]+	3	-	-	N/A	N/A	427940	594777	453956	496028
1,7-Bis(4-Hydroxy-3-Methoxyphenyl)Hepta-4,6-Dien-3-One*	Others	Ketone compounds	C21H22O5	355.15	137.05	354.147	[M+H]+	1	-	-	N/A	N/A	278750	380715	405541	422244
7-(3,4-dimethoxyphenyl)-1-(4-hydroxyphenyl)hept-1-ene-3,5-dione*	Others	Ketone compounds	C21H22O5	355.154	137.054	354.147	[M+H]+	1	-	-	N/A	N/A	278750	380715	405541	422244
Formononetol 7-(6''-crotonylglucoside)	Flavonoids	Isoflavones	C26H26O10	499.16	269.08	498.153	[M+H]+	1	-	-	N/A	N/A	1.79509e+07	1.02315e+07	9.81569e+06	9.35652e+06
6-O-veratroyl-capalpol	Terpenoids	Monoterpenoids	C24H30O13	527.18	183.06	526.169	[M+H]+	1	56973-43-4	-	N/A	N/A	169290	111741	177144	195458
Grossamide	Alkaloids	Phenolamine	C36H36N2O8	625.26	325.11	624.247	[M+H]+	3	80510-06-1	-	N/A	N/A	226880	48583.1	50774.9	55525.4
Lupa-1,20(29)-dien-3-one (Glochidone)	Terpenoids	Triterpene	C30H46O	423.36	203.18	422.355	[M+H]+	2	-	-	N/A	N/A	8.68553e+06	4.03153e+06	4.30854e+06	4.01254e+06
Glyasperin D	Flavonoids	Other Flavonoids	C22H26O5	371.19	167.07	370.178	[M+H]+	1	142561-10-2	-	N/A	N/A	1.50223e+06	142460	131429	136720
2,6-Dimethoxybenzoic acid	Phenolic acids	Phenolic acids	C9H10O4	183.06	165.06	182.058	[M+H]+	3	1466-76-8	-	N/A	N/A	148975	117660	102961	105471
N-Methyltryptamine	Alkaloids	Plumerane	C11H14N2	175.12	144.08	174.116	[M+H]+	3	61-49-4	C06213	N/A	N/A	114364	95827.7	111451	128404
3'-O-Methylbatatasin III (3-Hydroxy-3',5-dimethoxybibenzyl)	Others	Stilbene	C16H18O3	259.14	151.08	258.126	[M+H]+	3	101330-69-2	-	N/A	N/A	485651	272000	357781	329552
pseudocodeine*	Alkaloids	Alkaloids	C18H21NO3	300.16	269.12	299.152	[M+H]+	3	466-96-6	-	N/A	N/A	371899	418627	341572	419371
Stepharine	Alkaloids	Isoquinoline alkaloids	C18H19NO3	298.14	192.1	297.137	[M+H]+	1	2810-21-1	-	N/A	N/A	2.20141e+06	2.27913e+06	2.23875e+06	2.05997e+06
Furost-5-en-3,22,26-triol-3-O-rhamnosyl(1→3)[arabinosyl(1→4)]glucoside-26-O-glucoside (Polyphyllin H)*	Steroids	Steroidal saponins	C44H70O17	871.46	413.31	870.461	[M+H]+	1	81917-50-2	-	N/A	N/A	1.92739e+06	1.49875e+06	1.05524e+06	683810
17-Hydroxy sprengerinin C*	Steroids	Steroidal saponins	C44H70O17	871.47	413.31	870.461	[M+H]+	1	1029017-75-1	-	N/A	N/A	1.92739e+06	1.49875e+06	1.05524e+06	683810
Ruscogenin-3-yl-rhamnosyl-(1→2)-[xylosyl-(1→4)]-glucoside*	Steroids	Steroidal saponins	C44H70O17	871.47	413.3	870.461	[M+H]+	1	-	-	N/A	N/A	1.92739e+06	1.49875e+06	1.05524e+06	683810
Gardenin D*	Flavonoids	Flavones	C19H18O8	375.11	345.07	374.1	[M+H]+	1	29202-00-4	-	N/A	N/A	1.99081e+07	1.00927e+07	9.94446e+06	9.29563e+06
Casticin (5,3'-Dihydroxy-3,6,7,4'-Tetramethoxyflavone)*	Flavonoids	Flavonols	C19H18O8	375.11	342.08	374.1	[M+H]+	1	479-91-4	-	N/A	N/A	3.3765e+06	1.65056e+06	1.62923e+06	1.6105e+06
5,7-Dihydroxy-3,4',6,8-tetramethoxyflavone*	Flavonoids	Flavonols	C19H18O8	375.11	345.06	374.1	[M+H]+	1	50461-86-4	-	N/A	N/A	1.97507e+07	9.46986e+06	9.4321e+06	9.59801e+06
5,7-Dihydroxy-6,3',4',5'-tetramethoxyflavone (Arteanoflavone)*	Flavonoids	Flavones	C19H18O8	375.11	345.06	374.1	[M+H]+	1	68710-17-8	-	N/A	N/A	1.99081e+07	1.00927e+07	9.94446e+06	9.29563e+06
Chrysosplenetin*	Flavonoids	Flavonols	C19H18O8	375.11	342.07	374.1	[M+H]+	1	603-56-5	C10030	N/A	N/A	3.3765e+06	1.65056e+06	1.62923e+06	1.6105e+06
14-Hydroxy-diosgenin-3-O-xylosyl(1→4)glucoside (Ophiopogonin S)	Steroids	Steroidal saponins	C38H60O13	725.41	395.29	724.403	[M+H]+	3	-	-	N/A	N/A	268718	217626	258633	176094
Genkwanin*	Flavonoids	Flavones	C16H12O5	285.076	242.06	284.068	[M+H]+	1	437-64-9	C10046	N/A	N/A	136703	64451.5	58233.5	69002.8
Baicalein 5,6,7-trimethyl ether	Flavonoids	Flavones	C18H16O5	313.11	283.07	312.1	[M+H]+	3	973-67-1	C10024	N/A	N/A	40137.7	28649.3	49924.4	31073.4
7,8-Dihydroxy-5,6,4'-trimethoxyflavone*	Flavonoids	Flavones	C18H16O7	345.1	330.07	344.09	[M+H]+	1	-	-	N/A	N/A	650230	297769	189546	294363
Eupatorin; 3',5-Dihydroxy-4',6,7-Trimethoxyflavone	Flavonoids	Flavones	C18H16O7	345.1	312.06	344.09	[M+H]+	1	855-96-9	-	N/A	N/A	284860	140641	122894	129308
1,7-bis(4-Hydroxyphenyl)-1,4,6-heptatrien-3-one	Others	Others	C19H16O3	293.12	131.05	292.11	[M+H]+	3	-	-	N/A	20216.2	174880	81192.2	66313.5	79030.8
Indolin-2-one	Alkaloids	Plumerane	C8H7NO	134.06	106.07	133.053	[M+H]+	2	59-48-3	C12312	N/A	N/A	107132	234713	178581	169284
Mirificin	Flavonoids	Isoflavones	C26H28O13	549.16	297.08	548.153	[M+H]+	3	103654-50-8	-	7034.22	N/A	312262	526628	495329	440473
Limocitrin-3-O-glucoside	Flavonoids	Flavonols	C23H24O13	509.13	347.08	508.122	[M+H]+	3	38836-51-0	-	N/A	N/A	129592	99886.2	209257	138705
Licoflavone C*	Flavonoids	Other Flavonoids	C20H18O5	339.124	283.065	338.115	[M+H]+	3	72357-31-4	-	N/A	N/A	1.0908e+06	393022	404216	496940
Coronarin E	Terpenoids	Ditepenoids	C20H28O	285.22	241.2	284.214	[M+H]+	3	117591-81-8	-	13592.8	33107.4	N/A	9974.52	12560.5	10300
Erysopine	Alkaloids	Isoquinoline alkaloids	C17H19NO3	286.14	107.05	285.137	[M+H]+	3	-	-	N/A	N/A	661852	692491	675761	636242
Usaramine	Alkaloids	Alkaloids	C18H25NO6	352.18	120.08	351.168	[M+H]+	3	15503-87-4	C10413	N/A	N/A	319808	207336	249578	185136
Ophiogenin-3-O-rhamnosyl(1→2)glucoside	Steroids	Steroidal saponins	C39H62O14	755.42	411.28	754.414	[M+H]+	3	-	-	N/A	N/A	449687	122747	103247	196835
Thalmelatine	Alkaloids	Alkaloids	C40H46N2O8	683.33	303.05	682.325	[M+H]+	3	18103-44-1	-	N/A	N/A	408571	374934	309740	294067
Kanzonol N	Flavonoids	Other Flavonoids	C21H20O7	385.13	329.07	384.121	[M+H]+	3	156250-71-4	-	N/A	N/A	1.93176e+06	752213	749779	778384
Osthol	Lignans and Coumarins	Coumarins	C15H16O3	245.12	189.06	244.11	[M+H]+	1	484-12-8	C09280	N/A	29112.7	1.35314e+07	6.10379e+06	5.76292e+06	5.99994e+06
beta-Asarone	Others	Others	C12H16O3	209.12	179.07	208.11	[M+H]+	3	2883-98-9	C10430	N/A	37046.3	190941	163828	190187	188196
Pennogenin-3-O-[2'-O-acetylrhamnosyl(1→2)][xylosyl(1→3)]glucoside (Ophiopojaponin A)	Steroids	Steroidal saponins	C46H72O18	913.48	413.31	912.472	[M+H]+	1	-	-	N/A	N/A	535562	222762	154161	145401
Tetrahydroprotopapaverine*	Alkaloids	Isoquinoline alkaloids	C19H23NO4	330.17	192.1	329.163	[M+H]+	3	26193-25-9	-	N/A	N/A	5.26717e+06	5.79329e+06	4.99331e+06	5.11073e+06
1,3-dimethylisoquinoline	Alkaloids	Quinoline alkaloids	C11H11N	158.1	143.07	157.089	[M+H]+	1	-	-	N/A	N/A	3.67714e+06	6.68912e+06	5.15482e+06	5.01413e+06
p-Coumaroylagmatine	Alkaloids	Phenolamine	C14H20N4O2	277.17	147.04	276.159	[M+H]+	3	7295-86-5	C04498	N/A	N/A	278599	247740	146009	209288
Desmethyl-ophiopogonone B*	Flavonoids	Other Flavonoids	C17H14O5	299.09	205.05	298.084	[M+H]+	3	-	-	N/A	N/A	605015	238338	254130	209452
Uralenol	Flavonoids	Flavonols	C20H18O7	371.11	315.08	370.105	[M+H]+	3	139163-15-8	-	N/A	15800.3	1.08465e+06	855526	841471	825833
2'-Hydroxy-3',4',6',3,4-pentamethoxychalcone	Flavonoids	Chalcones	C20H22O7	375.15	211.07	374.137	[M+H]+	3	63878-51-3	-	N/A	N/A	69189	30746.4	28795.4	18552.1
Lauroscholtzine; N-Methyllaurotetanine	Alkaloids	Aporphine alkaloids	C20H23NO4	342.17	311.13	341.163	[M+H]+	3	2169-44-0	-	19643	N/A	258074	176661	229225	219608
Atractylenolide II	Terpenoids	Sesquiterpenoids	C15H20O2	233.15	187.14	232.146	[M+H]+	2	73069-14-4	C17886	N/A	N/A	560906	269874	190419	171375
Artemetin (5-Hydroxy-3,3',4',6,7-pentamethoxyflavone)	Flavonoids	Flavones	C20H20O8	389.12	331.08	388.116	[M+H]+	2	479-90-3	-	N/A	N/A	138415	41267.8	64130.5	100835
5-Demethylnobiletin; 5-Hydroxy-6,7,8,3',4'-Pentamethoxyflavone	Flavonoids	Flavones	C20H20O8	389.12	359.08	388.116	[M+H]+	1	2174-59-6	-	6134.61	N/A	1.79019e+06	645395	625969	687966
Saponin C, from Liriope muscari	Steroids	Steroidal saponins	C44H70O17	871.47	431.32	870.461	[M+H]+	3	130551-41-6	-	N/A	N/A	573104	392770	236645	253580
Isocorydine*	Alkaloids	Alkaloids	C20H23NO4	342.17	265.09	341.163	[M+H]+	1	7224-61-5	C09549	N/A	N/A	601746	493553	432211	448711
Vitexin	Flavonoids	Flavones	C21H20O10	433.11	313.07	432.106	[M+H]+	2	3681-93-4	C01460	N/A	12294.2	3.24118e+06	3.74552e+06	3.68646e+06	3.58723e+06
cannflavin A*	Flavonoids	Other Flavonoids	C26H28O6	437.2	313.07	436.189	[M+H]+	3	-	-	N/A	N/A	27599.8	19202.8	19133.4	24137.8
cannflavin C*	Flavonoids	Other Flavonoids	C26H28O6	437.195	313.074	436.189	[M+H]+	3	-	-	N/A	N/A	27599.8	19202.8	19133.4	24137.8
Methylophiopogonanone A	Flavonoids	Other Flavonoids	C19H18O6	343.12	135.04	342.11	[M+H]+	1	74805-92-8	-	N/A	N/A	1.08329e+06	248698	211246	213940
Ruscogenin-1-O-rhamnosyl(1→2)[xylosyl(1→3)]fucoside (Ophiopogonin C)	Steroids	Steroidal saponins	C46H72O17	897.49	189.07	896.477	[M+H]+	1	-	-	N/A	N/A	293506	83345.1	70399.4	95173.4
Cannabidiolic acid	Others	Others	C22H30O4	359.22	219.1	358.214	[M+H]+	3	1244-58-2	C10784	N/A	N/A	99872.6	31821.2	22081	22917.8
Morusin	Flavonoids	Other Flavonoids	C25H24O6	421.16	365.11	420.157	[M+H]+	3	62596-29-6	C10106	N/A	N/A	947555	389327	370369	358598
1-Dehydro-[6]-gingerdione	Phenolic acids	Phenolic acids	C17H22O4	291.16	177.06	290.152	[M+H]+	2	-	C17746	N/A	N/A	420539	284350	320694	292557
2,3-Dimethoxybenzaldehyde	Phenolic acids	Phenolic acids	C9H10O3	167.07	124.05	166.063	[M+H]+	3	86-51-1	-	23406	42951.5	99163	96773.9	50307.6	99911.9
iso-methyl-ophiopogonone B	Flavonoids	Other Flavonoids	C19H18O5	327.12	219.07	326.115	[M+H]+	3	-	-	N/A	N/A	1.77731e+06	441393	408968	452489
ophiopogonone E	Flavonoids	Other Flavonoids	C19H18O7	359.11	135.04	358.105	[M+H]+	3	-	-	N/A	N/A	307980	124379	107705	75212.6
7-epi-teucrenone	Terpenoids	Sesquiterpenoids	C15H22O2	235.17	119.09	234.162	[M+H]+	1	-	-	N/A	N/A	1.19382e+06	595750	663914	776978
Liquiritigenin-7,4'-O-diglucoside	Flavonoids	Flavanones	C27H32O14	581.19	257.08	580.179	[M+H]+	3	-	-	N/A	N/A	3.45422e+06	8.86061e+06	6.17571e+06	5.06965e+06
[10]-Paradol	Phenolic acids	Phenolic acids	C21H34O3	335.26	151.07	334.251	[M+H]+	3	36700-48-8	-	N/A	N/A	99423.3	43798.7	51606.1	53134
1,7-bis(4-hydroxypheny)hept-1-ene-3-ol	Phenolic acids	Phenolic acids	C19H22O3	299.16	107.05	298.157	[M+H]+	3	-	-	N/A	23431.2	79179.6	127598	114023	161722
Isovanillin	Others	Aldehyde compounds	C8H8O3	153.05	65.04	152.047	[M+H]+	3	621-59-0	-	51052.6	N/A	2.1196e+06	3.17011e+06	2.62816e+06	2.50275e+06
Isoacteoside	Phenolic acids	Phenolic acids	C29H36O15	625.21	163.04	624.205	[M+H]+	1	61303-13-7	-	N/A	N/A	227757	321509	416053	242959
Virgatic acid	Terpenoids	Triterpene	C30H46O4	471.35	471.35	470.34	[M+H]+	1	14356-51-5	-	N/A	N/A	4.83347e+06	829174	942944	934048
3,4-Didehydroglabridin	Flavonoids	Other Flavonoids	C20H18O4	323.13	123.04	322.12	[M+H]+	3	214283-58-6	-	N/A	N/A	410604	127435	139579	147470
Butylphthalide	Others	Lactones	C12H14O2	191.1	145.1	190.099	[M+H]+	2	6066-49-5	C17854	N/A	N/A	242669	82629.8	137412	88396.4
Ophiopogonone A	Flavonoids	Other Flavonoids	C18H14O6	327.09	205.05	326.079	[M+H]+	3	-	C17471	N/A	N/A	505633	188296	173593	108175
3-Methoxyanthranilate	Phenolic acids	Phenolic acids	C8H9NO3	168.06	94.06	167.058	[M+H]+	3	3177-80-8	C05831	N/A	N/A	424295	410325	342910	237536
Glycyrol	Lignans and Coumarins	Coumarins	C21H18O6	367.12	311.06	366.11	[M+H]+	1	23013-84-5	C16968	N/A	N/A	1.05619e+06	617618	686082	559368
Methyl-[6]-shogaol methoxy	Phenolic acids	Phenolic acids	C19H28O4	321.21	137.06	320.199	[M+H]+	1	-	-	N/A	N/A	1.01689e+06	383527	444522	495109
Linderane	Terpenoids	Sesquiterpenoids	C15H16O4	261.11	173.1	260.105	[M+H]+	3	13476-25-0	C09495	N/A	N/A	419881	186087	197557	110252
3,6,12-Trihydroxydammar-20(22),24-diene-6-O-rhamnosyl(1→2)glucoside (Ginsenoside F4)*	Terpenoids	Triterpene Saponin	C42H70O12	767.49	425.38	766.487	[M+H]+	1	181225-33-2	-	N/A	N/A	772746	736387	823945	402595
1,5-Bis(4-hydroxyphenyl)-1-[(2E)-3-(4-acetoxyphenyl)-2-propenoxy]-2-(methoxymethyl)-4-pentene	Others	Others	C23H28O4	369.2	105.07	368.199	[M+H]+	3	-	-	N/A	N/A	155721	111883	103108	88015
Ginsenoside Rg5*	Terpenoids	Triterpene Saponin	C42H70O12	767.5	425.38	766.487	[M+H]+	1	186763-78-0	-	N/A	N/A	979706	661338	315200	552434
Methyl-[6]-Shogaol	Phenolic acids	Phenolic acids	C18H26O3	291.2	177.06	290.188	[M+H]+	3	-	-	N/A	N/A	363614	283828	267525	274364
Pennogenin-3-O-rhamnosyl(1→4)glucoside (Floribundasaponin B)	Steroids	Steroidal saponins	C39H62O13	739.43	395.29	738.419	[M+H]+	1	-	-	N/A	N/A	2.78682e+06	1.86152e+06	1.96761e+06	1.31922e+06
Methyl hesperidin	Flavonoids	Flavanones	C29H36O15	625.21	317.1	624.205	[M+H]+	3	11013-97-1	C17393	N/A	N/A	183885	65942.7	152734	119939
ethyl 4-phenylbutanoate*	Others	Others	C12H16O2	193.12	91.05	192.115	[M+H]+	1	10031-93-3	-	N/A	N/A	344483	206788	148939	146590
iso-5,7-dihydroxy-6,8-dimethyl-3-(4'-hydroxy-3'-methoxybenzyl)chroman-4-one	Flavonoids	Other Flavonoids	C19H20O6	345.13	137.06	344.126	[M+H]+	3	-	-	N/A	14588.9	2.51442e+06	983746	1.25306e+06	866416
5,7-dihydroxy-6,8-dimethyl-3-(4'-hydroxy-3'-methoxybenzyl)chroman-4-one	Flavonoids	Other Flavonoids	C19H20O6	345.13	137.06	344.126	[M+H]+	3	-	-	N/A	14588.9	2.51442e+06	983746	1.25306e+06	866416
Hydrohydrastinine*	Alkaloids	Isoquinoline alkaloids	C11H13NO2	192.1	177.08	191.095	[M+H]+	2	494-55-3	-	N/A	N/A	6.91907e+06	5.28582e+06	5.16091e+06	5.2594e+06
Hordenine	Alkaloids	Alkaloids	C10H15NO	166.12	121.06	165.115	[M+H]+	2	539-15-1	C06199	37901.5	N/A	3.31875e+06	2.2467e+06	1.8885e+06	1.97705e+06
anthraquinone-2-aldehyde	Quinones	Anthraquinone	C15H8O3	237.05	209.06	236.047	[M+H]+	3	6363-86-6	-	28248.2	20108	N/A	39776.1	21042.3	46825.2
4-Isopropylcinnamic acid	Phenolic acids	Phenolic acids	C12H14O2	191.11	91.05	190.099	[M+H]+	1	3368-21-6	-	N/A	N/A	653781	279053	244148	233659
3,4-dihydroxyallylbenzene	Others	Others	C12H14O2	191.11	91.05	190.099	[M+H]+	1	-	-	N/A	N/A	452720	278913	232958	329772
3,6-Dihydroxy-11-Oxo-12-Oleanen-28-Oic Acid	Terpenoids	Triterpene	C30H46O5	487.34	441.34	486.334	[M+H]+	2	884862-90-2	-	N/A	N/A	385576	254273	168087	154978
Licoflavonol	Flavonoids	Flavonols	C20H18O6	355.12	299.06	354.11	[M+H]+	1	60197-60-6	-	N/A	N/A	8.90834e+06	7.27804e+06	7.02375e+06	7.08964e+06
Diosgenin-3-O-[4-O-acetylrhamnosyl(1→2)][xylosyl(1→4)]glucoside (Ophiopogonin P)	Steroids	Steroidal saponins	C46H72O17	897.485	415.32	896.477	[M+H]+	3	-	-	N/A	N/A	136062	36469.3	19348.1	14374.2
Licoagrochalcone D	Flavonoids	Chalcones	C21H22O5	355.15	299.06	354.147	[M+H]+	2	325144-69-2	-	N/A	19427.9	1.2617e+07	5.37262e+06	5.58583e+06	5.55653e+06
24-hydroxyglucoglycyrrhizin	Terpenoids	Triterpene Saponin	C42H64O16	825.42	469.33	824.419	[M+H]+	1	-	-	N/A	4961.12	2.87555e+06	1.83943e+06	2.19157e+06	1.53734e+06
(-)-Epiafzelechin	Flavonoids	Flavanols	C15H14O5	275.09	107.05	274.084	[M+H]+	3	24808-04-6	C12128	32765.8	N/A	N/A	69049.7	82891.2	60696.1
Diphenylamine	Alkaloids	Alkaloids	C12H11N	170.1	93.06	169.089	[M+H]+	3	122-39-4	C11016	N/A	10208.2	227297	106513	103836	117030
Glabridin	Flavonoids	Other Flavonoids	C20H20O4	325.14	189.09	324.136	[M+H]+	2	59870-68-7	C10421	N/A	N/A	608327	214833	159135	185624
5-methoxy-6-methyl-7-hydroxy-8-aldehydo-3(3',4'-methylenedioxybenzyl)-chroman-4-one	Flavonoids	Other Flavonoids	C20H20O6	357.13	135.04	356.126	[M+H]+	2	-	-	N/A	N/A	2.80634e+06	1.26505e+06	1.16019e+06	1.18222e+06
Gancaonin E	Flavonoids	Flavanones	C25H28O6	425.2	369.13	424.189	[M+H]+	2	124596-89-0	-	N/A	N/A	807394	442329	420739	640270
Isospinosin*	Flavonoids	Other Flavonoids	C28H32O15	609.18	327.09	608.174	[M+H]+	3	-	C17837	N/A	N/A	357831	166441	288791	251403
Cimifugin-7-O-glucoside	Others	Chromone	C22H28O11	469.17	307.12	468.163	[M+H]+	3	80681-45-4	-	N/A	N/A	257923	280850	294272	262965
1-Methoxyphaseollin	Flavonoids	Isoflavones	C21H20O5	353.14	189.09	352.131	[M+H]+	1	157226-48-7	-	9108.65	N/A	1.29144e+07	6.17801e+06	5.45847e+06	5.83273e+06
Dihydrokaempferide	Flavonoids	Flavanonols	C16H14O6	303.09	229.08	302.079	[M+H]+	3	137225-59-3	-	N/A	26944.1	630266	660877	710960	739370
Quercetin-3-O-alloside; Isohyperoside*	Flavonoids	Flavonols	C21H20O12	465.1	303.06	464.096	[M+H]+	3	35589-21-0	-	N/A	N/A	483129	504217	943432	618487
2,6-Dimethylaniline	Alkaloids	Alkaloids	C8H11N	122.1	77.04	121.089	[M+H]+	3	87-62-7	C11004	N/A	N/A	118892	137031	136912	98373.3
Sophoflavescenol	Flavonoids	Flavonols	C21H20O6	369.13	313.07	368.126	[M+H]+	1	216450-65-6	-	N/A	N/A	8.53894e+07	4.01178e+07	3.66571e+07	3.4737e+07
3',4',5'-O-Trimethyltricetin	Flavonoids	Flavones	C18H16O7	345.1	284.07	344.09	[M+H]+	3	18103-42-9	C19807	N/A	N/A	484950	281833	209828	239958
Eupatilin*	Flavonoids	Flavones	C18H16O7	345.1	330.07	344.09	[M+H]+	1	22368-21-4	C10040	N/A	N/A	521930	288271	277100	243875
Spirost-5-en-3,4-diol (Prazerigenin A)	Steroids	Steroid	C27H42O4	431.32	287.2	430.308	[M+H]+	1	57701-28-7	-	N/A	N/A	3.7781e+06	1.98457e+06	1.80778e+06	1.84285e+06
Diosgenin-3-O-rhamnosyl(1→2)[xylosyl(1→3)]fucoside (Ophiopogonin D; LS-10)	Steroids	Steroidal saponins	C44H70O16	855.48	413.31	854.466	[M+H]+	1	-	-	N/A	N/A	788114	346425	534975	357891
Luteolin-7-O-rutinoside*	Flavonoids	Flavones	C27H30O15	595.17	287.06	594.159	[M+H]+	3	3563-98-2	-	N/A	N/A	68671.4	75352.1	91553.1	71088
Senkyunolide*	Others	Lactones	C12H16O2	193.12	91.06	192.115	[M+H]+	1	63038-10-8	C17853	N/A	N/A	265708	123583	131598	126585
6-prenylapigenin	Flavonoids	Flavones	C20H18O5	339.12	283.06	338.115	[M+H]+	3	68097-13-2	-	N/A	N/A	1.24879e+06	815021	819900	735136
notoginsenoside U	Terpenoids	Triterpene Saponin	C42H72O14	801.5	423.36	800.492	[M+H]+	3	-	-	N/A	N/A	327006	72971.8	97286.7	57039.2
4',5,6,7-Tetramethoxyflavone	Flavonoids	Flavones	C19H18O6	343.12	282.09	342.11	[M+H]+	1	1168-42-9	C14472	15352.8	N/A	5.02629e+06	2.1183e+06	2.20527e+06	2.02285e+06
Codonopsinol B	Alkaloids	Alkaloids	C13H19NO4	254.14	74.063	253.131	[M+H]+	3	-	-	N/A	N/A	136121	76780	72566.3	63157.8
4-acetoxycannabichromene	Others	Others	C23H32O4	373.23	233.12	372.23	[M+H]+	3	-	-	N/A	N/A	124697	29499.3	52570.6	40611.7
(1,3)-1-Methyl-1,2,3,4-tetrahydro-β-carboline-3-carboxylic acid	Alkaloids	Plumerane	C13H14N2O2	231.11	158.1	230.106	[M+H]+	1	-	-	N/A	N/A	1.04052e+07	1.67146e+07	1.52269e+07	1.35381e+07
5,7-Dimethoxyflavone	Flavonoids	Flavones	C17H14O4	283.1	252.08	282.089	[M+H]+	3	21392-57-4	C10029	N/A	N/A	627946	256377	264084	297738
5,7-Dimethoxycoumarin (Limettin)(Citropten)	Lignans and Coumarins	Coumarins	C11H10O4	207.07	192.04	206.058	[M+H]+	3	487-06-9	-	N/A	N/A	748145	364074	390831	331112
5,7,8,4'-Tetramethoxyflavone	Flavonoids	Flavones	C19H18O6	343.12	313.08	342.11	[M+H]+	1	6601-66-7	-	N/A	N/A	4.82709e+06	2.11889e+06	2.42612e+06	2.30581e+06
Ginsenoside Rg7	Terpenoids	Triterpene Saponin	C42H72O14	801.5	423.364	800.492	[M+H]+	2	-	-	N/A	N/A	39750.1	35926.1	84541.8	76079.7
5,7-dihydroxy-3-(4'-hydroxybenzyl)-chroman-4-one	Flavonoids	Other Flavonoids	C16H14O5	287.09	167.03	286.084	[M+H]+	1	-	-	N/A	N/A	1.98595e+06	1.07465e+06	1.06333e+06	2.21186e+06
Gardenin B	Flavonoids	Flavones	C19H18O7	359.115	329.069	358.105	[M+H]+	3	2798-20-1	C15109	N/A	N/A	111185	50735	32144.7	27416.6
Licoflavone B	Flavonoids	Other Flavonoids	C25H26O4	391.191	335.13	390.183	[M+H]+	3	91433-17-9	-	N/A	N/A	49754.2	49435.1	42008.8	22451.8
Decursin*	Lignans and Coumarins	Coumarins	C19H20O5	329.13	229.09	328.131	[M+H]+	3	5928-25-6	C09258	N/A	N/A	225446	107739	121796	53232.3
Tetraphyllin A	Alkaloids	Alkaloids	C12H17NO6	272.11	110.06	271.106	[M+H]+	1	-	-	N/A	N/A	6.06171e+06	5.4192e+06	5.81357e+06	5.00704e+06
Nuciferine	Alkaloids	Aporphine alkaloids	C19H21NO2	296.16	250.1	295.157	[M+H]+	3	475-83-2	-	N/A	N/A	1.06747e+06	683174	1.02668e+06	784109
Salcolin A	Flavonoids	Flavones	C27H26O11	527.16	331.08	526.148	[M+H]+	3	369390-51-2	-	N/A	N/A	218300	121526	168111	80108.7
notoginsenoside SFt3	Terpenoids	Triterpene Saponin	C47H78O16	899.53	325.11	898.529	[M+H]+	2	-	-	N/A	N/A	39607.7	29292	10115	22537.1
2,5,7-trihydroxy-6,8-dimethyl-3-(4'-methoxybenzyl)chroman-4-one	Flavonoids	Other Flavonoids	C19H20O6	345.13	121.06	344.126	[M+H]+	3	-	-	N/A	N/A	309267	73027.4	103662	135211
5-hydroxy-1,7-bis(4-hydroxy-3-methoxyphenyl)-1-hepten-3-one	Others	Ketone compounds	C21H24O6	373.17	177.06	372.157	[M+H]+	3	-	-	N/A	N/A	145769	87687.6	45135	38782.5
2'-hydroxy-methyl-ophiopogonone A	Flavonoids	Other Flavonoids	C19H16O7	357.1	219.07	356.09	[M+H]+	2	-	-	N/A	N/A	2.63855e+06	1.2221e+06	1.49547e+06	1.32196e+06
Claussequinone	Flavonoids	Other Flavonoids	C16H14O5	287.09	163.04	286.084	[M+H]+	1	35878-39-8	-	5449.6	8835.53	724449	452588	617289	596797
Dihydrorhamnetin	Flavonoids	Flavanones	C16H14O7	319.08	167.03	318.074	[M+H]+	3	-	-	3993	N/A	455443	236482	242734	177219
5-hydroxy-7,8-dimethoxy-6-methyl-3-(3',4-dihydroxybenzyl)chroman-4-one	Flavonoids	Other Flavonoids	C19H20O7	361.13	137.06	360.121	[M+H]+	3	-	-	N/A	N/A	675981	354025	403073	344473
methyl piperidine-2-carboxylate	Alkaloids	Alkaloids	C7H13NO2	144.1	98.1	143.095	[M+H]+	1	41994-45-0	-	N/A	45001	1.92486e+06	4.18364e+06	3.27642e+06	3.70842e+06
Glycyrin	Lignans and Coumarins	Lignans	C22H22O6	383.15	299.09	382.142	[M+H]+	1	66056-18-6	-	6305.61	N/A	3.36979e+06	934352	918830	936740
6''-O-Acetylliquiritin	Others	Others	C23H24O10	461.14	299.09	460.137	[M+H]+	3	166531-17-5	-	N/A	N/A	3.10385e+07	1.06079e+07	6.68369e+06	5.50368e+06
1-(3',5'-Dihydroxy-4'-methoxyphenyl)-7-phenyl-3-heptanone	Others	Others	C20H24O3	313.18	137.06	312.173	[M+H]+	3	-	-	N/A	N/A	403034	105451	159907	87614.7
cannflavin B	Flavonoids	Flavones	C21H20O6	369.13	313.08	368.126	[M+H]+	1	76735-58-5	-	N/A	N/A	564415	314340	291889	253780
p-Coumaric acid methyl ester	Phenolic acids	Phenolic acids	C10H10O3	179.07	147.04	178.063	[M+H]+	2	19367-38-5	-	N/A	N/A	613753	350035	331504	375929
3,4',5,6,7-Pentamethoxyflavone	Flavonoids	Flavonols	C20H20O7	373.13	211.02	372.121	[M+H]+	2	4472-73-5	-	9855.85	N/A	68563.4	44208.8	54221.4	58620.4
Ethyl-[6]-shogaol	Phenolic acids	Phenolic acids	C19H28O3	305.21	137.06	304.204	[M+H]+	1	-	-	N/A	12073.3	1.06401e+07	6.90851e+06	5.4358e+06	5.25949e+06
(1R,4aR,7R,8aR)-1,4a,8a-trimethyl-7-(prop-1-en-2-yl)-deca-hydronaphthalen-1-ol	Terpenoids	Sesquiterpenoids	C15H24O	221.19	147.12	220.183	[M+H]+	3	-	-	N/A	N/A	508255	269454	384601	329789
Licochalcone E	Flavonoids	Chalcones	C21H22O4	339.16	121.03	338.152	[M+H]+	3	864232-34-8	-	N/A	N/A	150979	80842.3	84199.1	76945.3
teucrenone	Terpenoids	Sesquiterpenoids	C15H22O2	235.17	177.13	234.162	[M+H]+	3	152511-43-8	-	N/A	N/A	263385	145908	138664	192666
Ophiopogonanone A	Flavonoids	Flavones	C18H16O6	329.1	135.04	328.095	[M+H]+	3	75239-63-3	C17475	N/A	N/A	344721	81122.1	120975	86339.6
Cinnamoyltyramine	Alkaloids	Phenolamine	C17H17NO2	268.13	131.05	267.126	[M+H]+	1	20384-14-9	-	N/A	N/A	943504	421940	470514	455226
ophiopogonone C	Flavonoids	Other Flavonoids	C19H14O7	355.08	233.04	354.074	[M+H]+	3	-	-	N/A	N/A	468838	207376	172687	182427
Apigenin 7-O-[beta-D-apiosyl-(1->2)-beta-D-glucoside]	Flavonoids	Flavones	C26H28O14	565.16	271.06	564.148	[M+H]+	3	26544-34-3	C04858	N/A	N/A	1.01708e+07	8.05381e+06	8.47381e+06	9.48521e+06
N-Nornuciferine	Alkaloids	Aporphine alkaloids	C18H19NO2	282.15	250.11	281.142	[M+H]+	3	4846-19-9	-	N/A	N/A	2.10516e+06	972782	1.44607e+06	1.70004e+06
Ginsenoside Rh4	Terpenoids	Triterpene Saponin	C36H60O8	621.44	423.36	620.429	[M+H]+	1	174721-08-5	-	N/A	6954.47	3.42816e+06	1.53962e+06	1.49079e+06	1.49808e+06
Matairesinol	Lignans and Coumarins	Lignans	C20H22O6	359.15	137.06	358.142	[M+H]+	3	580-72-3	C10682	N/A	N/A	436617	192662	236674	200200
Isoscutellarein*	Flavonoids	Flavones	C15H10O6	287.06	153.01	286.048	[M+H]+	3	41440-05-5	C10097	N/A	N/A	2.14066e+06	1.11709e+06	815179	1.18981e+06
N-Feruloyltyramine	Alkaloids	Phenolamine	C18H19NO4	314.14	177.06	313.131	[M+H]+	1	66648-43-9	C02717	N/A	N/A	3.3042e+07	1.54517e+07	1.56987e+07	1.70215e+07
(+)-Peusedanol	Lignans and Coumarins	Coumarins	C14H16O5	265.11	173.06	264.1	[M+H]+	3	20516-23-8	-	N/A	12069	289454	213903	321355	144324
Adouetine Y'	Alkaloids	Alkaloids	C31H42N4O4	535.33	148.11	534.321	[M+H]+	2	-	-	N/A	N/A	2.81823e+06	892208	1.01094e+06	1.0052e+06
3,5-diacetoxy-1,7-bis(3,4-dihydroxyphenyl)heptane	Others	Ketone compounds	C23H28O8	433.18	153.06	432.178	[M+H]+	1	915039-08-6	-	N/A	4816.35	457250	393718	481890	317483
Alpinetin	Flavonoids	Flavanones	C16H14O4	271.1	167.05	270.089	[M+H]+	3	36052-37-6	-	N/A	N/A	393495	194548	182413	149629
Izalpinin*	Flavonoids	Flavonols	C16H12O5	285.076	242.06	284.068	[M+H]+	1	480-14-8	-	N/A	N/A	116243	73647.6	45258.3	57197.2
Ruscogenin-1-O-xylosyl(1→3)rhamnosyl(1→2)fucoside	Steroids	Steroidal saponins	C44H70O16	855.47	431.3	854.466	[M+H]+	2	-	-	N/A	N/A	694392	434277	428685	198965
Formononetin	Flavonoids	Isoflavones	C16H12O4	269.08	213.09	268.074	[M+H]+	1	485-72-3	C00858	N/A	17234.5	2.58533e+07	1.12432e+07	1.05672e+07	1.04739e+07
7-Hydroxyflavanone-glucoside	Flavonoids	Flavones	C21H22O8	403.14	241.09	402.132	[M+H]+	3	138166-64-0	-	9059.42	N/A	193964	55415.3	55652	87589.7
2'-O-Methyllicodione	Others	Others	C16H14O5	287.09	121.03	286.084	[M+H]+	1	75808-78-5	C02922	N/A	N/A	9.16928e+06	5.64162e+06	5.49732e+06	5.4937e+06
N-benzoyl-2-aminoethyl-β-D-glucopyranoside	Alkaloids	Alkaloids	C15H21NO7	328.13	310.12	327.132	[M+H]+	1	-	-	27772.1	N/A	4.15302e+06	3.89361e+06	3.40915e+06	4.45033e+06
Chrysin-7-O-Glucuronide	Flavonoids	Flavones	C21H18O10	431.1	255.08	430.09	[M+H]+	1	35775-49-6	-	27577.2	10861.3	2.04207e+07	1.07502e+07	1.0545e+07	9.71287e+06
6-ethyl-1,10-dimethoxy-5,6,6a,7-tetrahydro-4H-dibenzo[de,g]quinoline-2,9-diol	Alkaloids	Alkaloids	C20H23NO4	342.17	297.11	341.163	[M+H]+	1	-	-	N/A	2755.27	1.08023e+06	1.04417e+06	1.13187e+06	1.05595e+06
Fuzitine*	Alkaloids	Alkaloids	C20H23NO4	342.17	265.09	341.163	[M+H]+	1	142287-96-5	-	N/A	N/A	513337	459071	451762	404982
HydroxyYamogenin-rhamnosyl(1,2)glucoside*	Steroids	Steroidal saponins	C39H62O13	739.43	595.3	738.419	[M+H]+	2	-	-	N/A	N/A	547137	206071	123360	148679
Licoricidin	Flavonoids	Other Flavonoids	C26H32O5	425.23	369.13	424.225	[M+H]+	3	30508-27-1	C16986	N/A	2861.64	1.24229e+06	736969	420000	672178
2,5-Dimethoxybenzoquinone	Quinones	Quinones	C8H8O4	169.05	65.04	168.042	[M+H]+	3	3117-03-1	-	9486.94	N/A	595398	703118	589687	628893
Pseudoprotogracillin	Steroids	Steroidal saponins	C51H82O22	1047.54	577.37	1046.53	[M+H]+	2	637349-03-2	-	N/A	N/A	46799.6	41963.7	25055.6	38530.2
Tri-p-coumaroyl Spermidine	Alkaloids	Phenolamine	C34H37N3O6	584.28	438.24	583.268	[M+H]+	2	-	-	N/A	N/A	944715	405944	415185	312581
Stilbostemin B; 3,5-Dihydroxy-4-Methylbibenzyl	Others	Stilbene	C15H16O2	229.12	201.13	228.115	[M+H]+	1	162411-67-8	-	N/A	10949.5	632968	425893	312389	281222
5,7-Dihydroxy-2-methyl-4H-chromen-4-one	Others	Chromone	C10H8O4	193.05	153.02	192.042	[M+H]+	3	1013-69-0	C20462	N/A	N/A	31925.4	27715.8	20342.7	14386.4
l-(3,4-dihydroxy-5-methoxyphenyl)-7-(4-hydroxy-3-methoxyphenyl)hept-1-ene-3,5-diol*	Others	Ketone compounds	C21H26O7	391.17	179.07	390.168	[M+H]+	1	-	-	N/A	N/A	76359.6	47504	51075.1	55175.6
5-Hydroxy-1-(4-hydroxy-3-methoxyphenyl)-7-(4,5-dihydroxy3-methoxyphenyl)-3-heptanone*	Others	Others	C21H26O7	391.18	179.07	390.168	[M+H]+	1	-	-	N/A	N/A	76359.6	47504	51075.1	55175.6
norcoclaurine-6-O-glucoside	Alkaloids	Isoquinoline alkaloids	C22H27NO8	434.182	255.11	433.174	[M+H]+	3	-	-	3110.58	N/A	97114.9	114467	110259	75852.9
Apigenin-7-O-(6''-acetyl)glucoside	Flavonoids	Flavones	C23H22O11	475.12	271.06	474.116	[M+H]+	3	72741-92-5	-	N/A	N/A	511729	316164	326750	311241
methyl-iso-ophiopogonanone B*	Flavonoids	Other Flavonoids	C19H20O5	329.14	121.07	328.131	[M+H]+	3	-	-	N/A	N/A	1.28729e+06	157508	178318	155901
Methylophiopogonanone B*	Flavonoids	Other Flavonoids	C19H20O5	329.14	121.06	328.131	[M+H]+	3	74805-91-7	-	N/A	N/A	1.28729e+06	157508	178318	155901
Ginsenoside Rh19	Terpenoids	Triterpene Saponin	C36H62O9	639.448	423.36	638.439	[M+H]+	1	-	-	N/A	N/A	378820	238601	135189	153343
Feruloyl-beta-phenethylamine	Alkaloids	Phenolamine	C18H19NO3	298.14	177.05	297.137	[M+H]+	1	142351-00-6	-	N/A	14969	2.55357e+06	1.16339e+06	1.32332e+06	1.44537e+06
Methyleugenol	Others	Others	C11H14O2	179.11	123.04	178.099	[M+H]+	3	93-15-2	C10454	N/A	N/A	418980	271993	231524	228552
Glycycoumarin	Lignans and Coumarins	Coumarins	C21H20O6	369.13	313.07	368.126	[M+H]+	3	94805-82-0	-	N/A	N/A	2.63647e+06	814658	808390	929712
15-Glucosylerysopine	Alkaloids	Isoquinoline alkaloids	C23H29NO8	448.2	286.14	447.189	[M+H]+	3	-	-	N/A	N/A	665461	734790	579043	757300
Lithospermoside	Alkaloids	Alkaloids	C14H19NO8	330.12	168.07	329.111	[M+H]+	3	63492-69-3	C17771	N/A	N/A	185922	267286	325073	232076
Diosmetin-7-O-Neohesperidoside (Neodiosmin)	Flavonoids	Flavones	C28H32O15	609.18	301.08	608.174	[M+H]+	3	38665-01-9	-	N/A	N/A	2.80965e+06	1.87365e+06	1.68831e+06	2.0161e+06
Isorhamnetin-3-O-Galactoside; Cacticin	Flavonoids	Flavonols	C22H22O12	479.12	317.07	478.111	[M+H]+	3	6743-92-6	-	21076.7	N/A	2.81917e+06	1.28244e+06	1.1537e+06	1.41418e+06
Tricin-7-O-Glucoside	Flavonoids	Flavones	C23H24O12	493.13	331.08	492.127	[M+H]+	3	32769-01-0	-	N/A	N/A	856958	898179	962515	1.04553e+06
Cinnamamide	Alkaloids	Alkaloids	C9H9NO	148.08	103.06	147.068	[M+H]+	3	22031-64-7	-	N/A	N/A	297124	421822	405837	312041
Isorhamnetin 3-O-glucoside	Flavonoids	Flavonols	C22H22O12	479.12	317.07	478.111	[M+H]+	3	5041-82-7	C22589	N/A	N/A	2.89874e+06	2.68046e+06	2.78118e+06	2.19943e+06
Pachypodol	Flavonoids	Flavonols	C18H16O7	345.1	330.07	344.09	[M+H]+	3	33708-72-4	C10117	8300.71	N/A	1.03218e+06	402424	298917	296040
5,8,4'-trimethoxy-6-methyl-7,2'-dihydroxy-3-benzylchroman-4-one	Flavonoids	Other Flavonoids	C20H22O7	375.14	137.06	374.137	[M+H]+	1	-	-	N/A	N/A	2.31232e+07	1.35072e+07	1.30647e+07	1.14937e+07
2,3-Dihydroxy-23-Oxo-12-Ursen-28-Oic Acid	Terpenoids	Triterpene	C30H46O5	487.34	423.32	486.334	[M+H]+	2	198422-63-8	-	N/A	9916.53	639685	237501	270704	291565
Dehydrocurdione	Terpenoids	Ditepenoids	C15H22O2	235.17	93.07	234.162	[M+H]+	3	38230-32-9	C16949	N/A	N/A	201349	96459.2	54145.7	106730
Dihydrocubebin	Lignans and Coumarins	Lignans	C20H22O6	359.15	135.04	358.142	[M+H]+	3	24563-03-9	C10558	N/A	N/A	790403	333457	286468	349046
Gancaonin N	Flavonoids	Isoflavones	C21H20O6	369.13	313.08	368.126	[M+H]+	3	129145-52-4	-	N/A	N/A	2.13704e+06	719604	820557	827742
Creatinine	Alkaloids	Alkaloids	C4H7N3O	114.07	86.07	113.059	[M+H]+	3	60-27-5	C00791	N/A	N/A	528230	491196	509459	506547
Dihydrocaffeoylputrescine	Alkaloids	Phenolamine	C13H20N2O3	253.15	165.05	252.147	[M+H]+	3	-	-	N/A	N/A	9.2447e+06	6.42797e+06	6.57666e+06	6.50573e+06
Desmethyl-iso-ophiopogonone B*	Flavonoids	Other Flavonoids	C17H14O5	299.09	205.05	298.084	[M+H]+	3	-	-	N/A	4876.95	545069	254489	170782	265257
Acetylpyrazine	Alkaloids	Alkaloids	C6H6N2O	123.05	81.04	122.048	[M+H]+	3	22047-25-2	-	N/A	N/A	108727	227969	113945	124412
Kanzonol D	Flavonoids	Flavones	C20H18O4	323.13	267.06	322.12	[M+H]+	3	155233-20-8	-	N/A	N/A	248451	148473	144737	167140
Licoflavone A	Flavonoids	Flavones	C20H18O4	323.13	267.07	322.12	[M+H]+	3	61153-77-3	-	N/A	9413.91	326462	205310	147610	169750
Aurantiamide	Alkaloids	Alkaloids	C25H26N2O3	403.2	117.07	402.194	[M+H]+	1	58115-31-4	-	N/A	N/A	324965	122542	104652	155051
7,8,4'-Trihydroxyflavanone	Flavonoids	Flavones	C15H12O5	273.08	153.02	272.068	[M+H]+	1	-	-	N/A	N/A	1.78904e+07	2.61777e+07	2.21444e+07	2.03785e+07
Passibiflorin	Alkaloids	Isoquinoline alkaloids	C18H27NO11	434.16	272.11	433.158	[M+H]+	3	-	-	N/A	N/A	1.20324e+08	3.17419e+07	2.98387e+07	2.79811e+07
Icaritin	Flavonoids	Flavonols	C21H20O6	369.13	313.08	368.126	[M+H]+	1	118525-40-9	-	N/A	N/A	766983	231532	227122	220913
Laurolitsine	Alkaloids	Aporphine alkaloids	C18H19NO4	314.14	237.1	313.131	[M+H]+	3	5890-18-6	C16984	N/A	4557.88	315527	231909	295580	350327
Homoeriodictyol	Flavonoids	Flavanones	C16H14O6	303.09	153.02	302.079	[M+H]+	3	446-71-9	C09756	N/A	N/A	478181	457249	310483	248711
DIMBOA-glucoside	Alkaloids	Alkaloids	C15H19NO10	374.11	198.08	373.101	[M+H]+	3	18607-79-9	C04831	N/A	N/A	3.2372e+06	2.53908e+06	2.6969e+06	2.61017e+06
2,6-Dimethyldeca-2,4,6,8-tetraenedial	Terpenoids	Monoterpenoids	C12H14O2	191.11	115.05	190.099	[M+H]+	1	-	C21078	N/A	N/A	125624	72742.5	69812.4	90520.7
Natsudaidain-3-O-Glucoside	Flavonoids	Flavonols	C27H32O14	581.18	419.13	580.179	[M+H]+	1	98891-93-1	-	N/A	N/A	1.4843e+06	836647	1.5231e+06	705920
Quercetin 3-O-[beta-D-xylosyl-(1->2)-beta-D-glucoside]	Flavonoids	Flavonols	C26H28O16	597.14	303.05	596.138	[M+H]+	3	83048-35-5	C12637	8628.72	N/A	41190.3	58412.4	82749.4	67238.2
7α-hydroxyeudesm-4-en-8-one	Terpenoids	Sesquiterpenoids	C15H24O2	237.18	159.12	236.178	[M+H]+	3	-	-	N/A	20846.2	232505	158209	118747	86829.5
Ononin	Flavonoids	Isoflavones	C22H22O9	431.13	269.09	430.126	[M+H]+	1	486-62-4	C10509	N/A	N/A	1.12894e+07	5.97102e+06	6.75446e+06	6.17855e+06
5,7,2'-Trihydroxyflavone 7-glucuronide	Flavonoids	Flavones	C21H18O11	447.09	271.06	446.085	[M+H]+	1	-	-	N/A	N/A	5.40938e+06	3.04163e+06	3.77794e+06	3.40288e+06
Tomentin	Flavonoids	Flavonols	C17H14O8	347.08	314.04	346.069	[M+H]+	3	59171-23-2	C04581	N/A	N/A	107110	92585.3	45076.5	66572.6
Furost-5,20(22)-diene-3,26-diol-3-O-arabinosyl(1→4)[rhamnosyl(1→2)]glucoside-26-O-glucoside (Parisyunnanoside B)	Steroids	Steroidal saponins	C50H80O21	1017.52	415.32	1016.52	[M+H]+	3	945865-37-2	-	N/A	N/A	314325	197350	100016	91420
N-p-Coumaroyltyramine	Alkaloids	Phenolamine	C17H17NO3	284.12	147.04	283.121	[M+H]+	3	36417-86-4	-	N/A	N/A	1.20821e+07	6.43621e+06	6.97339e+06	5.55143e+06
Quercetin-7-O-rutinoside*	Flavonoids	Flavonols	C27H30O16	611.16	303.05	610.153	[M+H]+	1	147714-62-3	-	N/A	N/A	533535	536624	1.05629e+06	627339
Hyperin*	Flavonoids	Flavonols	C21H20O12	465.102	303.058	464.096	[M+H]+	3	482-36-0	C10073	126696	N/A	N/A	434221	402602	364821
Phenylethyl Primeveroside	Others	Alcohol compounds	C19H28O10	434.2	163.06	416.168	[M+NH4]+	1	-	-	N/A	N/A	45879.8	193569	95712.2	92345.3
5,6,7-Trihydroxy-8-methoxyflavone*	Flavonoids	Flavones	C16H12O6	301.07	286.05	300.063	[M+H]+	1	-	-	N/A	10708.8	8.89577e+06	3.45702e+06	3.12249e+06	3.37494e+06
Litseglutine B	Alkaloids	Alkaloids	C20H23NO4	342.17	178.1	341.163	[M+H]+	3	25368-01-8	-	N/A	N/A	1.61541e+06	1.28128e+06	1.18438e+06	1.34236e+06
Apigenin-6-C-glucose-8-C-rhamnoside	Flavonoids	Flavones	C27H30O14	579.17	423.1	578.164	[M+H]+	1	-	-	N/A	N/A	1.98894e+07	2.06864e+07	2.34504e+07	1.90732e+07
Actinodaphnine	Alkaloids	Aporphine alkaloids	C18H17NO4	312.12	295.1	311.116	[M+H]+	3	517-69-1	C09322	N/A	N/A	283659	294788	272628	301153
Conchigeranal B	Others	Others	C20H22O5	343.16	145.06	342.147	[M+H]+	3	-	-	25916.4	N/A	81166.3	58521.7	54153.7	58376.8
13-Methylpalmatrubine	Alkaloids	Isoquinoline alkaloids	C21H22NO4+	352.15	308.13	352.154	[M]+	1	-	-	N/A	N/A	2.13108e+06	859414	1.16554e+06	1.43042e+06
3-Hydroxylup-20(29)-en-28-al (Betulinaldehyde)	Terpenoids	Triterpene	C30H48O2	441.37	203.18	440.365	[M+H]+	1	13159-28-9	-	N/A	N/A	862575	464011	275913	270870
2-(2-Benzothiazolylthio)ethanol	Alkaloids	Alkaloids	C9H9NOS2	212.02	168	211.013	[M+H]+	1	4665-63-8	-	N/A	20183.6	965050	530710	505730	432996
Ophiopogonone B	Flavonoids	Other Flavonoids	C18H16O5	313.11	219.06	312.1	[M+H]+	3	-	C17472	N/A	9510.64	1.07424e+06	420792	489277	418351
5-Methoxyfurfural*	Others	Aldehyde compounds	C6H6O3	127.04	53.04	126.032	[M+H]+	3	21300-07-2	-	N/A	N/A	9.25863e+06	1.20228e+07	1.07942e+07	1.02186e+07
Phloroglucinol	Others	Others	C6H6O3	127.04	81.03	126.032	[M+H]+	3	108-73-6	C02183	N/A	N/A	1.06442e+07	1.34528e+07	1.17831e+07	1.2264e+07
5,7-dihydroxy-3-(4'-hydroxybenzyl)-6-methylchromone	Flavonoids	Other Flavonoids	C17H14O5	299.09	205.05	298.084	[M+H]+	1	-	-	4832	N/A	735047	226204	292870	273865
Isoliquiritin	Flavonoids	Chalcones	C21H22O9	419.13	257.09	418.126	[M+H]+	1	5041-81-6	C16978	N/A	N/A	1.88092e+06	2.50807e+06	1.57332e+06	1.51741e+06
Ciwujiatone	Lignans and Coumarins	Lignans	C22H26O9	435.16	181.05	434.158	[M+H]+	1	-	-	N/A	N/A	449621	202810	201615	182678
Eugenol	Others	Others	C10H12O2	165.09	105.07	164.084	[M+H]+	3	97-53-0	C10453	80352.9	N/A	425331	328847	346423	256321
1-(3,4-dihydroxyphenyl)-7-(3,4-dimethoxyphenyl)-5-hydroxyhept-6-en-3-one	Others	Ketone compounds	C21H24O6	373.15	177.05	372.157	[M+H]+	3	-	-	N/A	N/A	187790	161986	285529	193127
licorice-saponin P2	Terpenoids	Triterpene Saponin	C42H62O17	839.4	469.33	838.399	[M+H]+	1	-	-	N/A	N/A	1.5314e+06	3.19504e+06	5.51185e+06	2.7082e+06
Oroxin A	Flavonoids	Flavones	C21H20O10	433.11	271.06	432.106	[M+H]+	2	57396-78-8	-	N/A	N/A	1.16061e+07	1.03682e+07	7.44151e+06	1.06956e+07
Coumarin-3-carboxylic Acid	Lignans and Coumarins	Coumarins	C10H6O4	191.03	173.02	190.027	[M+H]+	3	531-81-7	-	N/A	N/A	143980	139458	191625	140079
Coumarin	Lignans and Coumarins	Coumarins	C9H6O2	147.04	103.05	146.037	[M+H]+	1	91-64-5	C05851	N/A	N/A	635176	416357	464772	410174
Formononetin 7-O-(6-O-malonyl-beta-D-glucoside)	Flavonoids	Isoflavones	C25H24O12	517.13	269.09	516.127	[M+H]+	1	-	C16222	N/A	N/A	1.4186e+07	6.23527e+06	7.28086e+06	6.90684e+06
Butein	Flavonoids	Chalcones	C15H12O5	273.07	137.02	272.068	[M+H]+	3	487-52-5	C08578	N/A	N/A	247206	101582	133768	94222.7
Palmatine	Alkaloids	Isoquinoline alkaloids	C21H22NO4+	352.15	337.13	352.154	[M]+	1	3486-67-7	C05315	N/A	N/A	2.01254e+06	1.20012e+06	1.42499e+06	1.67893e+06
1,5-Bis(4-hydroxyphenyl)-1-methoxy-2-(methoxymethyl)-4-pentene	Others	Others	C20H24O4	329.17	137.06	328.168	[M+H]+	3	-	-	N/A	N/A	141877	101395	86023	67488.2
Diethanolamine	Alkaloids	Alkaloids	C4H11NO2	106.09	88.08	105.079	[M+H]+	3	111-42-2	C06772	100831	56922.3	95587.8	95964.3	109658	74484.1
lotusine A	Alkaloids	Alkaloids	C30H38N4O4	519.29	148.11	518.289	[M+H]+	3	-	-	N/A	N/A	7.1731e+06	3.98914e+06	5.45483e+06	6.07888e+06
Capillarisin	Others	Chromone	C16H12O7	317.07	302.04	316.058	[M+H]+	3	56365-38-9	C08999	N/A	5393.84	119752	102259	105764	64630.7
(4S,5S)-(+)-Germacrone 4,5-epoxide	Terpenoids	Ditepenoids	C15H22O2	235.17	121.1	234.162	[M+H]+	3	-	C17489	N/A	N/A	1.60307e+06	790534	772852	812327
Baptifoline	Alkaloids	Quinorisidine alkaloids	C15H20N2O2	261.16	243.15	260.152	[M+H]+	3	732-50-3	C10755	N/A	N/A	6.18878e+06	8.1196e+06	7.21487e+06	7.18666e+06
Armepavine	Alkaloids	Alkaloids	C19H23NO3	314.17	58.07	313.168	[M+H]+	1	524-20-9	C09342	N/A	N/A	6.08192e+06	4.12132e+06	3.92807e+06	3.73009e+06
1,10-Epoxycostunolide	Terpenoids	Sesquiterpenoids	C15H20O3	249.15	145.1	248.141	[M+H]+	1	29484-23-9	-	N/A	N/A	1.45181e+06	1.03015e+06	737614	724245
4-Aminobenzoate	Phenolic acids	Phenolic acids	C7H7NO2	138.06	120.04	137.048	[M+H]+	3	150-13-0	C00568	N/A	N/A	227051	420837	409587	423313
6-aldehydo-ophiopogonone B	Flavonoids	Other Flavonoids	C19H16O6	341.1	233.04	340.095	[M+H]+	3	-	-	N/A	N/A	186914	69548.6	61498.2	78493.7
Feruloylsuccinic acid dimethyl ester	Phenolic acids	Phenolic acids	C16H18O8	339.11	177.06	338.1	[M+H]+	1	-	-	N/A	12504.6	1.45172e+07	8.98587e+06	8.79887e+06	7.43859e+06
Dimethylcurcumin	Phenolic acids	Phenolic acids	C23H24O6	397.16	191.07	396.157	[M+H]+	3	52328-98-0	-	145098	N/A	N/A	48908.1	64210.4	54315
6''-O-Acetylgenistin	Flavonoids	Isoflavones	C23H22O11	475.12	271.06	474.116	[M+H]+	3	73566-30-0	-	N/A	N/A	218522	295738	168717	137828
Pectolinarin	Flavonoids	Flavones	C29H34O15	623.2	315.1	622.19	[M+H]+	3	28978-02-1	-	N/A	N/A	93057.8	29384	75605.1	61589.2
Acacetin-7-O-neohesperidoside*	Flavonoids	Flavones	C28H32O14	593.19	285.08	592.179	[M+H]+	3	20633-93-6	-	N/A	N/A	1.20763e+06	938993	852696	851582
Acacetin-7-O-rutinoside (Linarin)*	Flavonoids	Flavones	C28H32O14	593.19	285.08	592.179	[M+H]+	3	480-36-4	-	N/A	N/A	1.83244e+06	1.36397e+06	808213	1.07961e+06
Ferulic acid methyl ester	Phenolic acids	Phenolic acids	C11H12O4	209.08	177.05	208.074	[M+H]+	3	22329-76-6	-	53220.6	38273.2	564915	264161	467831	327461
Vanillin acetate	Others	Aldehyde compounds	C10H10O4	195.06	93.03	194.058	[M+H]+	3	881-68-5	-	N/A	N/A	466443	387634	357247	308256
3'-O-methylorobol*	Flavonoids	Isoflavones	C16H12O6	301.07	286.05	300.063	[M+H]+	1	36190-95-1	-	N/A	26163.9	2.74477e+06	1.57015e+06	1.56446e+06	1.04271e+06
Feruloylcholine	Alkaloids	Phenolamine	C15H22NO4+	280.15	221.08	280.154	[M]+	3	85927-25-9	-	N/A	N/A	205427	131976	147710	139108
Hexahydrocurcumin	Phenolic acids	Phenolic acids	C21H26O6	375.18	137.06	374.173	[M+H]+	1	36062-05-2	C17826	N/A	N/A	1.98959e+06	886825	1.27765e+06	883062
Conchigeranal C*	Others	Others	C21H24O5	357.17	137.06	356.162	[M+H]+	1	-	-	N/A	N/A	2.2129e+06	1.31191e+06	1.26155e+06	1.05479e+06
Dhurrin 6'-glucoside	Alkaloids	Alkaloids	C20H27NO12	474.16	312.11	473.153	[M+H]+	3	-	-	N/A	N/A	1.01401e+06	703265	653213	615503
Glycyrdione A	Flavonoids	Chalcones	C25H28O5	409.2	353.14	408.194	[M+H]+	3	142542-83-4	-	N/A	N/A	135245	102158	111587	96746.3
ginsenoside Rh15	Terpenoids	Triterpene Saponin	C42H70O13	783.489	423.362	782.482	[M+H]+	3	-	-	N/A	N/A	281899	161805	52015.2	122863
Medicarpin 3-O-glucoside-6'-malonate	Flavonoids	Isoflavones	C25H26O12	519.15	271.1	518.142	[M+H]+	3	131653-24-2	C16224	N/A	N/A	358591	178580	149011	168504
MethylAdouetine Y'	Alkaloids	Alkaloids	C32H44N4O4	549.34	148.11	548.336	[M+H]+	3	-	-	N/A	N/A	1.37237e+06	467566	559704	534297
Licorice glycoside B	Flavonoids	Chalcones	C35H36O15	697.21	279.09	696.205	[M+H]+	2	-	-	N/A	N/A	20671.3	32094	46896.9	34567.7
Resokaempherol	Flavonoids	Flavones	C15H10O5	271.06	137.02	270.053	[M+H]+	3	2034-65-3	C10037	N/A	N/A	6.02495e+06	5.48232e+06	3.95136e+06	4.05974e+06
7,8-Dihydroxy-4'-methoxyisoflavone	Flavonoids	Other Flavonoids	C16H12O5	285.08	253.05	284.068	[M+H]+	1	-	-	N/A	N/A	5.35054e+06	2.84744e+06	2.34951e+06	2.51046e+06
1,7-bis(4-hydroxy-3-methoxyphenyl)hept-1-ene-3-ol	Others	Ketone compounds	C21H26O5	359.18	137.06	358.178	[M+H]+	3	-	-	N/A	N/A	211081	150210	124259	111159
Cannabisin F	Alkaloids	Phenolamine	C36H36N2O8	625.26	488.17	624.247	[M+H]+	3	163136-19-4	C17910	4731.26	N/A	91752.1	58978.2	36043.2	36474.8
Loliolide	Terpenoids	Monoterpenoids	C11H16O3	197.12	133.1	196.11	[M+H]+	1	5989-02-6	-	N/A	N/A	456177	366760	570605	702364
Gingerenone A	Others	Ketone compounds	C21H24O5	357.17	177.09	356.162	[M+H]+	1	128700-97-0	C10460	N/A	N/A	1.31458e+06	963368	864330	640426
6-(hydroxymethyl)pyridin-3-ol	Alkaloids	Pyridine alkaloids	C6H7NO2	126.06	80.05	125.048	[M+H]+	1	40222-77-3	-	N/A	39192.2	3.50253e+07	3.06614e+07	2.97405e+07	2.7026e+07
5-Hydroxy-1-(4-hydroxy-3-methoxyphenyl)-7-phenylhepta-4,6-dien-3-one	Others	Others	C20H20O4	325.14	137.06	324.136	[M+H]+	3	-	-	N/A	N/A	42689.3	20824.4	24624.4	25456
Oxypeucedanin hydrate	Lignans and Coumarins	Coumarins	C16H16O6	305.1	159.05	304.095	[M+H]+	1	2643-85-8	-	N/A	4900.13	75592.2	61397.5	49589.2	61103.8
Specioside (6-O-p-Coumaroylcatalpol)	Terpenoids	Monoterpenoids	C24H28O12	509.17	165.05	508.158	[M+H]+	1	72514-90-0	-	N/A	N/A	207712	125452	226605	231521
Skimmin (7-Hydroxycoumarin-7-O-glucoside)	Lignans and Coumarins	Coumarins	C15H16O8	325.09	163.04	324.084	[M+H]+	3	93-39-0	-	N/A	N/A	3.9935e+06	4.04292e+06	4.08909e+06	3.98391e+06
Cannabisin E	Alkaloids	Alkaloids	C36H38N2O9	643.26	462.19	642.258	[M+H]+	2	-	C17909	N/A	N/A	693516	277420	351770	246941
Corydine	Alkaloids	Aporphine alkaloids	C20H23NO4	342.17	297.11	341.163	[M+H]+	1	476-69-7	-	N/A	3570.82	1.1976e+06	1.11013e+06	980422	907599
Glaziovine	Alkaloids	Isoquinoline alkaloids	C18H19NO3	298.144	283.12	297.137	[M+H]+	3	17127-48-9	C09457	4874.48	N/A	254577	263302	305145	272315
10-O-(4-Hydroxycinnamoyl)-6'-O-β-D-Glucosylcatalpol	Terpenoids	Monoterpenoids	C30H38O17	671.22	165.05	670.211	[M+H]+	3	-	-	N/A	N/A	55039.4	22154.4	21551.1	47124.4
7,4'-Dihydroxydihydroflavonoids	Flavonoids	Flavanones	C15H12O4	257.08	137.02	256.074	[M+H]+	1	-	-	N/A	N/A	304437	198442	207317	247720
2-Benzoxazolinone	Alkaloids	Alkaloids	C7H5NO2	136.04	80.06	135.032	[M+H]+	3	59-49-4	-	N/A	N/A	157259	363081	298250	236927
3-Hydroxyanthranilate	Alkaloids	Alkaloids	C7H7NO3	154.05	136.04	153.043	[M+H]+	3	548-93-6	C00632	N/A	N/A	412904	358867	264245	473546
Salicylamide	Alkaloids	Alkaloids	C7H7NO2	138.06	77.04	137.048	[M+H]+	3	65-45-2	-	N/A	N/A	485592	822149	872352	833237
5-Methoxytryptamine	Alkaloids	Plumerane	C11H14N2O	191.12	159.07	190.111	[M+H]+	3	608-07-1	C05659	N/A	N/A	292742	368949	381563	420876
3,4-Dihydroxyphenylpropanoate	Phenolic acids	Phenolic acids	C9H10O4	183.07	165.06	182.058	[M+H]+	3	1078-61-1	C10447	N/A	N/A	926213	879167	809172	739373
5-Hydroxymethyl-2-furaldehyde*	Others	Aldehyde compounds	C6H6O3	127.04	53.04	126.032	[M+H]+	3	67-47-0	C11101	N/A	N/A	9.27515e+06	1.21347e+07	1.13458e+07	1.07231e+07
3,11-Dioxo-19-hydroxyurs-12-en-28-oic acid	Terpenoids	Triterpene	C30H44O5	485.33	233.15	484.319	[M+H]+	2	-	-	8238.45	3247.5	223470	102332	69331.8	95516.1
methyl-ophiopogonone B	Flavonoids	Other Flavonoids	C19H18O5	327.12	219.06	326.115	[M+H]+	3	-	-	5077.12	N/A	1.53442e+06	713178	655641	614740
6''-O-Acetylglycitin	Flavonoids	Isoflavones	C24H24O11	489.14	285.08	488.132	[M+H]+	2	134859-96-4	-	N/A	N/A	565090	749971	480974	711149
Iso-glycyrdione A	Flavonoids	Chalcones	C25H28O5	409.2	353.14	408.194	[M+H]+	3	-	-	4802.46	2622.42	132566	104779	105394	95062.4
Maltol	Others	Ketone compounds	C6H6O3	127.04	109.03	126.032	[M+H]+	3	118-71-8	C11918	N/A	N/A	907405	835148	734005	759556
(S)-N-Methylcoclaurine*	Alkaloids	Isoquinoline alkaloids	C18H21NO3	300.153	269.117	299.152	[M+H]+	3	1472-62-4	C05176	N/A	N/A	336138	429279	391222	347763
Isoscopoletin-β-D-glucoside	Lignans and Coumarins	Coumarins	C16H18O9	355.1	163.04	354.095	[M+H]+	3	20186-29-2	-	N/A	N/A	99662.4	80801.3	72195	81183.6
mandassion A	Terpenoids	Sesquiterpenoids	C15H24O4	269.17	221.15	268.168	[M+H]+	2	-	-	N/A	4576	1.84097e+06	887737	984709	969508
1-[(4-methoxyphenyl)methyl]-1,2,3,4-tetrahydroisoquinoline-6,7-diol	Alkaloids	Isoquinoline alkaloids	C17H19NO3	286.14	107.05	285.137	[M+H]+	1	-	-	N/A	N/A	2.34159e+07	2.51063e+07	2.38543e+07	2.30038e+07
N-[7'-(4'-Methoxyphenyl)ethyl]-2-methoxybenzamide	Alkaloids	Alkaloids	C17H19NO3	286.14	107.05	285.137	[M+H]+	1	-	-	N/A	N/A	1.77772e+07	1.96361e+07	1.84238e+07	1.79138e+07
Benzamide	Alkaloids	Alkaloids	C7H7NO	122.06	105.03	121.053	[M+H]+	3	55-21-0	C09815	N/A	N/A	933144	578572	545462	588797
Phenethylamine	Alkaloids	Benzylphenylethylamine alkaloids	C8H11N	122.1	105.07	121.089	[M+H]+	3	156-28-5	C05332	N/A	N/A	778579	574881	484678	525674
Luteolin*	Flavonoids	Flavones	C15H10O6	287.06	153.02	286.048	[M+H]+	3	491-70-3	C01514	N/A	12818.8	2.63632e+06	1.41122e+06	1.4472e+06	1.22011e+06
2,4,6,6-Tetramethyl-3(6H)-pyridinone	Alkaloids	Pyridine alkaloids	C9H13NO	152.11	91.06	151.1	[M+H]+	3	203524-64-5	-	N/A	N/A	63554.3	66649.2	92909	86372.9
(-)-Medicocarpin	Flavonoids	Isoflavones	C22H24O9	433.15	137.06	432.142	[M+H]+	1	52766-70-8	C16223	N/A	N/A	160758	56445.9	56570.6	46683.7
5'-Hydroxyhexahydrocurcumin	Phenolic acids	Phenolic acids	C21H26O7	391.17	137.05	390.168	[M+H]+	1	-	-	N/A	8065.25	N/A	36383.6	57119.2	42622.3
Apigenin 6-C-glucoside 8-C-arabinoside	Flavonoids	Flavones	C26H28O14	565.16	457.11	564.148	[M+H]+	1	-	-	N/A	N/A	3.6078e+06	4.5549e+06	4.92764e+06	4.85637e+06
Sweroside	Terpenoids	Monoterpenoids	C16H22O9	359.13	197.08	358.126	[M+H]+	3	14215-86-2	C17071	N/A	8684.25	337412	487450	314834	215753
Apigenin 7-O-neohesperidoside	Flavonoids	Flavones	C27H30O14	579.17	271.06	578.164	[M+H]+	3	17306-46-6	C12627	19102.8	N/A	1.18475e+06	971942	1.04092e+06	946311
Deltonin	Steroids	Steroidal saponins	C45H72O17	885.49	723.43	884.477	[M+H]+	1	55659-75-1	C08894	N/A	N/A	196203	527185	557690	1.00292e+06
4(3H)-Quinazolinone	Alkaloids	Alkaloids	C8H6N2O	147.05	130.03	146.048	[M+H]+	3	491-36-1	-	N/A	N/A	35198.5	72193.5	65347.6	41546.7
Dihydroferuloylputrescine	Alkaloids	Phenolamine	C14H22N2O3	267.17	179.07	266.163	[M+H]+	3	-	-	N/A	N/A	1.3037e+06	1.06735e+06	1.00476e+06	939542
Puerarin	Flavonoids	Isoflavones	C21H20O9	417.12	297.1	416.111	[M+H]+	3	3681-99-0	C10524	N/A	N/A	1.65528e+06	2.47161e+06	2.33056e+06	2.39913e+06
Vicenin-2	Flavonoids	Flavones	C27H30O15	595.17	427.1	594.159	[M+H]+	3	23666-13-9	C10195	6127.84	N/A	751656	1.20172e+06	1.09029e+06	1.20805e+06
Methylzedoarondiol	Terpenoids	Sesquiterpenoids	C16H26O2	251.2	147.11	250.193	[M+H]+	3	-	-	N/A	N/A	232156	184501	159417	146887
Curcumenol	Terpenoids	Sesquiterpenoids	C15H22O2	235.17	105.07	234.162	[M+H]+	3	19431-84-6	C16942	N/A	N/A	1.12782e+06	776786	338312	683194
pterocereine	Alkaloids	Isoquinoline alkaloids	C19H29NO9	416.19	254.14	415.184	[M+H]+	3	-	-	N/A	N/A	1.06512e+06	1.26627e+06	2.32554e+06	1.10798e+06
5-Methoxytryptophol*	Alkaloids	Plumerane	C11H13NO2	192.1	177.08	191.095	[M+H]+	2	712-09-4	-	N/A	N/A	226389	222832	189292	199368
Calycosin-7-O-glucoside	Flavonoids	Isoflavones	C22H22O10	447.13	285.08	446.121	[M+H]+	3	20633-67-4	-	15142	N/A	1.95034e+07	1.6398e+07	1.81284e+07	2.34056e+07
6,8-Diprenylgenistein; 5,7,4'-Trihydroxy-6,8-Diprenylisoflavone	Flavonoids	Isoflavones	C25H26O5	407.19	351.12	406.178	[M+H]+	3	51225-28-6	-	N/A	N/A	68515.4	54369.1	50198.4	36963
Benzylacetone	Others	Ketone compounds	C10H12O	149.09	91.05	148.089	[M+H]+	3	2550-26-7	-	250390	N/A	907649	235914	512869	299584
ophiopogonin E	Steroids	Steroidal saponins	C38H60O13	725.41	395.29	724.403	[M+H]+	3	-	-	N/A	N/A	217920	172530	147946	138945
O-Methylcassyfiline	Alkaloids	Alkaloids	C20H21NO5	356.15	279.1	355.142	[M+H]+	3	-	-	14572.4	13097	225576	338978	316832	216225
L-Pipecolate	Alkaloids	Piperidine alkaloids	C6H11NO2	130.09	84.08	129.079	[M+H]+	2	1723-00-8	C00408	387976	295745	7.1836e+06	1.58996e+07	1.50312e+07	1.57779e+07
Erythroculine	Alkaloids	Alkaloids	C20H25NO4	344.19	58.07	343.178	[M+H]+	3	-	-	N/A	N/A	1.07328e+06	1.0219e+06	882766	797868
2-Phenoxyethanol	Phenolic acids	Phenolic acids	C8H10O2	139.08	56.96	138.068	[M+H]+	3	122-99-6	-	N/A	N/A	48563.3	102711	81048.1	60986
N-Feruloylhydroxyputrescine	Alkaloids	Phenolamine	C14H20N2O4	281.15	177.05	280.142	[M+H]+	3	-	-	N/A	N/A	1.95383e+06	1.50643e+06	1.46067e+06	1.32478e+06
Nicotine	Alkaloids	Pyridine alkaloids	C10H14N2	163.12	130.07	162.116	[M+H]+	3	54-11-5	C00745	N/A	N/A	310153	171752	211419	196426
iso-ophiopogonone D	Flavonoids	Other Flavonoids	C17H14O6	315.09	205.05	314.079	[M+H]+	3	-	-	N/A	N/A	216726	86826.2	97174.3	111378
Daidzein-7-O-Glucoside-4'-O-Apioside	Flavonoids	Isoflavones	C26H28O13	549.16	255.07	548.153	[M+H]+	3	108069-01-8	-	N/A	N/A	2.62183e+07	3.07987e+07	3.10389e+07	3.47677e+07
Baicalein	Flavonoids	Flavones	C15H10O5	271.06	123.01	270.053	[M+H]+	2	491-67-8	C10023	6175.39	N/A	639835	371208	386122	353688
Formononetin acetyl glucoside	Flavonoids	Isoflavones	C24H24O10	473.14	269.08	472.137	[M+H]+	1	-	-	N/A	N/A	4.65078e+06	2.25658e+06	1.90968e+06	2.13773e+06
glycyrrhetic acid monoglucuronide	Terpenoids	Triterpene Saponin	C36H54O10	647.38	453.34	646.372	[M+H]+	2	34096-83-8	-	13855.3	N/A	2.29006e+07	1.24482e+07	1.21559e+07	1.12552e+07
Gancaonin Q	Flavonoids	Flavones	C25H26O5	407.19	351.12	406.178	[M+H]+	3	134958-52-4	-	N/A	N/A	83925	38724.2	70408	51595.9
Decursinol angelate*	Lignans and Coumarins	Coumarins	C19H20O5	329.14	229.1	328.131	[M+H]+	3	130848-06-5	-	N/A	N/A	215720	61254.6	77171.4	76038.9
Kaempferol	Flavonoids	Flavonols	C15H10O6	287.055	153.018	286.048	[M+H]+	3	520-18-3	C05903	N/A	N/A	770174	649002	601423	615750
Prunetin-5-O-glucoside*	Flavonoids	Isoflavones	C22H22O10	447.13	285.07	446.121	[M+H]+	1	-	-	N/A	N/A	2.26538e+07	1.34222e+07	1.6297e+07	1.06673e+07
Wogonin-7-O-Glucuronide (Wogonoside)	Flavonoids	Flavones	C22H20O11	461.11	285.08	460.101	[M+H]+	1	51059-44-0	-	N/A	N/A	993295	398004	486469	451528
Biochanin a 7-glucuronide	Flavonoids	Isoflavones	C22H20O11	461.11	285.08	460.101	[M+H]+	1	-	-	N/A	N/A	1.06422e+06	533800	433543	435381
Yashabushidiol A	Others	Ketone compounds	C19H24O2	285.18	267.21	284.178	[M+H]+	3	52393-53-0	-	N/A	N/A	575585	351236	303108	271838
Cannabisin G	Alkaloids	Alkaloids	C36H36N2O8	625.25	488.17	624.247	[M+H]+	1	-	C17911	8970	8966	1.09122e+07	4.12599e+06	4.55715e+06	3.83173e+06
Melatonin	Alkaloids	Plumerane	C13H16N2O2	233.129	174.091	232.121	[M+H]+	3	73-31-4	C01598	N/A	N/A	186321	194830	217708	238804
Dedihydro-Adouetine Y'	Alkaloids	Alkaloids	C31H40N4O4	533.31	148.11	532.305	[M+H]+	3	-	-	6005.02	N/A	83682	37746	35998.2	40947.1
Orobol	Flavonoids	Isoflavones	C15H10O6	287.06	241.05	286.048	[M+H]+	2	480-23-9	C10510	N/A	N/A	5.85362e+06	3.97836e+06	4.11173e+06	3.32995e+06
Licochalcone B	Flavonoids	Chalcones	C16H14O5	287.09	121.03	286.084	[M+H]+	1	58749-23-8	-	N/A	N/A	1.02012e+07	3.74787e+06	4.10446e+06	4.41372e+06
(S)-Norcoclaurine	Alkaloids	Isoquinoline alkaloids	C16H17NO3	272.12	107.05	271.121	[M+H]+	3	22672-77-1	C06160	N/A	N/A	475849	394648	433686	377606
Yanhusuine*	Alkaloids	Isoquinoline alkaloids	C21H22NO4+	352.16	337.13	352.154	[M]+	1	-	-	N/A	5018	4.07535e+06	2.54937e+06	3.45035e+06	3.48923e+06
Dehydroyanhunine*	Alkaloids	Isoquinoline alkaloids	C21H22NO4+	352.16	337.13	352.154	[M]+	1	-	-	5489.55	N/A	5.1745e+06	3.1146e+06	3.31477e+06	4.17806e+06
Ginsenoside Mx	Terpenoids	Triterpene Saponin	C41H70O12	755.49	425.38	754.487	[M+H]+	1	80325-22-0	-	N/A	N/A	50535.1	39048.2	21719	23811.4
Apigenin-5-O-glucoside	Flavonoids	Flavones	C21H20O10	433.11	271.06	432.106	[M+H]+	2	28757-27-9	-	N/A	N/A	2.99834e+06	4.35004e+06	3.57383e+06	3.73416e+06
Diferuloylcadaverine	Alkaloids	Phenolamine	C25H30N2O6	455.22	177.05	454.21	[M+H]+	3	-	-	N/A	N/A	1.62183e+06	1.00553e+06	781407	816331
[6]-Gingerdione	Phenolic acids	Phenolic acids	C17H24O4	293.17	137.06	292.168	[M+H]+	2	61871-71-4	-	N/A	N/A	673985	468931	437809	249041
2-Ethynylbenzaldehyde	Others	Aldehyde compounds	C9H6O	131.05	77.04	130.042	[M+H]+	1	38846-64-9	-	N/A	N/A	180445	160807	141518	117680
Gypenoside XVII	Terpenoids	Triterpene Saponin	C48H82O18	947.56	325.11	946.55	[M+H]+	3	259795-16-9	C20736	N/A	N/A	19197.3	8026.74	13247.6	20581.5
Isatin	Alkaloids	Plumerane	C8H5NO2	148.04	102.03	147.032	[M+H]+	3	91-56-5	C11129	N/A	N/A	23283.5	63216.4	45348.2	62806.5
Dihydroxyglycyrrhetinic acid	Terpenoids	Triterpene	C42H62O18	855.4	679.37	854.394	[M+H]+	2	-	-	N/A	6067.83	277085	132629	108751	121238
1,7-bis(4-hydroxy-3-methoxyphenyl)hept-6-ene-3-one*	Others	Ketone compounds	C21H24O5	357.17	137.06	356.162	[M+H]+	1	-	-	N/A	N/A	3.10469e+06	2.08806e+06	1.82306e+06	1.78629e+06
N,N'-Diferuloylputrescine	Alkaloids	Phenolamine	C24H28N2O6	441.2	177.05	440.195	[M+H]+	3	42369-86-8	-	11079.3	N/A	N/A	100528	152612	90595.8
Kanzonol J	Flavonoids	Other Flavonoids	C26H30O5	423.22	367.12	422.209	[M+H]+	3	152511-47-2	-	N/A	N/A	6.59632e+06	978664	1.0135e+06	1.0168e+06
Lindenenol A	Terpenoids	Sesquiterpenoids	C15H18O5	261.11	215.11	278.115	[M-H2O+H]+	3	-	-	11146.8	N/A	2.48312e+06	1.76355e+06	1.58516e+06	1.52219e+06
cis-Citral	Terpenoids	Monoterpenoids	C10H16O	153.13	83.05	152.12	[M+H]+	3	5392-40-5	C09847	N/A	N/A	741731	444093	437988	438486
Isoscopoletin	Lignans and Coumarins	Coumarins	C10H8O4	193.05	178.03	192.042	[M+H]+	3	776-86-3	C18079	N/A	23795.1	759504	927637	702074	773058
Epiberberine	Alkaloids	Isoquinoline alkaloids	C20H18NO4+	336.12	320.09	336.123	[M]+	2	6873-09-2	-	N/A	N/A	7.72059e+06	5.90035e+06	7.47693e+06	8.00786e+06
3,5,11(13)-Trieneudesma-13-oic acid	Terpenoids	Sesquiterpenoids	C15H20O2	233.15	95.09	232.146	[M+H]+	2	-	-	N/A	21718.4	277885	262789	190764	145227
Limonin	Terpenoids	Triterpene	C26H30O8	471.2	425.2	470.194	[M+H]+	2	1180-71-8	C03514	N/A	N/A	3.85006e+07	2.53384e+07	2.83776e+07	2.72619e+07
Choline phosphate	Alkaloids	Alkaloids	C5H15NO4P+	184.07	125	184.073	[M]+	3	107-73-3	C00588	N/A	N/A	797506	761724	695714	632591
Ruscogenin-1-O-rhamnosyl(1→2)glucosyl(1→2)glucoside	Steroids	Steroidal saponins	C45H72O18	901.48	739.43	900.472	[M+H]+	3	-	-	N/A	N/A	584385	196153	250510	354565
Lindenenol K	Terpenoids	Sesquiterpenoids	C15H20O4	247.13	229.12	264.136	[M-H2O+H]+	3	-	-	259754	N/A	892864	821311	463352	522648
2-(hydroxymethyl)pyridin-3-ol	Alkaloids	Alkaloids	C6H7NO2	126.06	108.05	125.048	[M+H]+	1	-	-	N/A	N/A	1.49361e+07	1.06445e+07	1.13846e+07	1.18543e+07
N-(2-Hydroxy-5-methylphenyl)acetamide	Alkaloids	Alkaloids	C9H11O2N	166.09	107.05	165.078	[M+H]+	2	6375-17-3	-	N/A	N/A	3.2735e+06	1.60146e+06	2.04114e+06	1.68741e+06
N-Methylhigenamine 7-Glucopyranoside	Alkaloids	Isoquinoline alkaloids	C23H29NO8	448.198	286.146	447.189	[M+H]+	3	-	-	N/A	N/A	1.04238e+07	7.66112e+06	7.87061e+06	7.67379e+06
Magnocurarine	Alkaloids	Isoquinoline alkaloids	C19H24NO3+	314.18	269.12	314.175	[M]+	1	6801-40-7	C16991	3815.43	13357.5	6.63535e+06	4.37999e+06	4.21141e+06	3.81351e+06
Trillin-6'-O-glucoside	Steroids	Steroidal saponins	C39H62O13	739.42	577.37	738.419	[M+H]+	2	-	-	N/A	N/A	940501	278539	564599	423332
5-Hydroxyquinoline	Alkaloids	Quinoline alkaloids	C11H11NO2	190.09	175.06	189.079	[M+H]+	3	578-67-6	-	N/A	N/A	91824	177982	142214	58662.1
3-Hydroxyolean-12-ene-28,29-dioic acid (Serratagenic Acid)	Terpenoids	Triterpene	C30H46O5	487.34	451.32	486.334	[M+H]+	2	6488-64-8	-	N/A	6306.58	1.26273e+07	7.25462e+06	8.74057e+06	7.60688e+06
methyl-iso-ophiopogonanone A	Flavonoids	Other Flavonoids	C19H18O6	343.12	135.04	342.11	[M+H]+	1	-	-	N/A	N/A	3.74946e+06	1.8955e+06	1.91494e+06	1.57372e+06
Kisasagenol A Triacetate	Terpenoids	Terpene	C22H22O10	447.13	285.08	446.121	[M+H]+	3	-	-	N/A	N/A	1.45339e+07	7.05081e+06	7.54745e+06	6.52571e+06
7-hydroxy-1-(4-hydroxy-3-methoxyphenyl)-7-(4-hydroxyphenyl)hept-1-ene-3,5-dione	Others	Ketone compounds	C20H20O6	357.13	177.05	356.126	[M+H]+	3	-	-	N/A	14488.6	2.2601e+06	1.6105e+06	1.72064e+06	1.17915e+06
10α-Hydroxycadin-4-en-15-al	Terpenoids	Sesquiterpenoids	C15H24O2	237.19	81.07	236.178	[M+H]+	1	398147-37-0	-	N/A	N/A	1.02668e+06	625541	530602	459255
Sanjoinine F	Alkaloids	Alkaloids	C31H42N4O5	551.32	148.11	550.316	[M+H]+	3	-	-	N/A	N/A	85182.8	82216	85632.4	60530.6
Humula-3(12),7(13),9(E)-triene-2,6-diol	Terpenoids	Sesquiterpenoids	C15H24O2	237.184	159.117	236.178	[M+H]+	3	-	-	N/A	N/A	292933	119978	166472	179777
4-Methoxybenzoate	Phenolic acids	Phenolic acids	C8H8O3	153.05	109.06	152.047	[M+H]+	3	100-09-4	C02519	133200	73717.4	119417	96890.3	42741.3	85047.2
ophiopogonanone C	Flavonoids	Other Flavonoids	C19H16O7	357.1	135.04	356.09	[M+H]+	3	-	-	N/A	N/A	294627	126217	119155	95445.5
Isocurcumenol	Terpenoids	Sesquiterpenoids	C15H22O2	235.17	133.1	234.162	[M+H]+	1	24063-71-6	-	N/A	N/A	3.38821e+06	1.27057e+06	1.03344e+06	1.01984e+06
Decursinol	Lignans and Coumarins	Coumarins	C14H14O4	247.09	229.09	246.089	[M+H]+	2	23458-02-8	C09259	N/A	N/A	915125	537276	711934	612460
Formononetin-7-O-β-D-Apiofuranosyl-(1→6)-β-D-Glucopyranoside	Flavonoids	Isoflavones	C27H30O13	563.18	269.08	562.169	[M+H]+	1	-	-	N/A	N/A	2.03008e+07	1.43305e+07	4.00276e+07	2.8238e+07
Quercetin-3-O-(2''-O-galloyl)glucoside	Flavonoids	Flavonols	C28H24O16	617.11	153.02	616.106	[M+H]+	3	69624-79-9	-	16789.6	N/A	20491.1	12369	12066.8	9098.53
Licochalcone A	Flavonoids	Chalcones	C21H22O4	339.16	121.03	338.152	[M+H]+	3	58749-22-7	-	N/A	N/A	180278	109500	99200.4	65604.9
Odoriflavene	Flavonoids	Flavones	C17H16O5	301.11	135.04	300.1	[M+H]+	2	101153-41-7	-	N/A	N/A	359807	266207	194000	189440
Antiarol	Others	Others	C9H12O4	185.08	125.06	184.074	[M+H]+	3	642-71-7	C10765	N/A	N/A	488666	562174	544858	639487
6-MethylCoumarin	Lignans and Coumarins	Coumarins	C10H8O2	161.06	115.05	160.052	[M+H]+	2	92-48-8	-	N/A	N/A	1.1211e+06	1.05504e+06	971706	910056
1-Aminopropan-2-ol*	Alkaloids	Alkaloids	C3H9NO	76.0757	58.0723	75.0684	[M+H]+	3	78-96-6	C05771	1.31632e+06	559822	N/A	98351.5	67113.6	79098.3
Trimethylamine N-oxide*	Alkaloids	Alkaloids	C3H9NO	76.08	58.07	75.0684	[M+H]+	3	1184-78-7	C01104	1.31632e+06	559822	N/A	98351.5	67113.6	79098.3
Acacetin-7-O-galactoside*	Flavonoids	Flavones	C22H22O10	447.13	285.08	446.121	[M+H]+	1	-	-	N/A	7839.54	2.14228e+07	1.37371e+07	9.39474e+06	9.8523e+06
Biochanin A-beta-D-glucoside*	Flavonoids	Isoflavones	C22H22O10	447.13	285.07	446.121	[M+H]+	1	5928-26-7	C05376	N/A	7839.54	2.14228e+07	1.37371e+07	9.39474e+06	9.8523e+06
Suberosin	Lignans and Coumarins	Coumarins	C15H16O3	245.12	189.06	244.11	[M+H]+	1	581-31-7	-	N/A	N/A	1.46828e+07	7.09817e+06	7.23035e+06	6.52181e+06
Demethylsuberosin	Lignans and Coumarins	Coumarins	C14H14O3	231.1	175.04	230.094	[M+H]+	3	21422-04-8	C18083	N/A	N/A	253781	130650	102037	173998
6-(alpha-D-glucosaminyl)-1D-myo-inositol	Others	Others	C12H23NO10	342.14	306.12	341.132	[M+H]+	1	-	-	4534.77	N/A	3.92743e+06	2.24434e+06	1.97592e+06	1.88369e+06
7-(4-Hydroxy-3-methoxy-phenyl)-1-(4-hydroxy-phenyl)-hept-4-en-3-one	Others	Ketone compounds	C20H22O4	327.16	137.06	326.152	[M+H]+	3	-	-	N/A	N/A	1.18171e+06	729113	831369	730584
Genistein 8-C-glucoside	Flavonoids	Isoflavones	C21H20O10	433.11	283.06	432.106	[M+H]+	2	66026-80-0	C10420	N/A	N/A	2.81833e+06	3.48239e+06	3.4795e+06	3.25028e+06
Curcumenone*	Terpenoids	Sesquiterpenoids	C15H22O2	235.17	161.1	234.162	[M+H]+	3	100347-96-4	C17492	N/A	N/A	612983	320538	280350	235086
(4S,5S)-Germacrone-4,5-epoxide*	Terpenoids	Sesquiterpenoids	C15H22O2	235.169	161.096	234.162	[M+H]+	3	92691-35-5	-	N/A	N/A	1.01976e+06	449680	280350	235086
Sprengerinin C	Steroids	Steroidal saponins	C44H70O16	855.473	415.319	854.466	[M+H]+	3	88861-91-0	-	N/A	N/A	80199.3	39858.7	55422.9	36226.5
Violanthin	Flavonoids	Flavones	C27H30O14	579.17	525.14	578.164	[M+H]+	1	40581-17-7	C10196	N/A	N/A	2.92107e+07	3.3595e+07	3.42457e+07	2.94256e+07
Obacunone	Terpenoids	Triterpene	C26H30O7	455.21	409.2	454.199	[M+H]+	2	751-03-1	C08775	N/A	N/A	4.48903e+06	2.67318e+06	1.56667e+06	1.91397e+06
1-(3,4-dihydroxyphenyl)-7-(4-hydroxyphenyl)-5-hepten-3-one	Others	Others	C19H20O4	313.14	107.05	312.136	[M+H]+	3	-	-	N/A	12638.5	651484	229398	278181	260270
3'-Methoxypuerarin	Flavonoids	Isoflavones	C22H22O10	447.13	327.09	446.121	[M+H]+	3	117047-07-1	-	N/A	N/A	594232	671854	724322	683131
5alpha-Oleana-11,13(18)-dien-3-one	Terpenoids	Triterpene	C30H46O	423.36	423.36	422.355	[M+H]+	1	-	-	395063	405300	1.07835e+07	4.0605e+06	5.51907e+06	2.84408e+06
1-(4-hydroxyphenyl)-7-phenylhepta-3,5-dione*	Others	Ketone compounds	C19H20O3	297.15	107.05	296.141	[M+H]+	3	-	-	N/A	N/A	236535	165813	181333	130210
Expoxy-1,10-dihydrocurdione	Terpenoids	Sesquiterpenoids	C15H24O3	253.18	161.09	252.173	[M+H]+	3	-	-	11130.7	N/A	637821	979977	932358	906549
Rhamnazin (3,4',5-Trihydroxy-3',7-dimethoxyflavone)	Flavonoids	Flavonols	C17H14O7	331.08	253.05	330.074	[M+H]+	3	552-54-5	-	24343	10121.4	N/A	33771	64313.9	31733.8
Cannabisin B	Alkaloids	Alkaloids	C34H32N2O8	597.22	460.15	596.216	[M+H]+	1	-	C17906	N/A	12346.3	3.24909e+07	1.04756e+07	6.81158e+06	6.12991e+06
1-[(2S)-pyrrolidin-2-yl]propan-2-one	Alkaloids	Alkaloids	C7H13NO	128.11	70.07	127.1	[M+H]+	1	-	-	124731	137448	1.41998e+06	2.00368e+06	1.4137e+06	1.49274e+06
Nornuciferine	Alkaloids	Aporphine alkaloids	C18H19NO2	282.15	265.12	281.142	[M+H]+	3	54750-04-8	-	N/A	9213.83	1.35784e+07	8.12053e+06	8.81595e+06	8.11851e+06
1,7-bis(4-hydroxy-3-methoxyphenyl)hept-1-ene-3,5-diol	Others	Ketone compounds	C21H26O6	375.18	163.07	374.173	[M+H]+	1	-	-	N/A	N/A	68724.8	65249.6	58823.8	32010.3
6-Hydroxybiochanin A	Flavonoids	Isoflavones	C16H12O6	301.07	286.05	300.063	[M+H]+	1	-	-	N/A	N/A	6.61342e+06	4.38459e+06	5.54526e+06	4.84829e+06
1,4,5-trihydroxyanthraquinone	Quinones	Anthraquinone	C14H8O5	257.04	257.05	256.037	[M+H]+	3	-	-	N/A	N/A	8.02694e+06	1.03892e+07	8.13434e+06	1.06908e+07
Dihydrokawain	Phenolic acids	Phenolic acids	C14H16O3	233.12	117.07	232.11	[M+H]+	3	587-63-3	-	44960.5	53954.5	607460	216083	256008	274205
1-Cinnamoylpyrrolidine	Alkaloids	Pyrrole alkaloids	C13H15NO	202.12	158.1	201.115	[M+H]+	3	52438-21-8	-	26000.2	15175.4	N/A	71602.9	95328	105084
20α-galacturonoylglycyrrhizin	Terpenoids	Triterpene Saponin	C48H74O19	955.48	453.34	954.482	[M+H]+	1	-	-	N/A	N/A	173207	147821	86571.7	73805.7
1-(3,4-Dihydroxy-5-methoxypheny)-7-(4-hydroxyphenyl)hept-1-ene-3,5-diol	Others	Ketone compounds	C20H24O6	361.16	137.06	360.157	[M+H]+	3	-	-	N/A	N/A	145349	71226	93105.5	87745.5
Oxyanin A	Flavonoids	Flavonols	C18H16O8	361.09	329.07	360.084	[M+H]+	3	549-17-7	C10115	N/A	N/A	98076	40520.7	74046.5	52426.2
Ruscogenin	Steroids	Steroid	C27H42O4	431.31	287.2	430.308	[M+H]+	3	472-11-7	C08909	N/A	N/A	256183	36576.1	77912.7	44352.5
Methyl-[4]-Shogaol	Phenolic acids	Phenolic acids	C16H22O3	263.16	137.06	262.157	[M+H]+	3	-	-	16750.4	N/A	115517	41226.4	29827.8	35145.6
uralsaponin W	Terpenoids	Triterpene Saponin	C42H62O15	807.41	437.34	806.409	[M+H]+	3	1616062-88-4	-	N/A	N/A	347452	71388.6	93596.6	168129
1-phenyl-4-(4-methyl-fluorenol)-7-(4-hydroxy-3-methoxyphenyl)-3-heptanone	Others	Ketone compounds	C28H32O4	433.24	163.08	432.23	[M+H]+	3	-	-	28826.7	48641.5	N/A	26148.9	20969	35170.9
Bisdemethoxycurcumin	Phenolic acids	Phenolic acids	C19H16O4	309.106	147.043	308.105	[M+H]+	3	33171-05-0	C17743	N/A	22902.7	N/A	70365.2	96584.9	120477
christinin A/christinin C	Terpenoids	Triterpene Saponin	C47H76O17	913.51	455.35	912.508	[M+H]+	3	-	-	N/A	N/A	7839.74	9883	N/A	10476.6
Costunolide	Terpenoids	Sesquiterpenoids	C15H20O2	233.15	131.08	232.146	[M+H]+	1	553-21-9	C09382	N/A	N/A	82618.2	70647.2	98690.5	80599.8
sanchinoside B1	Terpenoids	Triterpene Saponin	C36H62O9	639.45	423.36	638.439	[M+H]+	1	97744-96-2	-	N/A	N/A	91229.9	34253.2	14958.2	35681.5
N',N''-Diferuloylspermidine	Alkaloids	Phenolamine	C27H35N3O6	498.26	177.05	497.253	[M+H]+	3	-	-	N/A	N/A	152587	82678.7	121816	148619
8,9-Dehydronootkatone	Terpenoids	Sesquiterpenoids	C15H20O	217.16	149.1	216.151	[M+H]+	2	5090-63-1	-	N/A	N/A	84614.1	48151.3	61094.6	55040.3
Chrysin-7-O-glucoside	Flavonoids	Flavones	C21H20O9	417.12	255.06	416.111	[M+H]+	3	31025-53-3	-	N/A	N/A	249957	206011	188971	95497.9
Chikusetsusaponin LT8	Terpenoids	Triterpene Saponin	C42H70O13	783.49	423.36	782.482	[M+H]+	2	69359-06-4	-	N/A	N/A	42308.6	14727.2	31491.1	34438.3
Licoricesaponin P2	Terpenoids	Triterpene Saponin	C42H62O17	839.4	469.33	838.399	[M+H]+	1	1916512-56-5	-	N/A	N/A	218855	298654	277745	141099
3-Methyleneindolenine	Alkaloids	Plumerane	C9H7N	130.06	130.07	129.058	[M+H]+	3	40642-83-9	-	659070	1.0309e+06	N/A	272657	328002	222539
2-(4,5-dihydroxy-3-methoxypheny)methenyl-5-(4-hydroxy-3-methoxyphenyl)ethenyl-3(2H)-furanone	Phenolic acids	Phenolic acids	C21H18O7	383.12	153.05	382.105	[M+H]+	3	-	-	N/A	7065.56	N/A	19865.9	13832.6	21103.4
Ruscogenin-1-O-rhamnosyl(1→2)fucoside (Ophiopogonin B)	Steroids	Steroidal saponins	C39H62O12	723.43	287.199	722.424	[M+H]+	3	38971-41-4	C17038	N/A	N/A	298730	71363.4	122730	132378
gamma-Hydroxy-3-pyridinebutanoate	Alkaloids	Pyridine alkaloids	C9H11NO3	182.08	136.08	181.074	[M+H]+	3	15569-97-8	C19579	N/A	N/A	122707	370545	202493	246646
P-Mentha-1,3,5,8-Tetraen-2-ol	Terpenoids	Monoterpenoids	C10H12O	149.1	91.05	148.089	[M+H]+	3	56423-47-3	-	N/A	N/A	891198	446788	360397	242462
Blumenol C	Terpenoids	Monoterpenoids	C13H22O2	211.17	81.07	210.162	[M+H]+	3	36151-02-7	-	N/A	N/A	380997	218398	285728	268105
26-O-Glucosyl-nuatigenin	Steroids	Steroidal saponins	C33H52O9	593.36	449.25	592.361	[M+H]+	2	-	-	N/A	N/A	75212	45673.4	50480.8	57587.1
2-Hydroxy-4-Methoxybenzaldehyde	Others	Aldehyde compounds	C8H8O3	153.05	65.04	152.047	[M+H]+	3	673-22-3	-	42180.8	51783.8	N/A	108095	76838.2	81445
Spirost-5-en-3-yl-arabinosyl(1→4)[6-deoxymannosyl(1→2)]glucoside (Polyphyllin I)*	Steroids	Steroidal saponins	C44H70O16	855.48	413.3	854.466	[M+H]+	1	50773-41-6	-	N/A	N/A	453526	178185	249715	156097
Ophiopogonin D*	Steroids	Steroidal saponins	C44H70O16	855.48	413.31	854.466	[M+H]+	1	945619-74-9	C17042	N/A	N/A	453526	178185	249715	156097
(6aR)-1,2,10-trimethoxy-5,6,6a,7-tetrahydro-4H-dibenzo[de,g]quinolin-9-ol	Alkaloids	Alkaloids	C19H21NO4	328.15	251.07	327.147	[M+H]+	3	-	-	N/A	N/A	1.75391e+06	1.02877e+06	1.06755e+06	1.18436e+06
Codonopsine	Alkaloids	Pyrrole alkaloids	C14H21NO4	268.154	88.0851	267.147	[M+H]+	3	26989-20-8	C10137	N/A	N/A	2.25813e+06	1.54786e+06	1.65416e+06	1.66945e+06
Licorice glycoside C2	Flavonoids	Flavanones	C36H38O16	727.22	309.1	726.216	[M+H]+	3	202657-55-4	-	N/A	N/A	13512.4	15580.7	22396.3	12885.4
Linderagalactone D	Others	Lactones	C15H18O4	263.13	171.12	262.12	[M+H]+	3	1174550-75-4	-	16571.6	N/A	511313	405707	290078	464091
Hyroxyisogermafurenolide	Others	Lactones	C15H20O3	249.15	185.13	248.141	[M+H]+	3	-	-	N/A	N/A	302580	236011	186023	168889
Dehydrocostus lactone	Terpenoids	Sesquiterpenoids	C15H18O2	231.14	185.13	230.131	[M+H]+	3	477-43-0	C09387	N/A	N/A	158149	64414.1	68410.6	41619.3
11-deoxo-20-glycyrthizin	Terpenoids	Triterpene Saponin	C42H64O15	809.431	439.358	808.424	[M+H]+	3	-	-	N/A	N/A	600611	207891	252600	206549
2,3,19-Trihydroxy-24-oxo-olean-12-en-28-oic acid	Terpenoids	Triterpene	C30H46O6	503.34	457.33	502.329	[M+H]+	1	-	-	N/A	N/A	341291	274815	310123	410886
(-)-Menthone	Terpenoids	Monoterpenoids	C10H18O	155.14	81.07	154.136	[M+H]+	3	14073-97-3	C00843	N/A	N/A	140033	110280	122125	84586
Codonopsinol A	Alkaloids	Alkaloids	C13H19NO5	270.135	74.0606	269.126	[M+H]+	3	-	-	N/A	N/A	146178	80400.7	57125.8	33771.5
N-Demethylfrangulanine	Alkaloids	Alkaloids	C27H42N4O4	487.326	100.111	486.321	[M+H]+	3	-	-	N/A	N/A	18201.1	24857.3	10523	26054.6
mandassidion	Terpenoids	Sesquiterpenoids	C15H22O2	235.17	177.09	234.162	[M+H]+	3	-	-	N/A	12314.6	85032.7	77766.7	64389.3	45066.6
Toluate	Phenolic acids	Phenolic acids	C8H8O2	137.06	77.04	136.052	[M+H]+	3	99-94-5	C01454	N/A	N/A	205920	225734	251557	115057
Gardenin E	Flavonoids	Flavones	C19H18O9	391.103	361.05	390.095	[M+H]+	3	29550-07-0	-	N/A	N/A	93569.7	42071.4	45807	52263
Pilosulyne C	Others	Others	C14H20O3	237.15	159.12	236.141	[M+H]+	3	1924616-11-4	-	N/A	N/A	347900	166588	189498	168645
Sanjoinine G1	Alkaloids	Alkaloids	C31H44N4O5	553.34	148.11	552.331	[M+H]+	3	-	-	N/A	N/A	68887.3	91810.5	49049.2	71687.2
Ruscogenin-1-O-rhamnosyl(1→2)fucoside	Steroids	Steroidal saponins	C39H62O12	723.43	579.3	722.424	[M+H]+	2	-	-	N/A	N/A	176022	70003.7	37977	38315.4
4',5,7-Trihydroxy-3',6-dimethoxyflavone (Jaceosidin)	Flavonoids	Flavones	C17H14O7	331.08	301.04	330.074	[M+H]+	3	18085-97-7	-	N/A	N/A	198730	35046.5	53556.7	80117.1
7β,15α,22β,24-tetrahydroxyolean-12-en-3,11-dione glucosyl glucuronide	Terpenoids	Triterpene Saponin	C42H64O17	841.42	485.32	840.414	[M+H]+	2	-	-	N/A	N/A	28769.6	27295.4	35617	21181.3
7,8-Dihydroxy-4-methylcoumarin	Lignans and Coumarins	Coumarins	C10H8O4	193.05	147.05	192.042	[M+H]+	3	2107-77-9	-	N/A	N/A	185177	196729	276303	219234
Kaempferol-3-(2''-acetylrhamnoside)	Flavonoids	Flavonols	C23H22O11	475.12	287.06	474.116	[M+H]+	3	-	-	N/A	N/A	57975.6	37313.7	54777	28763.2
Kaempferol-3-O-arabinoside (Juglanin)	Flavonoids	Flavonols	C20H18O10	419.1	287.05	418.09	[M+H]+	3	5041-67-8	-	301571	473097	N/A	199638	179036	163194
Afzelechin-(4α→8)-epiafzelechin	Flavonoids	Flavanols	C30H26O10	547.16	393.1	546.153	[M+H]+	3	1383627-30-2	-	N/A	N/A	42366.7	57504.9	66241.2	59649.5
N-DemethylHemsine A	Alkaloids	Alkaloids	C31H37N5O4	544.29	173.11	543.285	[M+H]+	3	-	-	28306	50843.3	N/A	36016.5	69258.6	64798.1
Arcapillin	Flavonoids	Flavones	C18H16O8	361.09	300.06	360.084	[M+H]+	3	83162-82-7	C17787	N/A	9641.36	N/A	19133.4	21969.2	32756.8
Ceanothetric Acid	Terpenoids	Triterpene	C30H44O7	517.32	471.31	516.309	[M+H]+	3	-	-	N/A	N/A	80496.5	22299.3	49846.9	37532.9
Methylnissolin-3-O-Glucoside	Flavonoids	Isoflavones	C23H26O10	463.16	167.07	462.153	[M+H]+	3	94367-42-7	-	5291.28	N/A	N/A	21311.7	36014.9	26830
Mesecoisoilarisiresinol	Others	Others	C21H28O6	377.19	137.06	376.189	[M+H]+	3	-	-	N/A	N/A	121880	78861.6	38508.9	102191
Naringin Dihydrochalcone	Flavonoids	Chalcones	C27H34O14	583.2	275.09	582.195	[M+H]+	3	18916-17-1	-	N/A	N/A	20407.4	16387.2	27214.1	24700.5
alpha-Chaconine	Alkaloids	Steroid alkaloids	C45H73NO14	852.51	852.53	851.503	[M+H]+	3	20562-03-2	C10796	2.34304e+07	2.73931e+07	N/A	6.29281e+07	5.64492e+07	8.44097e+07
Aerugidiol	Terpenoids	Sesquiterpenoids	C15H22O3	251.16	145.1	250.157	[M+H]+	1	-	-	26293	N/A	N/A	81756.2	86856.7	117971
4-Aminoindole	Alkaloids	Plumerane	C8H8N2	133.08	116.05	132.069	[M+H]+	3	5192-23-4	-	N/A	N/A	18894.2	30314.9	24390.2	20675.5
Imidazole-4-acetate	Alkaloids	Alkaloids	C5H6N2O2	127.047	81.044	126.043	[M+H]+	3	645-65-8	C02835	1.03956e+06	845597	584146	874814	996738	1.05878e+06
Glabranin	Flavonoids	Flavanones	C20H20O4	325.14	149.02	324.136	[M+H]+	3	41983-91-9	C09752	N/A	N/A	137449	30612.1	35687.2	61473.7
Caffeic aldehyde	Others	Aldehyde compounds	C9H8O3	165.05	95.05	164.047	[M+H]+	3	141632-15-7	C10945	N/A	73167.3	443360	260757	383737	182569
Furanodiene	Terpenoids	Sesquiterpenoids	C15H20O	217.16	147.11	216.151	[M+H]+	3	19912-61-9	-	N/A	N/A	3.17102e+06	908972	1.58708e+06	1.25496e+06
Chikusetsusaponin IVa	Terpenoids	Triterpene Saponin	C42H66O14	795.45	439.36	794.445	[M+H]+	3	51415-02-2	-	N/A	N/A	64942.2	54254.5	39645.9	39215.2
Licoagrocarpin	Flavonoids	Isoflavones	C21H22O4	339.16	137.06	338.152	[M+H]+	3	202815-29-0	-	N/A	N/A	50215.1	25241.7	25406	21296.8
5-Hydroxy-2-pyrrolidinone	Alkaloids	Pyrrole alkaloids	C4H7NO2	102.05	84.05	101.048	[M+H]+	3	62312-55-4	-	42630.5	N/A	2.42014e+06	2.31299e+06	2.20787e+06	1.97974e+06
3,22-Dihydroxy-11-oxoolean-12-en-30-oic acid gamma-lactone (Glabrolide)	Terpenoids	Triterpene	C30H44O4	469.33	393.33	468.324	[M+H]+	2	10401-33-9	-	N/A	N/A	3.81359e+06	2.22866e+06	2.33373e+06	2.40692e+06
Quinidine	Alkaloids	Quinoline alkaloids	C20H24N2O2	325.19	307.18	324.184	[M+H]+	3	56-54-2	C06527	16110	N/A	478516	506953	417009	364959
8α-hydroxyeudesma-3,11(13)-dien-14-al	Terpenoids	Sesquiterpenoids	C15H22O2	235.17	133.1	234.162	[M+H]+	2	-	-	N/A	N/A	1.58127e+06	806878	630558	411088
Ligucyperonol	Terpenoids	Sesquiterpenoids	C15H22O2	235.17	105.07	234.162	[M+H]+	3	105108-20-1	-	29662.1	N/A	1.3024e+06	608318	420265	261540
Verecundin(Pinocembrin-5-glucoside)	Flavonoids	Flavanones	C21H22O9	419.13	257.08	418.126	[M+H]+	3	-	-	N/A	N/A	3.59105e+06	1.56722e+06	1.7099e+06	2.06947e+06
Glabric acid	Terpenoids	Triterpene	C30H46O5	487.34	317.21	486.334	[M+H]+	2	22327-86-2	C17764	N/A	N/A	571378	456573	378255	374495
3-Hydroxy-11-oxours-12-en-28-oic acid (11-Keto-ursolic acid)	Terpenoids	Triterpene	C30H46O4	471.35	453.34	470.34	[M+H]+	1	105870-59-5	-	N/A	135564	N/A	404191	622406	383628
Soyasapogenol C	Terpenoids	Ditepenoids	C30H48O2	441.37	203.18	440.365	[M+H]+	1	595-14-2	C17422	N/A	7719.22	N/A	647202	453943	459759
11-hydroxy-3-oxo-4(5),6(7)-diene-eudesman-12-ol	Terpenoids	Sesquiterpenoids	C15H22O2	235.17	119.09	234.162	[M+H]+	3	-	-	N/A	N/A	1.50014e+06	869105	452065	706052
Daidzein-4'-O-glucoside*	Flavonoids	Isoflavones	C21H20O9	417.12	255.07	416.111	[M+H]+	1	-	-	N/A	N/A	2.28773e+07	2.903e+07	2.73194e+07	2.73689e+07
3-Hydroxy-24-methylene-9,19-cyclolanostan-26-oic acid (Ambolic acid)	Terpenoids	Triterpene	C31H50O3	469.37	469.37	470.376	[M-H]-	3	13878-93-8	-	141668	128928	668206	406523	426655	436871
Phenylpropanoate	Phenolic acids	Phenolic acids	C9H10O2	149.06	105.07	150.068	[M-H]-	2	501-52-0	C05629	41888.6	98672.9	1.96312e+06	1.45248e+06	1.44473e+06	1.37859e+06
dl-o-hydroxyphenyllactic acid	Others	Others	C9H10O4	181.05	135.05	182.058	[M-H]-	3	-	-	528618	423289	794948	632860	606743	678039
Methyl 2,4-dihydroxyphenylacetate*	Phenolic acids	Phenolic acids	C9H10O4	181.05	135.04	182.058	[M-H]-	1	67828-42-6	-	528618	423289	794948	632860	606743	678039
Tababiphenyl C	Others	Chromone	C18H18O4	297.12	59.01	298.12	[M-H]-	3	1644433-50-0	-	11845.7	11845.3	1.86129e+06	1.33075e+06	1.28968e+06	1.32711e+06
3-Hydroxyphenylacetic Acid Methyl Ester	Phenolic acids	Phenolic acids	C9H10O3	165.06	106.04	166.063	[M-H]-	1	42058-59-3	-	55311.2	268257	8.68306e+06	5.19352e+06	6.28356e+06	6.90525e+06
Indole-5-carboxylic acid*	Alkaloids	Plumerane	C9H7NO2	160.04	116.05	161.048	[M-H]-	3	1670-81-1	-	117806	77931.8	364838	305312	306310	335041
Indole-3-carboxylate*	Alkaloids	Plumerane	C9H7NO2	160.04	116.05	161.048	[M-H]-	3	771-50-6	C19837	262404	298653	505701	433041	496668	490911
4'-O-beta-D-Glucosyl-cis-p-coumarate	Phenolic acids	Phenolic acids	C15H18O8	325.09	163.04	326.1	[M-H]-	3	117405-48-8	C06739	38353.3	22075.5	414334	304719	422279	324673
1-Decanol*	Others	Alcohol compounds	C10H22O	157.16	157.16	158.167	[M-H]-	3	112-30-1	C01633	1.07328e+07	1.21796e+07	2.9055e+07	4.13462e+07	4.00157e+07	4.25618e+07
Asiatic acid*	Terpenoids	Triterpene	C30H48O5	487.34	487.34	488.35	[M-H]-	1	464-92-6	C08617	143088	556638	7.83676e+06	3.6466e+06	4.03925e+06	3.36648e+06
4-hydroxyheptyl hydrogen sulfate*	Others	Others	C7H16O5S	211.06	96.96	212.072	[M-H]-	2	-	-	31456.3	17644.1	1.02066e+06	453081	579360	510111
6-methoxyhexyl hydrogen sulfate*	Others	Others	C7H16O5S	211.064	96.9602	212.072	[M-H]-	2	-	-	31456.3	17644.1	1.02066e+06	453081	579360	510111
2,4-Dinitrophenol	Others	Others	C6H4N2O5	183	109.02	184.012	[M-H]-	1	51-28-5	C02496	64575.9	65228.5	235932	285504	236809	194513
(2s)-11-(5-ethyl-6-methoxy-3-methyl-4-oxopyran-2-yl)undecan-2-yl acetate	Others	Others	C22H36O5	379.25	297.24	380.256	[M-H]-	3	-	-	121456	80084.1	2.05802e+06	307590	910162	681010
cis-Abienol	Terpenoids	Ditepenoids	C20H34O	289.25	157.16	290.261	[M-H]-	3	17990-16-8	C20481	27817.4	17449.3	52981.5	43298.4	47085.8	40539.1
Daidzein	Flavonoids	Isoflavones	C15H10O4	253.05	208.05	254.058	[M-H]-	1	486-66-8	C10208	92528.7	14191.8	265069	91657.6	99158.5	96624.5
Propyl 4-hydroxybenzoate	Phenolic acids	Phenolic acids	C10H12O3	179.07	92.03	180.079	[M-H]-	3	94-13-3	-	14098.6	9290.02	109649	85147	98877.4	84447.5
2,6-Di-tert-butylphenol*	Others	Others	C14H22O	205.158	189.129	206.167	[M-H]-	1	128-39-2	-	1.35982e+06	1.31795e+06	2.57306e+06	1.99346e+06	2.05892e+06	2.12805e+06
p-Coumaroyl-D-glucose	Phenolic acids	Phenolic acids	C15H18O8	325.09	163.04	326.1	[M-H]-	2	7139-64-2	C16827	59103.1	53139.1	5.0325e+06	4.4633e+06	3.53073e+06	3.81173e+06
Hydroxy-methoxy cinnamic acid	Others	Others	C10H10O4	193.05	134.04	194.058	[M-H]-	3	-	-	83838	50866.9	2.4913e+07	1.639e+07	1.74654e+07	1.76827e+07
3-Methoxy-2-methyl-3-oxopropylbenzoate	Phenolic acids	Phenolic acids	C12H14O4	221.08	77.04	222.089	[M-H]-	1	77630-47-8	-	461393	355128	113091	276440	319580	319107
(3R)-3-cycloheptyloxan-2-one	Others	Others	C12H20O2	195.14	167.14	196.146	[M-H]-	3	-	-	64616.1	38813.4	83619.3	136104	139563	124963
Anthranilate-1-O-Sophoroside	Phenolic acids	Phenolic acids	C19H27NO12	460.15	117.9	461.153	[M-H]-	3	-	-	2870.78	2631.99	2.76987e+06	2.32837e+06	2.03915e+06	2.00677e+06
2,3-bis(2-carboxyphenyl)succinic acid	Phenolic acids	Phenolic acids	C18H14O8	357.06	121.03	358.069	[M-H]-	1	-	-	166660	193181	6.22579e+06	4.94417e+06	5.15487e+06	4.60546e+06
2'-Hydroxy-4'-Methylacetophenone	Phenolic acids	Phenolic acids	C9H10O2	149.06	106.04	150.068	[M-H]-	3	6921-64-8	-	15245	11355.7	90736.6	27502.3	44266.3	41911
4-Methoxysalicylic Acid	Phenolic acids	Phenolic acids	C8H8O4	167.04	108.03	168.042	[M-H]-	3	2237-36-7	-	45039.1	85035.1	2.8908e+06	1.03237e+06	893052	990997
Genistein	Flavonoids	Isoflavones	C15H10O5	269.05	133.03	270.053	[M-H]-	1	446-72-0	C06563	174854	9508.65	88888.8	107289	83069.3	87161.1
(6E)-2-methoxy-13-methyltetradec-6-enoic acid	Others	Others	C16H30O3	269.21	225.22	270.219	[M-H]-	3	-	-	356837	456156	543444	397663	361838	419083
2,3-di-sec-butylphenol	Terpenoids	Sesquiterpenoids	C14H22O	265.18	205.16	206.167	[M+CH3COO]-	3	-	-	54947.4	39123.9	172476	93643	159994	154809
4-tert-Octylphenol	Others	Others	C14H22O	205.16	133.06	206.167	[M-H]-	1	140-66-9	C14205	7144.5	10187.5	8547.37	13108.5	14065.6	16023.5
Soyasapogenol B	Terpenoids	Triterpene	C30H50O3	457.37	375.29	458.376	[M-H]-	3	595-15-3	C08980	166696	193604	53462.2	113590	112209	109813
4-[(2S,3R)-3-[(3Z,6Z)-dodeca-3,6-dienyl]oxiran-2-yl]butanoic acid	Others	Others	C18H30O3	293.21	113.1	294.219	[M-H]-	3	-	-	77203.6	64601.1	7.10516e+06	2.71095e+06	2.67149e+06	2.74699e+06
(-)-5'-Methoxyisolariciresinol 3alpha-O-beta-glucopyranoside	Lignans and Coumarins	Lignans	C27H36O12	551.21	389.16	552.221	[M-H]-	3	143236-03-7	-	40043	27289.6	932833	871163	517429	1.04397e+06
3-(4-Hydroxyphenyl)-1-propanol	Others	Alcohol compounds	C9H12O2	151.08	106.04	152.084	[M-H]-	3	10210-17-0	-	12154.7	11663	176979	156441	94608.5	180191
(7R,8S,9E,14S)-7-hydroxy-8,14-dimethylhexadec-9-enoic acid	Others	Others	C18H34O3	297.24	183.14	298.251	[M-H]-	3	-	-	310929	349557	1.08364e+07	3.85819e+06	4.01439e+06	4.14618e+06
2,6-dimethoxybenzene-1,4-diol 1-O-β-D-glucopyranoside	Phenolic acids	Phenolic acids	C14H20O9	331.1	153.02	332.111	[M-H]-	3	-	-	14089.2	13276.3	1.35887e+06	958856	1.09043e+06	1.08172e+06
Isopimaradieneone	Terpenoids	Ditepenoids	C20H30O	285.22	285.22	286.23	[M-H]-	3	-	-	144215	210969	242013	246836	247746	240426
2,3,6-Trihydroxyurs-12-en-28-oic acid (Madasiatic acid)*	Terpenoids	Triterpene	C30H48O5	487.35	487.35	488.35	[M-H]-	1	26532-66-1	-	114686	661419	6.3909e+06	4.1947e+06	4.79789e+06	4.71702e+06
2,6-Di-tert-butyl-4-hydroxymethylphenol	Others	Others	C15H24O2	235.17	217.16	236.178	[M-H]-	1	88-26-6	-	4.69608e+06	4.57053e+06	2.99918e+06	3.40052e+06	3.53797e+06	3.60232e+06
trans-Cinnamate	Phenolic acids	Phenolic acids	C9H8O2	147.05	103.06	148.052	[M-H]-	2	140-10-3	C00423	8908.6	10994.1	6.26449e+06	4.90786e+06	4.79433e+06	4.67688e+06
Terephthalate	Phenolic acids	Phenolic acids	C8H6O4	165.02	121.03	166.027	[M-H]-	1	100-21-0	C06337	267690	485371	5.09365e+06	3.29412e+06	3.59106e+06	3.29323e+06
2-Decanol*	Others	Alcohol compounds	C10H22O	157.16	157.16	158.167	[M-H]-	3	1120-06-5	-	1.47011e+07	1.69181e+07	3.47669e+07	5.20493e+07	4.8708e+07	5.24321e+07
Machilusolide D	Others	Lactones	C18H30O3	293.21	293.21	294.219	[M-H]-	1	-	-	41872.3	55764.3	3.75127e+06	1.29669e+06	1.51686e+06	1.46114e+06
7β-Hydroxydarutigenol	Terpenoids	Ditepenoids	C20H34O4	337.23	157.12	338.246	[M-H]-	3	1188281-99-3	-	105945	156821	212801	772514	640357	633947
picfeltarraegenin I	Phenolic acids	Phenolic acids	C30H44O5	483.31	439.32	484.319	[M-H]-	2	82145-63-9	-	42971.2	58385.1	33336.9	36135.2	38057.3	46185.9
4-Hydroxybenzoate	Phenolic acids	Phenolic acids	C7H6O3	137.02	93.03	138.032	[M-H]-	1	99-96-7	C00156	940721	656874	2.00684e+07	1.72314e+07	1.92167e+07	1.93307e+07
hemerocallal A	Terpenoids	Ditepenoids	C20H28O2	299.2	299.2	300.209	[M-H]-	3	-	-	1.12232e+06	578387	461418	713553	710396	730523
(3aR,4R,6aR)-4-heptyl-3-methylidene-dihydro-3aH-furo[2,3-c]furan-2,6-dione	Others	Others	C14H20O4	251.13	207.14	252.136	[M-H]-	3	-	-	61149.8	36310.7	55815.1	71808.7	78392.2	80211.3
Syringaldehyde; 4-Hydroxy-3,5-Dimethoxybenzaldehyde	Others	Aldehyde compounds	C9H10O4	181.05	151	182.058	[M-H]-	3	134-96-3	-	31502.5	21099.8	6.63955e+06	4.82395e+06	5.55558e+06	6.9316e+06
5-hydroxy-2-methoxybenzoic acid	Others	Others	C8H8O4	167.04	108.02	168.042	[M-H]-	3	-	-	53103.5	20956.6	3.64845e+06	2.96532e+06	4.43391e+06	4.46127e+06
Kobusone	Terpenoids	Sesquiterpenoids	C14H22O2	221.15	220.15	222.162	[M-H]-	3	-	-	64757.4	119548	152606	199023	192267	210836
Lyoniside	Lignans and Coumarins	Lignans	C27H36O12	551.21	389.16	552.221	[M-H]-	3	34425-25-7	-	35942.5	77495.6	982356	751565	905849	819089
10-O-(Allyl-rhamnoside)dehydrojuguloside acid	Terpenoids	Monoterpenoids	C25H40O15	579.22	375.13	580.237	[M-H]-	3	-	-	119075	80563.9	607453	507742	355860	420175
Salicylic Acid	Phenolic acids	Phenolic acids	C7H6O3	137.02	93.04	138.032	[M-H]-	2	-	-	1.82595e+06	1.4901e+06	4.32977e+07	4.44634e+07	3.11132e+07	7.20744e+07
3-Hydroxyphenylacetate*	Phenolic acids	Phenolic acids	C8H8O3	151.04	107.05	152.047	[M-H]-	3	621-37-4	C05593	42322.9	42918.4	161989	138273	65397.4	121546
4-Hydroxyphenylacetate*	Phenolic acids	Phenolic acids	C8H8O3	151.04	107.05	152.047	[M-H]-	3	156-38-7	C00642	42322.9	42918.4	161989	138273	65397.4	121546
4-Hydroxyquinoline	Alkaloids	Quinoline alkaloids	C9H7NO	144.05	115.04	145.053	[M-H]-	1	611-36-9	C06343	20331.6	13191.7	1.21888e+06	306179	358936	346471
2,4-Di-Tert-Butylphenol*	Others	Others	C14H22O	205.16	189.13	206.167	[M-H]-	1	96-76-4	-	1.41181e+06	1.1643e+06	2.70979e+06	2.34531e+06	1.84666e+06	2.16474e+06
(+)-Pimaric acid	Terpenoids	Ditepenoids	C20H30O2	301.22	301.22	302.225	[M-H]-	2	127-27-5	C09159	166008	90517.2	342417	283644	233455	221227
2,3,4,5-tetrahydroxy-6-oxohexyl 4-hydroxybenzoate	Others	Others	C13H16O8	299.08	137.02	300.084	[M-H]-	3	-	-	71387.2	71011.8	5.34785e+06	4.61985e+06	4.12096e+06	2.10928e+06
2,3-dihydro-1-benzofuran-5-carboxylic acid	Others	Others	C9H8O3	163.04	119.05	164.047	[M-H]-	3	-	-	359848	324675	2.63098e+07	2.21763e+07	1.579e+07	2.70219e+07
trans-2-Hydroxycinnamate	Phenolic acids	Phenolic acids	C9H8O3	163.04	119.05	164.047	[M-H]-	1	583-17-5	C01772	864538	555447	3.18012e+07	2.39196e+07	2.24179e+07	2.96069e+07
5-Glucosyloxy-2-Hydroxybenzoic acid methyl ester	Phenolic acids	Phenolic acids	C14H18O9	329.09	167.04	330.095	[M-H]-	2	-	-	28882.6	38073.4	2.17683e+06	2.82839e+06	1.93094e+06	2.33058e+06
4-Cresol	Others	Others	C7H8O	107.05	106.04	108.058	[M-H]-	3	106-44-5	C01468	26213.6	27684.1	264548	206250	220586	338285
3-Methylbenzaldehyde	Others	Aldehyde compounds	C8H8O	119.05	93.03	120.058	[M-H]-	2	620-23-5	C07209	79512.7	42195.7	905982	671472	393223	676802
4-Hydroxy-3-methoxy-benzaldehyde	Others	Aldehyde compounds	C8H8O3	151.04	136.02	152.047	[M-H]-	3	121-33-5	C00755	28101.3	55747.5	1.23549e+07	9.59566e+06	8.45527e+06	1.21474e+07
4'-Hydroxyacetophenone	Others	Ketone compounds	C8H8O2	135.05	92.03	136.052	[M-H]-	3	99-93-4	C10700	160908	132986	3.87227e+06	2.83173e+06	2.19536e+06	2.7857e+06
2-Methyl-5-undecylcyclohexa-2,5-diene-1,4-dione	Others	Others	C18H28O2	275.2	59.01	276.209	[M-H]-	3	-	-	19128.5	83357.3	65604.9	54372.2	50360.1	51165.5
4-butyl-3-(2-methylpropyl)benzene-1,2-dicarboxylic acid	Others	Others	C16H22O4	277.14	233.15	278.152	[M-H]-	3	-	-	429595	4.38732e+06	988796	1.76251e+06	1.79682e+06	1.90481e+06
Phenyl acetate	Others	Others	C8H8O2	135.05	92.03	136.052	[M-H]-	3	122-79-2	C00548	248775	222031	3.9341e+06	2.87676e+06	2.44046e+06	3.1108e+06
1-(4-Methoxyphenyl)-1-propanol	Others	Alcohol compounds	C10H14O2	165.09	149.06	166.099	[M-H]-	3	5349-60-0	-	66354.9	45883	43454.6	207883	283315	259349
Hesperidin	Flavonoids	Flavanones	C28H34O15	609.18	301.09	610.19	[M-H]-	1	520-26-3	C09755	19260.3	32541	3.02758e+07	2.24298e+07	2.01002e+07	1.309e+07
[(2R,3R,4R)-3,4-Dihydroxy-2-pyrrolidinyl]methyl beta-D-glucopyranoside	Alkaloids	Pyrrole alkaloids	C11H21NO8	294.12	114.06	295.127	[M-H]-	3	406945-57-1	-	2419.16	3210.3	1.67177e+06	1.02895e+06	1.03298e+06	1.25966e+06
Demethylsyringin	Lignans and Coumarins	Lignans	C16H22O9	357.12	195.07	358.126	[M-H]-	2	-	-	15057.4	24578.3	2.35243e+06	2.04746e+06	1.0162e+06	1.45114e+06
Cordianol B*	Terpenoids	Triterpene	C30H48O5	487.34	487.34	488.35	[M-H]-	1	-	-	40315.1	425109	7.23844e+06	4.57174e+06	4.60745e+06	3.36347e+06
3-Hydroxybenzoate	Phenolic acids	Phenolic acids	C7H6O3	137.02	93.04	138.032	[M-H]-	1	10476-50-3	C00587	2.24938e+06	1.90174e+06	1.79946e+08	1.07785e+08	1.03075e+08	1.06534e+08
Caffeate	Phenolic acids	Phenolic acids	C9H8O4	179.03	135.05	180.042	[M-H]-	1	331-39-5	C01197	413915	443040	4.68011e+07	3.0231e+07	2.82413e+07	2.43946e+07
Vanillic acid glucoside	Phenolic acids	Phenolic acids	C14H18O9	329.09	167.03	330.095	[M-H]-	1	32142-31-7	-	45693.9	61171.6	1.61975e+07	1.42657e+07	1.23867e+07	1.36446e+07
Glyceraldehyde	Others	Aldehyde compounds	C3H6O3	89.02	71.02	90.0317	[M-H]-	3	56-82-6	C02154	325051	296867	243561	297559	295718	291477
Quercetin-3-O-arabinoside	Flavonoids	Flavonols	C20H18O11	433.08	300.03	434.085	[M-H]-	3	22255-13-6	-	26093.7	23656.7	420047	257643	350052	356107
Ferulate*	Phenolic acids	Phenolic acids	C10H10O4	193.05	134.04	194.058	[M-H]-	1	537-98-4	C01494	79259.1	72212	3.39606e+07	2.37741e+07	2.57823e+07	3.42441e+07
Isoferulic Acid*	Phenolic acids	Phenolic acids	C10H10O4	193.05	134.04	194.058	[M-H]-	1	25522-33-2	C10470	79259.1	72212	3.39606e+07	2.37741e+07	2.57823e+07	3.42441e+07
Indolelactate	Alkaloids	Plumerane	C11H11NO3	204.07	158.06	205.074	[M-H]-	1	1821-52-9	C02043	1.01529e+06	433947	1.61339e+06	1.11622e+06	1.24218e+06	1.57584e+06
Narirutin	Flavonoids	Flavanones	C27H32O14	579.17	271.06	580.179	[M-H]-	1	14259-46-2	C09793	15117.5	14503.2	7.85296e+06	5.72293e+06	6.16291e+06	5.65597e+06
2-Hydroxyphenylacetate	Phenolic acids	Phenolic acids	C8H8O3	151.04	107.05	152.047	[M-H]-	3	614-75-5	C05852	65503.7	91825.6	2.83886e+06	2.13221e+06	1.75831e+06	945889
1,3-Benzodioxole-5-nonanoic acid	Others	Others	C16H22O4	277.14	134.04	278.152	[M-H]-	3	834900-22-0	-	232360	105631	92408.3	135058	145361	130532
Ajugol	Terpenoids	Monoterpenoids	C15H24O9	347.13	127.04	348.142	[M-H]-	1	52949-83-4	-	12204.3	33933.3	9.68849e+06	1.0028e+07	8.37384e+06	8.1055e+06
Methyl Alpha-D-Galactopyranoside	Others	Alcohol compounds	C7H14O6	253.09	59.01	194.079	[M+CH3COO]-	3	-	-	61105.3	57654.4	931721	375056	964010	1.02006e+06
2,6-Dimethyl-7-octene-2,3,6-triol	Terpenoids	Monoterpenoids	C10H20O3	187.13	97.06	188.141	[M-H]-	3	73815-21-1	-	144398	61555.5	1.68475e+07	6.25657e+06	5.72767e+06	2.86241e+06
Isohydroxymatairesinol	Lignans and Coumarins	Lignans	C20H22O7	373.13	329.05	374.137	[M-H]-	3	-	-	5102.18	12123.9	1.067e+06	224176	327825	120771
Carthamone*	Flavonoids	Chalcones	C21H20O11	447.09	285.04	448.101	[M-H]-	1	86579-00-2	C08598	31508.2	17457.6	2.08672e+06	1.6842e+06	1.18166e+06	1.65988e+06
3-Oxolanosta-8,24-dien-21-oic acid (Beta-Elemonic acid)	Terpenoids	Triterpene	C30H46O3	453.34	371.25	454.345	[M-H]-	3	28282-25-9	-	10088.3	8078.1	168245	101502	90387.3	105160
N-Acetylisatin	Alkaloids	Plumerane	C10H7NO3	188.04	144.05	189.043	[M-H]-	3	574-17-4	C02172	263175	296555	2.57828e+06	1.97511e+06	2.03145e+06	1.88744e+06
3-(4-Hydroxyphenyl)lactate*	Phenolic acids	Phenolic acids	C9H10O4	181.05	135.04	182.058	[M-H]-	1	306-23-0	C03672	836943	699662	811577	608748	622598	564070
2,7-dihydroxycyclohepta-2,4,6-trien-1-one	Others	Others	C7H6O3	137.03	93.04	138.032	[M-H]-	1	-	-	692770	447694	1.51188e+07	1.27795e+07	1.39879e+07	1.39863e+07
Ingenol	Terpenoids	Ditepenoids	C20H28O5	347.18	329.18	348.194	[M-H]-	2	30220-46-3	C09112	31907	15193.8	82150.4	97240.9	55592.6	64697.6
Brevifolin carboxylic acid	Phenolic acids	Phenolic acids	C13H8O8	291.01	247.02	292.022	[M-H]-	3	18490-95-4	-	87550.9	100921	3.07405e+06	1.75852e+06	1.36547e+06	1.38491e+06
Glycyrrhetinate*	Terpenoids	Triterpene	C30H46O4	469.33	425.4	470.34	[M-H]-	1	471-53-4	C02283	5168.73	425239	6.16672e+06	2.66e+06	2.73929e+06	2.48793e+06
3-Hydroxy-11-oxoolean-12-en-30-oic acid (18α-Glycyrrhetinic acid)*	Terpenoids	Triterpene	C30H46O4	469.33	425.34	470.34	[M-H]-	1	1449-05-4	-	5168.73	425239	6.16672e+06	2.66e+06	2.73929e+06	2.48793e+06
2-Hydroxy-3-(4-Hydroxyphenyl)Propanoic Acid*	Phenolic acids	Phenolic acids	C9H10O4	181.05	135.04	182.058	[M-H]-	1	23508-35-2	-	772591	688182	985326	780507	720096	723578
8-Epiloganic acid	Terpenoids	Monoterpenoids	C16H24O10	375.13	213.08	376.137	[M-H]-	1	82509-41-9	-	48130.7	108522	3.18261e+07	2.62948e+07	3.00001e+07	2.87848e+07
Loganate	Terpenoids	Monoterpenoids	C16H24O10	375.13	213.08	376.137	[M-H]-	1	22255-40-9	C01512	82991.2	50765.4	3.21051e+07	2.71049e+07	3.09518e+07	2.81446e+07
Isoquercitrin	Flavonoids	Flavonols	C21H20O12	463.09	300.03	464.096	[M-H]-	3	482-35-9	C05623	17460.8	25198	1.38839e+06	1.18854e+06	973287	743792
2,6-Dimethoxybenzaldehyde	Others	Aldehyde compounds	C9H10O3	165.06	119.05	166.063	[M-H]-	2	3392-97-0	-	2.23584e+06	1.02358e+06	1.70613e+06	1.68967e+06	1.40828e+06	1.18161e+06
DL-3-Phenyllactic acid*	Phenolic acids	Phenolic acids	C9H10O3	165.06	119.05	166.063	[M-H]-	1	828-01-3	-	1.53154e+06	822428	1.56438e+06	1.6057e+06	1.24356e+06	1.0348e+06
3-Methoxy-5-methylbenzoic acid	Others	Others	C9H10O3	165.06	121.07	166.063	[M-H]-	3	-	-	49723.8	230101	9.24419e+06	5.4466e+06	7.00636e+06	5.51737e+06
Salicylic acid-2-O-glucoside	Phenolic acids	Phenolic acids	C13H16O8	299.08	137.02	300.084	[M-H]-	3	10366-91-3	-	71387.2	71928.7	5.34785e+06	4.61985e+06	4.12096e+06	4.59851e+06
Pyrrole-2-carboxylate	Alkaloids	Pyrrole alkaloids	C5H5NO2	110.02	66.03	111.032	[M-H]-	3	634-97-9	C05942	70759.8	74596.9	388236	286496	316450	322872
Protocatechuic acid-4-O-glucoside*	Phenolic acids	Phenolic acids	C13H16O9	315.07	153.02	316.079	[M-H]-	1	7361-59-3	-	45527.3	71761.7	1.23538e+08	6.11113e+07	4.4421e+07	7.273e+07
1-O-Gentisoyl-β-D-glucoside*	Phenolic acids	Phenolic acids	C13H16O9	315.072	153.019	316.079	[M-H]-	1	23445-11-6	-	45527.3	71761.7	1.23538e+08	6.11113e+07	4.4421e+07	7.273e+07
Dihydroferulic Acid	Phenolic acids	Phenolic acids	C10H12O4	195.07	136.05	196.074	[M-H]-	2	1135-23-5	-	87988.5	24689.6	498538	298942	457622	398312
Phenyllactate	Phenolic acids	Phenolic acids	C9H10O3	165.06	103.06	166.063	[M-H]-	3	7326-19-4	C05607	951826	590136	1.92284e+06	1.46885e+06	1.41403e+06	1.26616e+06
Kaempferol-3-O-galactoside (Trifolin)*	Flavonoids	Flavonols	C21H20O11	447.09	285.04	448.101	[M-H]-	1	23627-87-4	C12626	23265.4	20818.4	4.02349e+06	3.13175e+06	2.23425e+06	3.09695e+06
3-O-p-Coumaroylquinic acid-O-glucoside	Phenolic acids	Phenolic acids	C22H28O13	499.15	163.2	500.153	[M-H]-	3	-	-	8797.27	7814.87	64782.5	46074.5	84175.2	56672
Calycosin	Flavonoids	Isoflavones	C16H12O5	283.06	268.04	284.068	[M-H]-	1	20575-57-9	C01562	345096	56829.8	1.08146e+07	9.13468e+06	7.5075e+06	7.95041e+06
Hesperetin-5-O-glucoside	Flavonoids	Flavanones	C22H24O11	463.12	301.07	464.132	[M-H]-	3	69651-80-5	-	37832.5	20843.5	1.73842e+06	1.37058e+06	1.10226e+06	1.25549e+06
Quercetin-4'-O-glucoside (Spiraeoside)	Flavonoids	Flavonols	C21H20O12	463.09	301.04	464.096	[M-H]-	3	20229-56-5	-	37832.5	20843.5	1.73842e+06	1.37058e+06	1.10226e+06	1.25549e+06
Genistein 4',7-O-Diglucuronide	Flavonoids	Isoflavones	C27H26O17	621.11	269.05	622.117	[M-H]-	2	-	-	249355	175673	137415	223217	232172	293398
methyl 3-hydroxy-5-methoxy-4-{[3,4,5-trihydroxy-6-(hydroxymethyl)oxan-2-yl]oxy}benzoate	Others	Others	C15H20O10	359.09	315.11	360.106	[M-H]-	3	-	-	38493.1	50287.7	293020	133748	191617	146610
8-[3-(1-Hydroxyoct-2-EN-1-YL)oxiran-2-YL]octanoic acid	Others	Others	C18H32O4	311.22	171.1	312.23	[M-H]-	3	-	-	16750.2	N/A	4.64741e+06	2.2748e+06	2.44798e+06	2.69512e+06
Lonchophylloid B	Terpenoids	Ditepenoids	C20H32O3	319.23	257.23	320.235	[M-H]-	3	-	-	2.69871e+06	4.88449e+06	N/A	2.53909e+06	2.39376e+06	2.45488e+06
Acacetin-7-O-glucuronide	Flavonoids	Flavones	C26H20O8	459.11	283.06	460.116	[M-H]-	2	-	-	N/A	54638.3	6.82521e+06	4.69215e+06	4.93556e+06	5.38599e+06
Heptyl Hydrogen Sulfate	Others	Others	C7H16O4S	195.07	96.97	196.077	[M-H]-	3	50632-94-5	-	18487.6	30335.4	114818	69553.9	28741.1	55911.9
Ethylparaben	Phenolic acids	Phenolic acids	C9H10O3	165.06	92.03	166.063	[M-H]-	3	120-47-8	-	N/A	11993.4	138129	85842.8	97699.6	83764
Morolic acid*	Terpenoids	Triterpene	C30H48O3	455.35	455.35	456.36	[M-H]-	3	559-68-2	-	101069	179418	N/A	112724	81023.4	73473.9
Chicoric acid	Phenolic acids	Phenolic acids	C22H18O12	473.07	149.01	474.08	[M-H]-	3	70831-56-0	C10437	38437.2	48897.5	90467.1	94440.9	45465.9	97595.6
4-Ketopinoresinol	Lignans and Coumarins	Lignans	C20H20O7	371.11	297.11	372.121	[M-H]-	1	66288-89-9	-	N/A	6472.53	355243	348235	365949	346176
3,4-methylenedioxy cinnamyl alcohol	Others	Alcohol compounds	C10H10O3	177.06	117.04	178.063	[M-H]-	1	17581-86-1	-	N/A	9848.81	503814	367356	360148	348601
7-methyl-3H-2-benzofuran-1-one	Others	Others	C9H8O2	147.05	103.06	148.052	[M-H]-	3	-	-	14221.4	N/A	6.21595e+06	4.67747e+06	4.77248e+06	4.37614e+06
demethylregelin	Terpenoids	Triterpene	C30H46O4	469.33	469.33	470.34	[M-H]-	3	173991-81-6	-	N/A	9.72869e+06	3.07446e+07	1.4095e+07	1.32739e+07	1.33982e+07
Licoisoflavone B	Flavonoids	Isoflavones	C20H16O6	351.09	283.1	352.095	[M-H]-	3	66056-30-2	-	N/A	9659.15	6.67303e+06	1.68843e+06	1.71035e+06	1.76129e+06
Cannabifolin D	Terpenoids	Triterpene	C30H46O5	485.33	485.33	486.334	[M-H]-	3	-	-	N/A	1.20053e+06	2.36498e+07	1.03599e+07	1.11114e+07	1.01465e+07
Baimantuoluoline B	Others	Others	C28H42O7	489.29	407.28	490.293	[M-H]-	3	953390-35-7	-	1.29483e+06	1.95935e+06	N/A	76477.3	73346.4	70741.8
Koaburaside	Others	Others	C14H20O9	331.1	153.02	332.111	[M-H]-	3	41653-73-0	-	11802.1	14024.5	1.21707e+06	1.03806e+06	1.19622e+06	1.23268e+06
Pilosulyne A	Others	Others	C14H20O4	251.126	191.104	252.136	[M-H]-	3	1924616-09-0	-	11122.9	9037.83	45317.8	23200.7	25024.3	24780
Artemisiifolin	Terpenoids	Sesquiterpenoids	C15H20O4	263.13	219.13	264.136	[M-H]-	3	26931-87-3	C09304	792968	181051	N/A	129528	88993.6	90760.6
Dihydrocaffeoylglucose*	Phenolic acids	Phenolic acids	C15H20O9	343.1	181.05	344.111	[M-H]-	3	-	-	9113.15	N/A	400350	273178	322774	273033
2,3,19-Trihydroxyurs-12-en-28-oic acid (Tormentic acid)*	Terpenoids	Triterpene	C30H48O5	487.341	469.332	488.35	[M-H]-	3	13850-16-3	-	N/A	12947.7	1.06507e+06	553434	569026	588728
Genistein 4'-O-Glucuronide	Flavonoids	Isoflavones	C21H18O11	445.08	269.05	446.085	[M-H]-	1	-	-	6.27718e+06	743995	N/A	947701	1.02048e+06	905987
17-ethyl-16-hydroxy-1-oxacycloheptadeca-10,13-dien-2-one	Others	Others	C18H30O3	293.21	275.2	294.219	[M-H]-	3	-	-	31519	N/A	2.49426e+06	960457	1.02556e+06	1.03428e+06
Diacetoxy-[6]-gingerdiol	Others	Alcohol compounds	C21H32O6	379.21	295.19	380.22	[M-H]-	1	143615-75-2	-	N/A	3065.08	169921	79841.2	67549.2	67864.1
p-Coumaroylcaffeoyltartaric acid	Phenolic acids	Phenolic acids	C22H18O11	457.08	163.04	458.085	[M-H]-	3	-	-	13720.2	N/A	592856	360741	372524	395437
Xanthurenic acid	Alkaloids	Quinoline alkaloids	C10H7NO4	204.03	160.04	205.037	[M-H]-	3	59-00-7	C02470	136389	N/A	479474	407272	281031	273288
3-(3-Hydroxyphenyl)propanoic acid	Phenolic acids	Phenolic acids	C9H10O3	165.06	106.04	166.063	[M-H]-	1	621-54-5	C11457	22244.7	211893	7.0598e+06	4.39541e+06	5.43384e+06	6.05838e+06
Dihydrocoumarin	Lignans and Coumarins	Coumarins	C9H8O2	147.05	119.05	148.052	[M-H]-	3	119-84-6	C02274	5715.98	8504.38	347004	267565	271300	248909
Umbelliferone	Lignans and Coumarins	Coumarins	C9H6O3	161.02	133.03	162.032	[M-H]-	3	93-35-6	C09315	N/A	34860.4	845812	605439	533273	749435
3,9-Dihydroxypterocarpan	Flavonoids	Isoflavones	C15H12O4	255.07	119.05	256.074	[M-H]-	1	61135-91-9	C04271	N/A	55089.8	1.91976e+06	1.4646e+06	1.51584e+06	1.35794e+06
Piperonylic acid	Phenolic acids	Phenolic acids	C8H6O4	165.02	91.02	166.027	[M-H]-	3	94-53-1	-	31711.5	N/A	200811	69591.7	55264.5	30417.2
p-Hydroxypheny-β-D-allopyranoside	Others	Others	C12H16O7	271.08	108.02	272.09	[M-H]-	3	-	-	4038.85	N/A	232018	85683.3	138066	112793
Pinobanksin*	Flavonoids	Flavanonols	C15H12O5	271.06	151	272.068	[M-H]-	1	548-82-3	C09826	10528	N/A	3.60913e+06	2.63317e+06	2.50405e+06	2.33345e+06
2-[4-(4-methylphenyl)-2-(propan-2-yl)oxan-4-yl]acetic acid	Others	Others	C17H24O3	275.17	139.11	276.173	[M-H]-	3	-	-	8741.86	N/A	2.35105e+07	9.82597e+06	9.92541e+06	9.41433e+06
Homosyringic Acid 4'-O-Glucoside	Phenolic acids	Phenolic acids	C16H22O10	373.11	193.05	374.121	[M-H]-	2	-	-	N/A	12142.7	3.1174e+06	2.7507e+06	2.6096e+06	2.62006e+06
7-ethoxy-2,5,5,8a-tetramethyldecahydronaphthalen-1-yl 4-methylbenzenesulfonate	Others	Others	C23H36O4S	407.22	153	408.233	[M-H]-	3	-	-	439352	1.14783e+06	N/A	514412	488998	634198
3,4-Open loop-lupine-4(23),20(29)-diene-24-hydroxy-3-carboxylic acid	Terpenoids	Triterpene	C30H48O3	455.35	455.35	456.36	[M-H]-	3	-	-	32150.6	55126.3	N/A	26177.7	25216.3	27363.8
Zizybeoside II	Others	Others	C25H38O16	593.21	431.15	594.216	[M-H]-	1	-	C17565	N/A	18156.7	8.40674e+06	7.19252e+06	7.23151e+06	8.00223e+06
Oleanolic acid	Terpenoids	Triterpene	C30H48O3	455.35	455.35	456.36	[M-H]-	3	508-02-1	C17148	125408	234390	N/A	111235	122166	128917
Betulinic acid*	Terpenoids	Triterpene	C30H48O3	455.359	455.359	456.36	[M-H]-	3	472-15-1	C08619	125408	234390	N/A	111235	122166	128917
Δ9-tetrahydrocannabivarinic acid(Δ9-THCVA)	Others	Others	C20H26O4	329.18	285.2	330.183	[M-H]-	1	39986-26-0	-	11723.2	37003	N/A	15395	13801.4	18018
Garbanzol	Flavonoids	Flavanonols	C15H12O5	271.06	243.07	272.068	[M-H]-	2	1226-22-8	C09751	N/A	30943	693514	437182	624137	722145
Aromadendrin-7-O-glucoside	Flavonoids	Flavanonols	C21H22O11	449.11	287.06	450.116	[M-H]-	1	28189-90-4	-	27545	N/A	4.225e+06	3.40551e+06	3.57985e+06	2.73223e+06
Androsin	Others	Ketone compounds	C15H20O8	327.11	165.05	328.116	[M-H]-	3	531-28-2	-	13255.9	14417	1.31654e+06	1.18326e+06	1.09553e+06	941410
Methyl (2E,4E,9E)-5,9,13-trimethyltetradeca-2,4,9,12-tetraenoate	Others	Others	C18H28O2	275.2	231.21	276.209	[M-H]-	3	-	-	N/A	37566.4	13063.5	13165.6	18982.3	21959.4
Protocatechuic acid-1'-O-xyloside*	Phenolic acids	Phenolic acids	C12H14O8	285.06	152.01	286.069	[M-H]-	1	-	-	22682.4	N/A	3.4913e+07	1.9984e+07	2.14343e+07	2.11472e+07
3-Hydroxy-20-oxo-30-norlupan-28-oic acid (Platanic acid)	Terpenoids	Triterpene	C29H46O4	457.33	457.33	458.34	[M-H]-	3	6060-06-6	-	3.10615e+06	5.99306e+06	N/A	1.55727e+06	1.86457e+06	2.27219e+06
2-[(1-hydroxy-2-methylpropan-2-yl)oxy]-6-(hydroxymethyl)oxane-3,4,5-triol	Terpenoids	Monoterpenoids	C10H20O7	251.11	59.01	252.121	[M-H]-	3	-	-	119071	115974	6.83774e+06	4.62302e+06	2.15145e+06	4.7665e+06
Abscisate	Terpenoids	Sesquiterpenoids	C15H20O4	263.13	204.12	264.136	[M-H]-	1	21293-29-8	C06082	N/A	4210.88	1.18984e+06	1.09969e+06	1.05876e+06	1.08368e+06
Alphitolic acid*	Terpenoids	Triterpene	C30H48O4	471.35	471.35	472.355	[M-H]-	1	19533-92-7	C16912	25085.3	N/A	1.74176e+07	4.7095e+06	5.21617e+06	4.80172e+06
(2E)-5-hydroxy-2-[(4-hydroxyphenyl)methylidene]-6-methoxy-2,3-dihydro-1-benzofuran-3-one*	Flavonoids	Flavones	C16H12O5	283.06	211.04	284.068	[M-H]-	1	-	-	9571.11	N/A	240050	174904	215900	208979
Dehydrovomifoliol	Terpenoids	Monoterpenoids	C13H18O3	221.12	177.13	222.126	[M-H]-	3	15764-81-5	C02533	28302.6	40101.2	368677	213598	263610	268527
Naringenin-4'-O-glucoside	Flavonoids	Flavanones	C21H22O10	433.12	271.06	434.121	[M-H]-	1	-	-	25965.6	N/A	1.1833e+08	9.6517e+07	8.74395e+07	1.22926e+08
4-O-Glucosyl-4-hydroxybenzoic acid	Phenolic acids	Phenolic acids	C13H16O8	299.08	137.02	300.084	[M-H]-	1	-	-	N/A	10220.4	249255	234976	235491	246793
Apocynin	Others	Ketone compounds	C9H10O3	165.06	108.02	166.063	[M-H]-	3	498-02-2	C11380	15495.1	N/A	80219.4	58180.5	49606.8	54774.4
Hypolaetin*	Flavonoids	Flavones	C15H10O7	301.04	149.02	302.043	[M-H]-	3	27696-41-9	C10078	11559.1	N/A	181910	152084	76029.5	113815
Guanidinoacetate	Alkaloids	Alkaloids	C3H7N3O2	116.05	74.02	117.054	[M-H]-	3	352-97-6	C00581	83103.4	163922	107951	92105.2	94887.6	104845
3,6,7-trihydroxy-8-methoxy-2-phenyl-4H-chromen-4-one	Flavonoids	Flavones	C16H12O6	299.06	199.04	300.063	[M-H]-	3	-	-	13572.2	15286.3	5.80127e+06	4.01777e+06	4.26288e+06	3.25794e+06
cinncassin C	Others	Others	C22H26O9	433.15	371.12	434.158	[M-H]-	3	-	-	182727	176829	N/A	126064	131950	127193
1-(2,4,6-Trihydroxyphenyl)-5Z,8Z,11Z,14Z,17Z-eicosapentaen-1-one	Others	Others	C26H34O4	409.24	327.23	410.246	[M-H]-	3	-	-	96802	167773	N/A	94049.2	99720	84732
1-O-Vanilloyl-beta-D-glucose	Phenolic acids	Phenolic acids	C14H18O9	329.11	167.03	330.095	[M-H]-	2	-	C20470	23458.1	19934.6	1.97513e+06	3.04771e+06	2.10408e+06	2.25059e+06
Aeginetic acid	Terpenoids	Sesquiterpenoids	C15H24O4	267.16	153.09	268.168	[M-H]-	2	53537-92-1	-	N/A	143821	9.61559e+06	8.38195e+06	8.81796e+06	8.39172e+06
2-Aldehydo-A(1)-norlup-20(29)-en-27,28-dioic acid (Zizyberanal acid)	Terpenoids	Triterpene	C30H44O5	483.31	483.31	484.319	[M-H]-	1	1167421-91-1	-	2.28528e+06	3.79901e+06	N/A	1.51811e+06	1.57789e+06	1.74858e+06
naringenin 5-glucoside	Flavonoids	Flavones	C21H22O10	433.11	271.06	434.121	[M-H]-	1	-	-	24693.7	N/A	6.87165e+07	5.14026e+07	6.79076e+07	5.24558e+07
4-Methylcatechol	Others	Others	C7H8O2	123.05	108.02	124.052	[M-H]-	3	452-86-8	C06730	182543	112513	N/A	32424.1	60646	48399.7
Icariside F2	Others	Others	C18H26O10	401.15	269.1	402.153	[M-H]-	2	115009-57-9	-	N/A	10961.7	1.14819e+06	2.09612e+06	1.83788e+06	1.76661e+06
Protocatechuic Acid Methyl Ester	Phenolic acids	Phenolic acids	C8H8O4	167.04	108.02	168.042	[M-H]-	3	2150-43-8	-	35024.7	N/A	1.17538e+06	1.00015e+06	734143	857087
Aucubin	Terpenoids	Sesquiterpenoids	C15H22O9	345.12	183.07	346.126	[M-H]-	3	479-98-1	C09771	N/A	7865.45	642241	764191	629354	716297
4-O-(6'-O-Glucosylcaffeoylglucosyl)-4-hydroxybenzyl alcohol	Phenolic acids	Phenolic acids	C28H34O15	609.18	447.13	610.19	[M-H]-	3	-	-	N/A	8834.33	170001	105739	119298	86198
Scandoside methyl ester	Others	Others	C17H24O11	403.12	179.06	404.132	[M-H]-	3	27530-67-2	C09798	13170.6	N/A	1.91684e+06	1.18098e+06	1.30147e+06	1.38786e+06
2,3-Dihydroxy-12-ursen-28-oic acid*	Terpenoids	Triterpene	C30H48O4	471.35	471.34	472.355	[M-H]-	1	-	-	N/A	58442.1	3.59076e+07	1.06822e+07	1.0463e+07	1.07636e+07
Quercetin-3-O-robinobioside	Flavonoids	Flavonols	C27H30O16	609.15	300.03	610.153	[M-H]-	3	52525-35-6	-	N/A	12146.8	8.01544e+06	1.0095e+07	1.08751e+07	1.46444e+07
Bergenin	Lignans and Coumarins	Coumarins	C14H16O9	327.07	207.03	328.079	[M-H]-	3	477-90-7	C09919	N/A	9361.24	42570.4	17130.7	39546.9	31872.7
Acetaminophen	Alkaloids	Phenolamine	C8H9NO2	150.06	93.04	151.063	[M-H]-	2	103-90-2	C06804	108585	44097.2	N/A	24712.5	21833.5	25739.1
3-Oxours-12-en-28-oic acid (Ursonic acid)	Terpenoids	Triterpene	C30H46O3	453.339	453.34	454.345	[M-H]-	3	6246-46-4	-	46847.2	67356.6	N/A	39610.3	34658.3	41290.3
2-(Hydroxymethyl)benzoic acid	Phenolic acids	Phenolic acids	C8H8O3	151.04	77.04	152.047	[M-H]-	3	612-20-4	C10804	25412.5	N/A	31578.1	54417.5	26902.9	58140.7
3-(3-(methoxymethoxy)cyclohexyl)propyl hydrogen sulfate	Others	Others	C11H22O6S	281.11	96.96	282.114	[M-H]-	3	-	-	26177.2	N/A	96705.4	52516	67462.8	45425.9
Jasminoside F-glucoside	Terpenoids	Monoterpenoids	C22H36O13	507.2	345.15	508.216	[M-H]-	3	-	-	9816.75	N/A	853351	552618	607704	597128
Coumaroyl Quinic Acid	Others	Others	C16H18O8	337.09	191.06	338.1	[M-H]-	3	-	-	34032	19279.2	6.30632e+07	3.01346e+07	2.52934e+07	2.32055e+07
3-O-p-Coumaroylquinic acid	Phenolic acids	Phenolic acids	C16H18O8	337.093	191.056	338.1	[M-H]-	3	87099-71-6	-	34032	19279.2	6.30632e+07	3.01346e+07	3.89963e+07	3.55008e+07
Isopentyl ferulate	Phenolic acids	Phenolic acids	C15H20O4	263.13	263.13	264.136	[M-H]-	3	-	-	N/A	28332	86869.9	42528.3	38100.8	51314
Oxyrehmaionoside B	Terpenoids	Sesquiterpenoids	C19H34O9	405.21	213.15	406.22	[M-H]-	1	-	-	11336.8	N/A	1.13548e+06	897240	638537	711314
Moniliferanone A	Others	Others	C24H34O4	385.24	303.23	386.246	[M-H]-	3	-	-	421606	438354	N/A	329350	327467	291432
2-formyl-6-methoxybenzoic acid	Others	Others	C9H8O4	179.04	135.05	180.042	[M-H]-	3	-	-	N/A	61989.2	2.56987e+07	1.92879e+07	1.54157e+07	1.41197e+07
Benzyl glucoside	Others	Others	C13H18O6	269.1	101.02	270.11	[M-H]-	3	4304-12-5	-	N/A	15588.3	54217.8	77351.1	73304.2	85835.7
Quercetin-3,3'-dimethyl ether	Flavonoids	Flavonols	C17H14O7	329.07	271.03	330.074	[M-H]-	3	4382-17-6	-	10796.3	N/A	43120	23743	28203.8	40460.7
β-Hydroxyacteoside	Phenolic acids	Phenolic acids	C29H36O16	639.19	621.18	640.2	[M-H]-	2	95587-86-3	-	15492.9	N/A	2.46745e+06	2.25686e+06	1.54411e+06	2.83793e+06
Hydroxytyrosol Glucoside*	Others	Alcohol compounds	C14H20O8	315.11	153.06	316.116	[M-H]-	1	76873-99-9	-	N/A	15330.9	2.2259e+06	1.60539e+06	1.78302e+06	1.6584e+06
5-(2-Hydroxyethyl)-2-O-glucosylphenol*	Others	Others	C14H20O8	315.109	153.056	316.116	[M-H]-	1	-	-	N/A	15330.9	2.2259e+06	1.60539e+06	1.78302e+06	1.6584e+06
Cinncassiol D4	Terpenoids	Sesquiterpenoids	C20H32O5	351.22	99.08	352.225	[M-H]-	3	84807-46-5	C17656	4608.13	N/A	700001	363304	363841	339949
3-Oxo-19-hydroxyurs-12-en-28-oic acid (Pomonic acid)	Terpenoids	Triterpene	C30H46O4	469.33	407.33	470.34	[M-H]-	2	13849-90-6	-	N/A	9240.38	31150.8	8647.84	14802.4	10228.5
(2s,3r,4s,5r)-3,4,5-trihydroxyoxan-2-yl 2,5-dihydroxybenzoate*	Phenolic acids	Phenolic acids	C12H14O8	285.06	152.01	286.069	[M-H]-	1	-	-	24012.2	N/A	3.42898e+07	2.00473e+07	2.19064e+07	2.1054e+07
Sanangoside	Phenolic acids	Phenolic acids	C23H26O11	477.14	161.03	478.147	[M-H]-	3	-	-	N/A	11091.8	7.4946e+06	5.03155e+06	4.97798e+06	3.06769e+06
Homovanillate	Phenolic acids	Phenolic acids	C9H10O4	181.05	122.04	182.058	[M-H]-	2	306-08-1	C05582	N/A	24485.9	255076	248233	182106	165380
3-Hydroxybenzyl alcohol	Phenolic acids	Phenolic acids	C7H8O2	123.04	108.02	124.052	[M-H]-	3	620-24-6	C03351	19966.6	7595.17	144738	68054.6	71708.3	72315.4
1-(2,3-dihydro-1,4-benzodioxin-6-yl)cyclopentane-1-carboxylic acid	Others	Others	C14H16O4	247.1	203.11	248.105	[M-H]-	3	-	-	54420.2	N/A	552243	465113	424029	458589
Pyrocatechol monoglucoside	Others	Others	C12H16O7	271.08	109.03	272.09	[M-H]-	3	2400-71-7	-	14810.1	N/A	267895	196101	201600	223557
4-Hydroxy-2-quinolinecarboxylic acid	Alkaloids	Quinoline alkaloids	C10H7NO3	188.03	144.05	189.043	[M-H]-	2	492-27-3	C01717	N/A	6120.49	498746	363159	421765	386575
4-Hydroxybenzoic acid glucoside*	Phenolic acids	Phenolic acids	C13H16O8	299.08	137.02	300.084	[M-H]-	3	-	-	N/A	12749.1	1.15223e+06	770765	820633	827179
3-O-Methylgallate	Phenolic acids	Phenolic acids	C8H8O5	183.03	124.02	184.037	[M-H]-	3	3934-84-7	C05616	13144.1	11751.6	380360	236758	257924	250567
Pterocarpine	Flavonoids	Isoflavones	C17H14O5	297.08	282.05	298.084	[M-H]-	1	524-97-0	-	N/A	8338.01	96868.7	99669.6	106525	117186
2-Hydroxy-2,3-dihydrogenistein*	Flavonoids	Isoflavones	C15H12O6	287.06	125.02	288.063	[M-H]-	3	-	C12631	12771.8	N/A	250075	145397	125130	135569
Tropate	Phenolic acids	Phenolic acids	C9H10O3	165.06	103.06	166.063	[M-H]-	2	552-63-6	C01456	1.06069e+06	562076	1.37322e+06	1.07796e+06	1.45543e+06	1.43894e+06
3-(2-Glucosyloxy-4-methoxyphenyl)propanoic acid	Phenolic acids	Phenolic acids	C16H22O9	357.12	195.07	358.126	[M-H]-	1	477873-63-5	-	N/A	26261.3	1.89514e+06	1.19751e+06	1.81456e+06	1.46024e+06
4'-demethyl-3,9-dihydroeucomin glucoside	Flavonoids	Other Flavonoids	C22H24O10	447.12	285.07	448.137	[M-H]-	3	-	-	N/A	17526.8	2.72943e+06	2.53802e+06	2.50172e+06	2.04916e+06
Cyrtominetin	Flavonoids	Flavones	C17H16O6	315.09	271.09	316.095	[M-H]-	2	95272-99-4	-	56269.7	46066.3	3.6902e+06	2.14939e+06	2.07383e+06	2.32075e+06
Acetosyringone	Others	Ketone compounds	C10H12O4	195.07	137.02	196.074	[M-H]-	3	2478-38-8	C10664	6048.46	N/A	68693.8	76916.5	97395.1	139415
3,5-Dihydroxy-4-methoxybenzoic acid; 4-O-Methylgallic Acid*	Phenolic acids	Phenolic acids	C8H8O5	183.03	124.02	184.037	[M-H]-	3	4319-02-2	-	23494.4	25521.5	373563	226561	252629	236524
Dihydrocharcone-4'-O-glucoside*	Flavonoids	Chalcones	C21H24O10	435.13	273.08	436.137	[M-H]-	3	-	-	16887.1	N/A	3.31479e+06	3.04113e+06	3.0915e+06	3.06939e+06
Coniferin	Others	Alcohol compounds	C16H22O8	341.12	179.07	342.132	[M-H]-	3	531-29-3	C00761	N/A	20834.2	4.10544e+06	3.90652e+06	5.15058e+06	4.1688e+06
Geniposidic acid	Terpenoids	Monoterpenoids	C16H22O10	373.11	123.01	374.121	[M-H]-	1	27741-01-1	C11673	N/A	296775	4.96282e+07	3.99744e+07	4.16585e+07	3.72424e+07
beta-Hydroxyacteoside	Phenolic acids	Phenolic acids	C29H36O16	639.2	621.18	640.2	[M-H]-	3	90985-63-0	C17528	16861.9	N/A	7.24766e+06	5.37355e+06	4.60422e+06	5.28896e+06
Acetylcatalpol	Terpenoids	Monoterpenoids	C17H26O12	421.14	169.05	422.142	[M-H]-	1	-	-	N/A	254262	1.92924e+07	1.20268e+07	1.10602e+07	1.82208e+07
Cryptamygin B	Phenolic acids	Phenolic acids	C15H20O8	327.11	165.06	328.116	[M-H]-	3	24696-05-7	-	N/A	11384.6	7.72883e+06	3.68368e+06	7.22528e+06	6.43745e+06
4-Hydroxyphenylethanol	Others	Alcohol compounds	C8H10O2	137.06	119.05	138.068	[M-H]-	3	501-94-0	C06044	12248.4	N/A	1.94738e+06	1.39366e+06	1.21765e+06	1.27944e+06
Rehmaionoside A	Terpenoids	Monoterpenoids	C19H34O8	389.22	165.06	390.225	[M-H]-	1	104112-06-3	C17450	13523.4	N/A	4.64395e+06	1.82403e+06	1.50406e+06	2.21021e+06
Sec-Hydroxyaeginetic Acid	Terpenoids	Sesquiterpenoids	C15H24O5	283.16	139.12	284.162	[M-H]-	1	135447-38-0	-	N/A	71138.5	1.13056e+07	6.66808e+06	1.0423e+07	9.80274e+06
4-O-beta-D-Glucosyl-sinapate	Phenolic acids	Phenolic acids	C17H22O10	385.11	223.06	386.121	[M-H]-	1	-	C02919	14869.3	N/A	2.00936e+06	1.02212e+06	1.19402e+06	1.42899e+06
Heptane-1,7-diol sulfate	Others	Others	C7H16O5S	211.06	96.96	212.071	[M-H]-	1	-	-	N/A	31249.5	1.04071e+08	5.7716e+07	5.81133e+07	6.14671e+07
6-C-Glucopyranosyl-8-C-arabinopyranosylgenkwanin	Others	Others	C27H30O14	577.16	457.11	578.164	[M-H]-	3	101843-08-7	-	N/A	6736.09	2.06755e+07	1.28734e+07	1.1909e+07	1.19664e+07
Quercimeritrin	Flavonoids	Flavonols	C21H20O12	463.09	301.04	464.096	[M-H]-	3	491-50-9	C12639	16952.3	N/A	1.58882e+06	1.04671e+06	1.10714e+06	1.39146e+06
6-O-Feruloyl-glucose	Phenolic acids	Phenolic acids	C16H20O9	355.1	193.05	356.111	[M-H]-	1	137887-25-3	-	N/A	8238.04	812483	406279	519960	501531
6a-dihydrocornic acid	Others	Others	C16H24O10	375.13	125.06	376.137	[M-H]-	3	-	-	N/A	42725	2.15813e+07	1.70558e+07	1.84757e+07	1.79975e+07
picroside Ⅲ	Terpenoids	Monoterpenoids	C25H30O13	537.16	175.04	538.169	[M-H]-	3	-	-	N/A	18419.2	2.09361e+06	1.39472e+06	1.97901e+06	1.32906e+06
euphorbic acid	Others	Others	C10H16O3	183.1	139.11	184.11	[M-H]-	3	-	-	N/A	122452	3.22388e+07	2.02978e+07	2.79721e+07	2.35484e+07
3-Methylsalicylate	Phenolic acids	Phenolic acids	C8H8O3	151.04	107.05	152.047	[M-H]-	3	83-40-9	C14088	25926.7	34696.2	234499	144289	159286	161740
4-O-Feruloylquinic acid	Phenolic acids	Phenolic acids	C17H20O9	367.1	193.05	368.111	[M-H]-	1	2613-86-7	-	N/A	18081.3	6.75788e+06	4.5198e+06	4.49277e+06	4.3647e+06
Ellagic acid	Tannins	Tannin	C14H6O8	301	185.02	302.006	[M-H]-	3	476-66-4	C10788	24210.8	24688.8	348119	273979	197004	226274
Notoginsenoside A	Terpenoids	Triterpene Saponin	C54H92O24	1123.59	1123.59	1124.6	[M-H]-	3	193895-21-5	-	56419.8	80533	N/A	2.42044e+06	2.04066e+06	2.08288e+06
Vnilloylmalic acid	Phenolic acids	Phenolic acids	C12H12O8	283.05	167.04	284.053	[M-H]-	3	-	-	N/A	21533.2	197864	143431	112179	124970
1-(hydrosulfonylmethyl)cyclohexa-1,3-dien-5-yne	Others	Others	C7H6O2S	153	78.96	154.009	[M-H]-	3	-	-	461608	304740	715320	692949	653722	1.15764e+06
Cannabifolin C*	Terpenoids	Triterpene	C30H48O5	487.34	487.34	488.35	[M-H]-	1	-	-	77047.7	182683	6.57629e+06	2.96074e+06	3.215e+06	3.38572e+06
Podocarpic acid	Terpenoids	Ditepenoids	C17H22O3	273.16	227.15	274.157	[M-H]-	2	5947-49-9	C09171	13137.5	N/A	26843.1	30770.4	29759	16316.7
Kaempferide-3-O-glucoside*	Flavonoids	Flavonols	C22H22O11	461.108	299.057	462.116	[M-H]-	3	-	-	N/A	N/A	607422	263942	329165	273512
Neochlorogenic acid*	Phenolic acids	Phenolic acids	C16H18O9	353.09	191.06	354.095	[M-H]-	1	906-33-2	C17147	N/A	27368.9	1.32297e+07	8.57735e+06	8.80904e+06	8.75504e+06
Chlorogenate*	Phenolic acids	Phenolic acids	C16H18O9	353.09	191.06	354.095	[M-H]-	1	327-97-9	C00852	25140.3	N/A	1.22223e+07	7.65876e+06	7.88654e+06	7.4706e+06
decaffeoylverbascoside	Phenolic acids	Phenolic acids	C20H30O12	461.17	135.04	462.174	[M-H]-	1	-	-	N/A	N/A	1.69078e+07	1.27143e+07	1.29634e+07	1.26258e+07
Verbasoside	Phenolic acids	Phenolic acids	C20H30O12	461.17	315.11	462.174	[M-H]-	1	61548-34-3	-	N/A	N/A	6.79641e+06	5.55504e+06	5.26031e+06	5.52305e+06
Isoglycyrol	Lignans and Coumarins	Coumarins	C21H18O6	365.1	350.08	366.11	[M-H]-	3	23013-86-7	-	N/A	N/A	212465	74358.3	77326.4	95590.1
11-Hydroxysugiol	Terpenoids	Ditepenoids	C20H28O3	315.19	285.19	316.204	[M-H]-	3	88664-08-8	C21823	N/A	N/A	10820.2	5379.14	3566.73	7195.86
p-Hydroxypropiophenone	Others	Ketone compounds	C9H10O2	149.07	92.03	150.068	[M-H]-	3	70-70-2	C13342	N/A	8812.75	166960	37049.5	57432.9	54268.6
7-hydroxyaustrobailignan 5	Lignans and Coumarins	Lignans	C20H22O5	341.14	326.12	342.147	[M-H]-	3	-	-	N/A	N/A	372901	148821	161299	170055
(3R)-3-(beta-D-glucopyranosyloxy)-4-hydroxybutanoic acid	Others	Others	C10H18O9	341.11	89.02	282.095	[M+CH3COO]-	3	220235-66-5	-	N/A	N/A	2.59748e+06	2.40511e+06	2.55456e+06	2.51397e+06
cirrhopetalin	Quinones	PhenAnthraquinones	C16H14O4	269.08	226.07	270.089	[M-H]-	2	-	-	N/A	N/A	123489	45209.3	40488.8	45565.6
Lupinisoflavone A	Flavonoids	Flavones	C20H16O6	351.09	217.05	352.095	[M-H]-	3	93373-45-6	-	N/A	N/A	430534	183781	180517	156733
2-(3,4-dimethoxyphenyl)-6,8-dimethyl-4H-chromen-4-one	Flavonoids	Flavones	C19H18O4	369.13	309.12	310.12	[M+CH3COO]-	3	-	-	N/A	N/A	224790	108255	87081.7	89702.7
Dehydroglyasperin C	Phenolic acids	Phenolic acids	C21H22O5	353.14	165.05	354.147	[M-H]-	3	199331-35-6	-	N/A	N/A	116179	55968.6	44789.2	51202.8
Cistanoside J*	Phenolic acids	Phenolic acids	C33H42O16	693.24	175.04	694.247	[M-H]-	3	1617524-51-2	-	N/A	N/A	84250.6	69665.2	100237	79273.7
Ginsenoside Rb1	Terpenoids	Triterpene Saponin	C54H92O23	1107.6	945.55	1108.6	[M-H]-	3	41753-43-9	C20713	N/A	N/A	4.73899e+06	5.89575e+06	4.97451e+06	4.94573e+06
(6Z)-2-Methoxy-6-pentadecenoic acid	Others	Others	C16H30O3	269.21	251.2	270.219	[M-H]-	3	-	-	N/A	N/A	2.10323e+07	9.95589e+06	1.00855e+07	9.92209e+06
picfeltarraegenin VII	Terpenoids	Triterpene	C30H46O7	517.31	455.32	518.324	[M-H]-	3	-	-	N/A	N/A	114061	51523.5	57864.8	47403.9
6-Methylaloe emodin	Quinones	Anthraquinone	C16H12O5	283.06	240.04	284.068	[M-H]-	2	873431-39-1	-	N/A	N/A	240872	141112	159621	143570
3,3'-O-Dimethylellagic Acid	Tannins	Tannin	C16H10O8	329.03	298.98	330.038	[M-H]-	3	2239-88-5	-	N/A	N/A	1.27039e+06	647413	729960	519679
Mogroside II-A	Steroids	Steroidal saponins	C42H72O14	799.48	637.43	800.492	[M-H]-	3	1613527-65-3	-	N/A	N/A	1.72563e+06	2.27011e+06	2.1899e+06	2.17127e+06
Ginsenoside Rf	Terpenoids	Triterpene Saponin	C42H72O14	799.48	637.43	800.492	[M-H]-	1	52286-58-5	C08945	N/A	N/A	6.07738e+06	8.74355e+06	9.83388e+06	8.6735e+06
5,4'-Dihydroxy-3,7-dimethoxyflavone(Kumatakenin)*	Flavonoids	Flavonols	C17H14O6	313.07	283.02	314.079	[M-H]-	1	3301-49-3	-	N/A	N/A	1.10245e+06	420436	391670	403000
Velutin (5,4'-dihydroxy-7,3'-dimethoxyflavone)*	Flavonoids	Flavones	C17H14O6	313.07	283.03	314.079	[M-H]-	1	25739-41-7	-	N/A	N/A	1.10245e+06	420436	391670	403000
5,6-dihydroxy-3,7-dimethoxy-2-phenylchromen-4-one*	Flavonoids	Flavones	C17H14O6	313.07	283.03	314.079	[M-H]-	1	73213-67-9	-	N/A	N/A	979868	373878	368528	334146
Prunetin	Flavonoids	Isoflavones	C16H12O5	283.06	268.04	284.068	[M-H]-	1	552-59-0	C10521	N/A	N/A	3.52162e+06	1.62234e+06	1.61075e+06	1.59028e+06
Dehydroepiandrosterone	Steroids	Steroid	C19H28O2	287.2	269.21	288.209	[M-H]-	3	53-43-0	C01227	N/A	N/A	1.62781e+06	1.38393e+06	1.39052e+06	1.47044e+06
5-O-Dihydrocaffeoyl Quinic Acid	Phenolic acids	Phenolic acids	C16H20O9	355.1	181.05	356.111	[M-H]-	3	-	-	N/A	N/A	868438	519266	268974	538252
Jujubasaponin VI	Terpenoids	Triterpene Saponin	C42H68O14	795.46	633.4	796.461	[M-H]-	3	-	-	N/A	N/A	19407.2	14563.8	26154.8	21371.7
Cixi-ophiopogon A	Steroids	Steroidal saponins	C44H70O18	885.45	753.4	886.456	[M-H]-	2	288143-27-1	-	N/A	N/A	40549.2	50782.8	101050	85887.2
2-Acetoxy-4-hydroxyanthraquinone	Quinones	Anthraquinone	C15H8O5	267.03	195.04	268.037	[M-H]-	3	-	-	N/A	N/A	329886	251834	233810	257015
2,5-dihydroxy-1-methoxy-anthraquinone	Quinones	Anthraquinone	C15H10O5	269.05	254.02	270.053	[M-H]-	3	-	-	N/A	13324.4	753100	649169	610576	681321
Aeginetic Acid 5-O-Quinovoside	Terpenoids	Sesquiterpenoids	C21H34O8	413.22	249.15	414.225	[M-H]-	2	-	-	N/A	N/A	321977	251982	276598	323059
4-O-(4'-O-alpha-D-Glucopyranosyl)caffeoylquinic acid	Phenolic acids	Phenolic acids	C22H28O14	515.14	323.08	516.148	[M-H]-	3	1401352-62-2	-	N/A	N/A	84010.1	79240.5	51658.7	56529.9
Lucidin 1,3-dimethyl ether	Quinones	Anthraquinone	C17H14O5	297.08	254.06	298.084	[M-H]-	1	61434-48-8	-	N/A	N/A	66655.3	64866.2	52454.8	67740.7
2,3-Dihydroxy-5(6),12(13)-diene-ursolic acid*	Terpenoids	Triterpene	C30H46O4	469.33	423.33	470.34	[M-H]-	2	-	-	N/A	N/A	49429.4	18422.9	20884.4	21281.7
o-Toluate	Phenolic acids	Phenolic acids	C8H8O2	135.05	91.06	136.052	[M-H]-	3	118-90-1	C07215	N/A	N/A	67064.3	68708	62986	52957.9
Cannabifolin E*	Terpenoids	Triterpene	C30H46O5	485.33	467.31	486.334	[M-H]-	1	-	-	N/A	N/A	1.64638e+06	669296	674514	674802
2-Carboxy-3-hydroxy-A(1)-norlupan-20(29)-en-28-oic acid (Ceanothic acid)*	Terpenoids	Triterpene	C30H46O5	485.33	467.32	486.334	[M-H]-	1	21302-79-4	-	N/A	N/A	1.64638e+06	669296	674514	674802
Diacetoxy-[4]-gingerdiol	Phenolic acids	Phenolic acids	C19H28O6	351.18	151.04	352.189	[M-H]-	3	863780-88-5	-	N/A	N/A	192705	62347.5	58902	69733.2
N1-Methyl-4-pyridone-5-carboxamide	Alkaloids	Pyridine alkaloids	C7H8N2O2	151.05	71.01	152.059	[M-H]-	3	769-49-3	C05843	N/A	N/A	105013	48114.6	49475.1	50190.4
5-hydroxy-2,2-dimethylchromene-6-carboxylic acid	Others	Others	C12H12O4	219.07	175.08	220.074	[M-H]-	3	-	-	N/A	N/A	553686	288803	256174	285749
[6]-Gingerol	Phenolic acids	Phenolic acids	C17H26O4	293.18	99.08	294.183	[M-H]-	1	23513-14-6	C10462	N/A	N/A	4.22758e+07	2.48361e+07	2.44229e+07	2.55301e+07
Glucosyl 6-methylhept-6-ene-1,2,3,4,5-pentaol	Others	Others	C14H26O10	353.15	173.08	354.153	[M-H]-	2	-	-	N/A	N/A	457751	486585	511060	537182
3,19-Dihydroxyurs-12-en-28-oic acid (Pomolic acid)	Terpenoids	Triterpene	C30H48O4	471.35	471.35	472.355	[M-H]-	1	13849-91-7	-	N/A	N/A	2.82059e+07	8.81788e+06	8.47807e+06	8.07471e+06
16,23:16,30-Diepoxydammar-24-ene-3,20-diol (Jujubogenin)*	Terpenoids	Triterpene	C30H48O4	471.35	471.34	472.355	[M-H]-	1	54815-36-0	-	N/A	N/A	2.82059e+07	8.81788e+06	8.47807e+06	8.07471e+06
14-hydroxy sprengerinin C	Steroids	Steroidal saponins	C44H70O17	869.46	737.41	870.461	[M-H]-	3	1111088-89-1	-	N/A	N/A	337795	285799	222844	301178
Kenusanone I	Flavonoids	Flavanones	C21H22O6	369.14	193.09	370.142	[M-H]-	2	-	-	N/A	N/A	65382.6	32168.3	33057	33726.7
Hydroxytyrosol	Others	Alcohol compounds	C8H10O3	153.06	123.05	154.063	[M-H]-	3	10597-60-1	-	N/A	N/A	849266	658058	648726	646929
Viscidulin III	Flavonoids	Flavones	C17H14O8	345.06	165.02	346.069	[M-H]-	3	92519-91-0	-	N/A	N/A	56279.4	44577.1	42464.8	52926.2
(+)-Syringaresinol	Lignans and Coumarins	Lignans	C22H26O8	417.16	402.1	418.163	[M-H]-	3	21453-71-4	C10889	N/A	N/A	1.23048e+06	1.03749e+06	1.30821e+06	1.23316e+06
Tetrahydrocurcumin	Phenolic acids	Phenolic acids	C21H24O6	371.15	235.1	372.157	[M-H]-	1	36062-04-1	-	N/A	N/A	65443.2	167404	173931	171071
3-(3-Hydroxyphenyl)-3-hydroxypropanoic acid	Phenolic acids	Phenolic acids	C9H10O4	181.05	121.03	182.058	[M-H]-	2	3247-75-4	-	N/A	N/A	221818	97791.4	87664.8	113450
5-Hydroxy-1-(4-hydroxy-3,5-dimethoxyphenyl)-7-(4-hydroxy-3-methoxyphenyl)heptan-3-one	Others	Ketone compounds	C22H28O7	403.18	179.07	404.183	[M-H]-	3	-	-	N/A	N/A	437623	386673	389094	386326
6-O-Dihydrocaffeoylglucose	Phenolic acids	Phenolic acids	C15H20O9	343.1	163.04	344.111	[M-H]-	3	-	-	N/A	N/A	658473	437183	412472	488989
Ginsenoside Rk1	Terpenoids	Triterpene Saponin	C42H70O12	765.48	603.43	766.487	[M-H]-	3	494753-69-4	-	N/A	N/A	8.55128e+06	3.64441e+06	3.90416e+06	4.04443e+06
5-Hydroxy-1,7-bis(4-hydroxy-3-methoxyphenyl)heptan-3-one	Others	Ketone compounds	C21H26O6	373.17	179.07	374.173	[M-H]-	1	-	-	N/A	N/A	8.87397e+06	8.28217e+06	8.44127e+06	8.08487e+06
Chaetoxanthone b	Flavonoids	Other Flavonoids	C20H18O6	353.1	353.1	354.11	[M-H]-	3	1052639-25-4	-	N/A	N/A	3.46818e+06	3.06396e+06	2.7627e+06	2.9319e+06
2,7-Dihydroxy-3,4-Dimethoxyphenanthrene	Others	Others	C16H14O4	269.08	239.04	270.089	[M-H]-	3	-	-	N/A	N/A	34971.8	36450.1	43777	28626.7
Myristargenol B	Lignans and Coumarins	Lignans	C20H26O5	345.17	330.15	346.178	[M-H]-	2	-	-	N/A	N/A	75375.1	49804.5	34285.4	45119.6
1-(2,4-dihydroxyphenyl)-2-(4-hydroxyphenyl)prop-2-en-1-one	Others	Stilbene	C15H12O4	255.07	119.05	256.074	[M-H]-	3	-	-	N/A	N/A	375933	239472	198905	204853
Eriodictyol	Flavonoids	Flavanones	C15H12O6	287.05	135.04	288.063	[M-H]-	3	552-58-9	C05631	N/A	N/A	67463	58079.6	48867.6	36766.7
5-hydroxy-2-(3-hydroxy-5-methoxyphenyl)-3,6,7-trimethoxy-4H-chromen-4-one	Flavonoids	Flavones	C19H18O8	373.09	343.04	374.1	[M-H]-	3	-	-	N/A	N/A	1.76751e+06	1.61406e+06	1.59018e+06	1.64543e+06
Demethyl-Anhydrosecoisolariciresinol	Lignans and Coumarins	Lignans	C19H22O5	329.14	175.08	330.147	[M-H]-	3	-	-	N/A	N/A	64656.6	46879.4	73043.2	50908
4-Allylcatechol	Others	Others	C9H10O2	149.06	108.02	150.068	[M-H]-	1	1126-61-0	-	N/A	N/A	1.61926e+06	1.19316e+06	1.22541e+06	1.21393e+06
5-ethyl-2-hydroxycyclohepta-2,4,6-trien-1-one	Others	Others	C9H10O2	149.06	122.04	150.068	[M-H]-	3	-	-	N/A	N/A	1.39164e+06	1.12259e+06	1.08896e+06	1.08414e+06
6-(4-Sulfophenyl)octanoic acid	Others	Others	C14H20O5S	299.09	255.1	300.103	[M-H]-	3	-	-	N/A	N/A	3.5269e+06	3.13693e+06	3.16995e+06	2.99717e+06
cinnamomulactone	Phenolic acids	Phenolic acids	C17H16O5	299.09	239.07	300.1	[M-H]-	1	-	-	N/A	N/A	646834	554587	469404	539545
aceroside Ⅷ	Phenolic acids	Phenolic acids	C30H42O12	593.27	593.27	594.268	[M-H]-	3	-	-	N/A	N/A	3.41269e+06	2.68672e+06	3.74927e+06	3.90272e+06
Glycitein*	Flavonoids	Isoflavones	C16H12O5	283.06	211.04	284.068	[M-H]-	1	40957-83-3	C14536	N/A	N/A	317770	236871	238943	229783
1,7-Bis(4-hydroxy-3-methoxyphenyl)heptane-3,5-diol	Others	Others	C21H28O6	375.18	135.04	376.189	[M-H]-	3	-	-	N/A	N/A	1.1557e+06	1.16026e+06	1.18947e+06	1.12476e+06
4-Methoxycinnamic acid	Phenolic acids	Phenolic acids	C10H10O3	177.06	133.07	178.063	[M-H]-	3	830-09-1	-	N/A	N/A	607232	409009	430667	462023
Dihydrotricetin	Flavonoids	Flavanones	C15H12O7	303.05	151.03	304.058	[M-H]-	3	-	-	N/A	N/A	107879	42951	64330.9	80060.3
Phlorizin	Flavonoids	Chalcones	C21H24O10	435.13	167.04	436.137	[M-H]-	3	60-81-1	C01604	N/A	N/A	131398	186834	138848	137002
Cinnzeylanine	Terpenoids	Ditepenoids	C22H34O8	425.22	365.2	426.225	[M-H]-	3	-	-	N/A	N/A	641238	532466	561207	562636
Jionoside C	Phenolic acids	Phenolic acids	C29H36O13	591.21	161.02	592.216	[M-H]-	3	120406-33-9	-	N/A	N/A	2.16728e+06	940538	1.02937e+06	1.10748e+06
Vanillic acid methyl ester	Phenolic acids	Phenolic acids	C9H10O4	181.05	107.01	182.058	[M-H]-	3	3943-74-6	-	N/A	N/A	34514.5	23730.2	18039.1	17066.3
Erythro-Guaiacylglycerol-β-O-4'-dehydrodisinapyl Ether	Lignans and Coumarins	Lignans	C31H36O11	583.22	535.2	584.226	[M-H]-	3	613684-55-2	-	N/A	N/A	300163	134994	161914	170269
Nonivamide	Alkaloids	Phenolamine	C17H27NO3	292.19	156.14	293.199	[M-H]-	3	2444-46-4	-	N/A	N/A	76703.8	80038.6	78592.1	81049.1
3,5-Dihydroxy-7,4'-dimethoxyflavone	Flavonoids	Flavonols	C17H14O6	313.07	255.03	314.079	[M-H]-	1	15486-33-6	-	N/A	N/A	94077.2	30049.2	47524.4	36928.2
3-hydroxy-2-{[3,4,5-trihydroxy-6-(hydroxymethyl)oxan-2-yl]oxy}propyl acetate	Others	Others	C11H20O9	355.12	59.01	296.111	[M+CH3COO]-	3	-	-	N/A	N/A	2.30289e+06	963323	989222	340570
Δ9-tetrahydrocannabinolic acid-C4	Terpenoids	Sesquiterpenoids	C21H28O4	343.19	325.19	344.199	[M-H]-	3	60007-98-9	-	20870.3	52032.9	N/A	18866.4	9686.75	20569.4
4-(6-Methyl-3-methylidene-2-oxo-3a,4,7,7a-tetrahydro-1-benzofuran-5-yl)pentyl acetate	Others	Others	C17H24O4	291.16	209.12	292.168	[M-H]-	3	-	-	N/A	N/A	40192.9	53847.8	45031	47579.7
Naringenin*	Flavonoids	Flavanones	C15H12O5	271.06	151	272.068	[M-H]-	1	480-41-1	C00509	33846.6	N/A	4.22808e+06	3.09615e+06	2.84204e+06	2.94626e+06
Eriodictyol-7-O-(6''-O-p-coumaroyl)glucoside	Flavonoids	Flavanones	C30H28O13	595.15	287.06	596.153	[M-H]-	3	-	-	N/A	N/A	40769.4	12145.1	14321.6	23384
Tribuloside	Flavonoids	Flavonols	C30H26O13	593.13	285.04	594.137	[M-H]-	3	20316-62-5	C17140	N/A	N/A	2.00466e+06	968687	922471	977890
2-hydroxynaringenin*	Flavonoids	Flavanones	C15H12O6	287.06	125.03	288.063	[M-H]-	3	-	-	N/A	N/A	236856	79174.1	109168	105153
Poncirin*	Flavonoids	Flavanones	C28H34O14	593.19	285.08	594.195	[M-H]-	3	14941-08-3	C09830	N/A	N/A	2.00466e+06	968687	922471	977890
Methyl Syringate	Phenolic acids	Phenolic acids	C10H12O5	211.06	181.01	212.069	[M-H]-	3	884-35-5	-	N/A	N/A	27760.7	11569	15828.7	15370.7
Notoginsenoside L	Terpenoids	Triterpene Saponin	C53H90O22	1077.6	1077.6	1078.59	[M-H]-	3	-	-	N/A	N/A	8.19562e+06	1.1902e+07	1.09292e+07	6.8654e+06
pseudoginsenoside Rt3	Terpenoids	Triterpene Saponin	C41H70O13	769.47	637.43	770.482	[M-H]-	1	-	-	N/A	N/A	3.03107e+06	3.97141e+06	4.22892e+06	3.55189e+06
Saponin V	Terpenoids	Triterpene Saponin	C48H76O19	955.49	793.44	956.498	[M-H]-	2	-	-	N/A	N/A	1.55545e+06	2.25777e+06	1.73816e+06	2.35755e+06
Ginsenoside Y*	Terpenoids	Triterpene Saponin	C41H70O12	753.49	621.44	754.487	[M-H]-	3	83480-65-3	-	N/A	N/A	51110.5	27703.9	29437.2	30541.9
Harpagide	Terpenoids	Monoterpenoids	C15H24O10	363.13	165.05	364.137	[M-H]-	3	6926-08-5	-	N/A	N/A	100019	65327.8	58326.8	45912
Dehydromyricanone	Others	Others	C21H22O5	353.14	323.09	354.147	[M-H]-	2	-	-	N/A	N/A	98624.5	25665.4	32707.6	33148.4
picfeltarraegenin VI	Terpenoids	Triterpene	C30H44O6	499.31	437.3	500.314	[M-H]-	2	-	-	N/A	N/A	98098.4	42659	43967.5	40565.4
Leucocyanidin	Flavonoids	Flavanols	C15H14O7	305.07	125.02	306.074	[M-H]-	3	27015-21-0	C05906	N/A	N/A	137050	150515	135817	105434
Rehmaglutin C	Terpenoids	Monoterpenoids	C9H12O5	199.06	125.02	200.069	[M-H]-	2	103744-81-6	-	N/A	11423.8	1.06003e+06	895867	808040	545380
Ginsenoside F1	Terpenoids	Triterpene Saponin	C36H62O9	637.43	475.38	638.439	[M-H]-	2	53963-43-2	C20780	N/A	N/A	1.29028e+06	1.50588e+06	2.16988e+06	1.36665e+06
Sudachitin	Flavonoids	Flavones	C18H16O8	359.08	329.03	360.084	[M-H]-	3	4281-28-1	-	N/A	N/A	95268.5	81922.2	63634.2	71506.2
glycoric acid*	Others	Others	C12H20O4	227.13	183.14	228.136	[M-H]-	3	-	-	18333.9	N/A	1.82386e+06	1.50033e+06	1.69012e+06	1.52929e+06
5-heptyl-2-oxooxolane-3-carboxylic acid*	Others	Others	C12H20O4	227.13	183.14	228.136	[M-H]-	3	-	-	N/A	N/A	2.05661e+06	1.51192e+06	1.68818e+06	1.69778e+06
Diosgenin-3-O-rhamnosyl(1→2)[xylosyl(1→3)]glucoside (Ophiopogonin D')	Steroids	Steroidal saponins	C44H70O16	853.46	721.42	854.466	[M-H]-	1	65604-80-0	-	N/A	N/A	831633	479484	387788	402800
3-Hydroxy-2-naphthoic acid	Others	Others	C11H8O3	247.06	175.08	188.047	[M+CH3COO]-	3	92-70-6	-	N/A	N/A	34572.3	75837.2	83190	37865.8
Ethyl caffeate	Phenolic acids	Phenolic acids	C11H12O4	207.07	135.04	208.074	[M-H]-	3	102-37-4	-	N/A	N/A	193034	144514	173071	173550
Epipinoresinol*	Lignans and Coumarins	Lignans	C20H22O6	357.13	151.04	358.142	[M-H]-	3	18779-41-4	-	N/A	N/A	796705	640841	742406	685466
(+)-Pinoresinol*	Lignans and Coumarins	Lignans	C20H22O6	357.13	151.04	358.142	[M-H]-	3	487-36-5	C05366	N/A	N/A	695001	655773	640416	603998
4-O-Galloylquinic Acid	Phenolic acids	Phenolic acids	C14H16O10	343.07	191.06	344.074	[M-H]-	3	110170-37-1	-	N/A	N/A	56401.3	63755.9	37708.2	49486
5-O-Galloyl-D-hamamelose*	Phenolic acids	Phenolic acids	C13H16O10	331.07	169.02	332.074	[M-H]-	3	-	-	N/A	N/A	595700	306262	224427	175884
6-O-Galloyl-β-D-glucose*	Phenolic acids	Phenolic acids	C13H16O10	331.07	169.01	332.074	[M-H]-	3	13186-19-1	-	N/A	N/A	595700	306262	224427	175884
1-O-Galloyl-beta-D-glucose*	Phenolic acids	Phenolic acids	C13H16O10	331.067	169.014	332.074	[M-H]-	3	58511-73-2	C01158	N/A	N/A	595700	306262	224427	175884
sanchirhinoside A2	Terpenoids	Triterpene Saponin	C43H72O14	811.49	751.47	812.492	[M-H]-	1	-	-	N/A	N/A	560427	685468	971686	580155
Atractylenolide III	Terpenoids	Sesquiterpenoids	C15H20O3	247.13	203.14	248.141	[M-H]-	1	73030-71-4	C17887	N/A	N/A	385273	236097	210724	157544
Benzenesulfonic acid, 3,4-dihydroxy-	Others	Others	C6H6O5S	188.99	145.04	189.994	[M-H]-	3	-	C06674	N/A	N/A	901369	504227	504207	463610
Gallic acid-1-O-xyloside	Phenolic acids	Phenolic acids	C12H14O9	301.06	168.01	302.064	[M-H]-	2	-	-	N/A	N/A	1.3534e+06	634578	672365	668663
Licoricone	Flavonoids	Isoflavones	C22H22O6	381.13	351.09	382.142	[M-H]-	1	51847-92-8	C17765	N/A	N/A	5.76352e+06	2.1089e+06	2.14514e+06	2.41246e+06
8-O-Acetylmussaenoside	Terpenoids	Monoterpenoids	C19H28O11	431.15	59.01	432.163	[M-H]-	3	-	-	N/A	N/A	88198.7	97005.3	104302	98796.4
5-Hydroxy-1-(4-hydroxy-3-methoxyphenyl)-7-(4-hydroxyphenyl)heptan-3-one	Others	Ketone compounds	C20H24O5	343.16	179.07	344.162	[M-H]-	3	-	-	N/A	N/A	65220.5	54211.6	69123.6	77648.4
Pseudoginsenoside Rc1	Terpenoids	Triterpene Saponin	C50H84O19	987.551	945.545	988.561	[M-H]-	3	-	-	N/A	N/A	13690.1	21939.9	21263.8	30233.9
2-(3,5-dimethoxy-2,4-dimethylphenyl)-1-benzofuran-4-ol	Flavonoids	Flavones	C18H18O4	297.1	235.1	298.12	[M-H]-	3	439900-92-2	-	N/A	N/A	230282	226177	230704	228527
Sideretin	Lignans and Coumarins	Coumarins	C10H8O6	223.03	149.03	224.032	[M-H]-	3	2177290-23-0	C22007	N/A	N/A	1.57962e+06	881681	1.11249e+06	862517
Sinapate	Phenolic acids	Phenolic acids	C11H12O5	223.06	193.02	224.069	[M-H]-	3	530-59-6	C00482	N/A	N/A	905751	785675	749976	527608
3-{[3,4,5-trihydroxy-6-(hydroxymethyl)oxan-2-yl]oxy}octanoic acid	Others	Others	C14H26O8	321.15	59.01	322.163	[M-H]-	3	-	-	N/A	N/A	1.00195e+06	616762	521265	464869
6-O-Vanilloylajugol	Terpenoids	Monoterpenoids	C23H30O12	497.17	167.03	498.174	[M-H]-	1	124168-04-3	-	N/A	N/A	2.88093e+07	2.4466e+07	2.52347e+07	2.32373e+07
6-Geranylnaringenin; Mimulone; Bonannione A	Flavonoids	Flavanones	C25H28O5	407.19	407.19	408.194	[M-H]-	3	97126-57-3	-	N/A	N/A	991643	454956	457243	440209
6-Aldehydoisoophiopogonanone A	Flavonoids	Other Flavonoids	C19H16O7	355.08	193.02	356.09	[M-H]-	1	116291-82-8	-	N/A	N/A	134555	56410.2	68220	58041.8
Jujuboside B	Terpenoids	Triterpene Saponin	C52H84O21	1043.54	749.45	1044.55	[M-H]-	3	55466-05-2	C17832	N/A	N/A	19585.4	30747.5	24443.2	25432.9
Protocatechuic acid glucosyl xyloside*	Phenolic acids	Phenolic acids	C18H24O13	447.12	152.01	448.122	[M-H]-	1	-	-	N/A	N/A	2.5338e+07	9.91354e+06	9.31778e+06	8.21071e+06
tripterifordin	Terpenoids	Ditepenoids	C20H30O3	317.21	317.21	318.219	[M-H]-	3	139122-81-9	-	N/A	N/A	588800	344989	245940	319103
Apiosylglucosyl 4-hydroxybenzoate	Phenolic acids	Phenolic acids	C18H24O12	431.12	137.02	432.127	[M-H]-	1	-	-	N/A	N/A	1.24265e+07	9.22722e+06	9.20482e+06	9.38096e+06
Arbutin	Others	Others	C12H16O7	271.08	108.02	272.09	[M-H]-	3	497-76-7	C06186	N/A	N/A	229156	117464	80386.7	116116
beta-D-glucopyranosyl-(1→4)-alpha-L-rhamnopyranosyl-(1→3)-(4-O-trans-caffeoyl)-D-glucopyranose	Phenolic acids	Phenolic acids	C27H38O18	649.2	341.09	650.206	[M-H]-	2	-	-	N/A	N/A	37722.7	26360.6	23867.7	31171.2
β-Hydroxy-(3,4-dihydroxyphenylethanolyl)-glucoside	Others	Alcohol compounds	C14H20O9	331.1	151.04	332.111	[M-H]-	3	-	-	N/A	N/A	289005	101885	127144	131713
3,4-Dihydroxymandelate	Phenolic acids	Phenolic acids	C8H8O5	183.03	137.02	184.037	[M-H]-	3	775-01-9	C05580	N/A	N/A	190852	162691	143141	142650
6'-O-Acetyl ginsenoside Rg2	Terpenoids	Triterpene Saponin	C44H74O14	825.5	765.48	826.508	[M-H]-	1	-	-	N/A	N/A	7.25777e+06	3.60905e+06	4.73484e+06	3.00571e+06
5,3'-Dihydroxy-7,4'-Dimethoxyflavone	Flavonoids	Flavones	C17H14O6	313.07	298.05	314.079	[M-H]-	2	32174-62-2	-	3213.24	N/A	332797	166794	172714	162495
Mogroside IE	Terpenoids	Triterpene Saponin	C36H62O9	637.43	161.04	638.439	[M-H]-	3	-	C21783	N/A	N/A	1.24816e+06	1.33701e+06	1.2523e+06	1.32152e+06
[10]-Gingerol	Phenolic acids	Phenolic acids	C21H34O4	349.24	57.03	350.246	[M-H]-	1	23513-15-7	C17496	N/A	N/A	1.07588e+06	468894	429720	399627
2'-Hydroxyl yukovanol	Flavonoids	Flavanonols	C20H18O7	369.1	191.07	370.105	[M-H]-	3	-	-	N/A	N/A	55458.3	45791.1	19353.2	31593.2
Dehydrocinnzeylanol	Phenolic acids	Phenolic acids	C20H30O6	365.2	167.1	366.204	[M-H]-	1	-	-	N/A	N/A	1.68857e+06	562012	627135	563004
Emodin	Quinones	Anthraquinone	C15H10O5	269.05	225.06	270.053	[M-H]-	1	518-82-1	C10343	N/A	N/A	65145.6	38002.1	33679	34567.1
9-Hydroxyhexylitaconic acid	Others	Others	C12H20O5	243.12	225.11	244.131	[M-H]-	3	723302-29-2	-	N/A	N/A	3.4315e+06	1.31915e+06	1.27703e+06	1.26668e+06
1-O-p-Coumaroyl Methylglucaric Acid*	Phenolic acids	Phenolic acids	C16H18O10	369.08	223.05	370.089	[M-H]-	2	-	-	N/A	N/A	318841	218107	177108	237223
5,8α-dioxy-3β,16α-dihydroxyl-lanost-7(11),24-dien-21-oic acid	Others	Others	C31H48O6	575.35	191.04	516.345	[M+CH3COO]-	3	-	-	N/A	N/A	272888	126925	119788	129767
(10R)-10-methyl-9,10-dihydro-8H-oxecine-2,5-dione	Others	Others	C10H12O3	179.07	119.05	180.079	[M-H]-	3	-	-	8845.42	N/A	2.29603e+06	1.71407e+06	1.62354e+06	1.82126e+06
Tracheloside*	Lignans and Coumarins	Lignans	C27H34O12	549.2	387.14	550.205	[M-H]-	3	33464-71-0	-	N/A	N/A	631623	424334	378718	367198
Gallic Acid 4-O-Glucoside	Phenolic acids	Phenolic acids	C13H16O10	331.07	168.01	332.074	[M-H]-	1	-	-	9345.1	N/A	2.12661e+07	1.10532e+07	1.1991e+07	1.1124e+07
Sinapoyltartaric acid	Phenolic acids	Phenolic acids	C15H16O10	355.07	223.06	356.074	[M-H]-	3	-	-	N/A	N/A	171345	182693	155524	170229
N-p-Coumaroylhydroxyagmatine	Alkaloids	Phenolamine	C14H20N4O3	291.15	119.05	292.154	[M-H]-	3	-	-	N/A	N/A	177686	101431	135848	168707
Scroside D	Phenolic acids	Phenolic acids	C20H30O13	477.16	315.11	478.169	[M-H]-	3	-	-	N/A	N/A	723765	493509	335302	547238
2-(3-β-D-glucopyranosyloxy-4-hydroxyphenyl)ethanol-1-O-β-D-glucopyranoside	Others	Alcohol compounds	C20H30O13	477.16	315.11	478.169	[M-H]-	3	-	-	N/A	N/A	626555	422270	329261	540102
Gancaonin G	Flavonoids	Isoflavones	C21H20O5	351.12	292.99	352.131	[M-H]-	3	126716-34-5	-	N/A	N/A	26000.3	15685.3	12190.1	14572
2,6-Di-(4-hydroxycinnamoyl)glucoside	Phenolic acids	Phenolic acids	C24H24O10	471.13	163.04	472.137	[M-H]-	3	-	-	N/A	N/A	1.25029e+06	568095	325180	729245
Nectandrin B	Lignans and Coumarins	Lignans	C20H24O5	343.16	328.13	344.162	[M-H]-	3	74683-16-2	-	N/A	N/A	84409.4	67056.8	65561.7	49677.8
Isoceanothic acid	Terpenoids	Triterpene	C30H46O5	485.33	423.33	486.334	[M-H]-	2	-	-	N/A	N/A	117162	85926.8	77982	59741.6
Azukisaponin VI	Terpenoids	Triterpene Saponin	C54H86O25	1133.54	1133.54	1134.55	[M-H]-	1	82801-39-6	-	56734.9	38389.6	1.57868e+07	3.16691e+06	1.11037e+06	2.06497e+06
6-O-Feruloylajugol	Terpenoids	Monoterpenoids	C25H32O12	523.18	193.05	524.189	[M-H]-	1	-	-	N/A	N/A	9.76504e+07	4.83072e+07	3.18165e+07	2.40232e+07
Nummularine R	Alkaloids	Alkaloids	C33H41N5O5	586.3	61.96	587.311	[M-H]-	3	113836-69-4	-	N/A	N/A	81442.7	235758	213797	140112
Honokiol	Lignans and Coumarins	Lignans	C18H18O2	265.13	224.09	266.131	[M-H]-	3	35354-74-6	C10630	N/A	N/A	29244.8	9893.82	6063.16	6035.94
Saikosaponin B2	Terpenoids	Triterpene Saponin	C42H68O13	779.46	617.41	780.466	[M-H]-	3	58316-41-9	-	N/A	N/A	29124.5	23798.2	22478.2	23902.3
Rhein	Quinones	Anthraquinone	C15H8O6	283.02	239.04	284.032	[M-H]-	3	478-43-3	C10401	N/A	N/A	100869	81513.9	41710.4	54336.2
5',7-dihydroxy-5-methoxy-2',2'-dimethyl-[3,6'-bichromen]-2-one	Lignans and Coumarins	Coumarins	C21H18O6	365.1	307.02	366.11	[M-H]-	3	156162-04-8	-	N/A	N/A	1.10819e+06	735661	719116	740108
Pseudopurpurin	Quinones	Quinones	C15H8O7	299.02	243.03	300.027	[M-H]-	3	476-41-5	C10394	N/A	N/A	34029.8	29449.3	16757	26305.5
rengynic acid-1'-O-β-D-glucoside	Others	Others	C14H24O9	335.14	144.05	336.142	[M-H]-	3	-	-	N/A	N/A	4.29597e+06	2.83618e+06	2.68481e+06	3.24206e+06
Saccharumoside C	Others	Others	C19H26O13	461.13	167.04	462.137	[M-H]-	3	-	-	N/A	N/A	4.68864e+06	3.60118e+06	3.41251e+06	3.73743e+06
mudanoside B*	Phenolic acids	Phenolic acids	C18H24O14	463.11	168.01	464.117	[M-H]-	3	203511-37-9	-	N/A	N/A	280453	200134	140560	260911
galloyl xylosyl glucoside*	Phenolic acids	Phenolic acids	C18H24O14	463.11	168.01	464.117	[M-H]-	3	-	-	N/A	N/A	540545	280992	273865	243601
3,4-dihydroxyphenylethanol-β-D-glucopyranoside	Others	Alcohol compounds	C14H20O8	315.11	135.04	316.116	[M-H]-	3	-	-	N/A	N/A	691795	635519	569299	574046
beta-D-Glucopyranose 1-(3,4-dihydroxybenzoate)	Others	Others	C13H16O9	315.07	152.01	316.079	[M-H]-	3	128525-02-0	-	N/A	N/A	227371	109598	130803	110143
[8]-Gingerol	Phenolic acids	Phenolic acids	C19H30O4	321.21	127.11	322.214	[M-H]-	1	23513-08-8	C17495	N/A	N/A	4.88285e+06	2.07644e+06	2.12505e+06	2.37554e+06
Azukisaponin I	Terpenoids	Triterpene Saponin	C42H68O13	779.46	779.46	780.466	[M-H]-	3	82793-02-0	-	N/A	N/A	6.88043e+06	3.33715e+06	4.64928e+06	2.94721e+06
Protocatechuic acid 1-O-Rutinoside	Phenolic acids	Phenolic acids	C19H26O13	461.13	152.01	462.137	[M-H]-	1	-	-	N/A	N/A	1.12325e+07	6.92655e+06	5.83308e+06	6.59641e+06
Aloe emodin anthrone	Quinones	Anthraquinone	C15H12O4	255.07	213.06	256.074	[M-H]-	3	6247-99-0	C16760	N/A	N/A	11953.1	17038.9	9189.11	12627
Rubiadin-1-Methyl Ether	Quinones	Anthraquinone	C16H12O4	267.07	252.04	268.074	[M-H]-	3	7460-43-7	-	N/A	N/A	1.09803e+06	723764	872863	674217
3-butyl-6,7-dihydroxyphthalide	Others	Others	C12H14O4	221.08	177.09	222.089	[M-H]-	3	-	-	N/A	N/A	213639	172279	191911	176197
5β,6β-Dihydroxyboschnaloside*	Terpenoids	Monoterpenoids	C16H24O10	375.13	169.09	376.137	[M-H]-	1	-	-	N/A	N/A	785637	638111	733071	643620
Mussaenosidic acid*	Terpenoids	Monoterpenoids	C16H24O10	375.13	169.09	376.137	[M-H]-	1	82451-22-7	-	N/A	N/A	839881	712654	834358	704725
Sophoraflavanone B	Flavonoids	Flavanones	C20H20O5	339.12	219.08	340.131	[M-H]-	3	53846-50-7	C18023	N/A	N/A	18830.3	16794.3	13570.9	8157.94
Deoxyarbutin	Phenolic acids	Phenolic acids	C11H14O3	193.09	108.02	194.094	[M-H]-	3	53936-56-4	-	N/A	N/A	93569.4	67873.1	82500.7	73165.5
Ginsenoside Rh1	Terpenoids	Triterpene Saponin	C36H62O9	637.43	475.31	638.439	[M-H]-	1	63223-86-9	C22129	N/A	N/A	1.15567e+06	1.58847e+06	1.26227e+06	1.3662e+06
6-Paradol	Phenolic acids	Phenolic acids	C17H26O3	277.18	141.13	278.188	[M-H]-	1	27113-22-0	C10482	N/A	N/A	156621	49074.9	45240.7	46315.5
Ginsenoside Rg2	Terpenoids	Triterpene Saponin	C42H72O13	783.49	637.43	784.497	[M-H]-	1	52286-74-5	-	N/A	N/A	1.48795e+06	2.09935e+06	2.09782e+06	2.64009e+06
3,7-Di-O-methylquercetin	Flavonoids	Flavonols	C17H14O7	329.07	314.04	330.074	[M-H]-	3	2068-02-2	C01265	N/A	N/A	184323	143775	120316	126106
Trans-Ferulic Acid 1'-O-[Apiosyl-(1→6)-Glucosyl] Ester	Phenolic acids	Phenolic acids	C21H28O13	487.15	193.05	488.152	[M-H]-	2	-	-	N/A	N/A	624246	428029	891859	638769
Methylophiopogonone A	Flavonoids	Other Flavonoids	C19H16O6	339.09	311.09	340.095	[M-H]-	1	74805-90-6	C17473	N/A	N/A	189520	70727.7	84889.6	74659
Epicatechin-3'-O-β-D-glucopyranoside*	Flavonoids	Flavanols	C21H24O11	451.13	289.07	452.132	[M-H]-	3	-	-	5466.15	N/A	128854	169631	162659	121559
Medicarpin	Flavonoids	Isoflavones	C16H14O4	269.08	209.06	270.089	[M-H]-	1	32383-76-9	C10503	N/A	N/A	1.84876e+06	1.21593e+06	1.19137e+06	1.1986e+06
1,7-dihydroxy-3,4-dimethoxy-phenanthrene	Quinones	PhenAnthraquinones	C16H14O4	269.08	211.04	270.089	[M-H]-	1	-	-	N/A	N/A	542973	352542	345135	347105
Udosaponin A methyl ester	Terpenoids	Triterpene Saponin	C42H68O13	779.46	719.44	780.466	[M-H]-	3	-	-	N/A	N/A	186536	161966	151329	268012
7-hydroxy-6,4'-dimethoxyflavone	Others	Others	C17H14O5	297.08	238.06	298.084	[M-H]-	3	-	-	N/A	N/A	333038	280392	277896	257582
3-acetoxy-5-hydroxy-1-(3,4-dihydroxyphenyl)-7-(4-hydroxy-3-methoxyphenyl)heptane	Others	Others	C22H28O7	403.18	343.16	404.183	[M-H]-	3	-	-	4759.85	N/A	832457	783806	900932	772616
4-hydroxyphenethyl (E)-3-(4-methoxyphenyl)acrylate	Phenolic acids	Phenolic acids	C18H18O4	297.11	135.04	298.12	[M-H]-	3	-	-	N/A	N/A	135002	91796.2	85470.9	98180.3
Ginsenoside F2*	Terpenoids	Triterpene Saponin	C42H72O13	783.49	621.44	784.497	[M-H]-	2	62025-49-4	C20779	N/A	N/A	44380.5	51410.6	19634.4	44431.9
3-(4-hydroxyphenyl)-2-sulfooxypropanoicacid	Phenolic acids	Phenolic acids	C9H10O7S	261.01	181.05	262.015	[M-H]-	2	-	-	N/A	N/A	1.14881e+06	785062	863892	1.25096e+06
1-Methoxyphaseollidin	Flavonoids	Other Flavonoids	C21H22O5	353.14	338.12	354.147	[M-H]-	2	65428-13-9	-	N/A	N/A	1.02941e+06	522579	483337	527714
Kushenol X	Flavonoids	Flavanonols	C25H28O7	439.17	261.15	440.183	[M-H]-	2	254886-77-6	-	N/A	N/A	41967.2	11744	11032.9	23204.7
4-Chlorosalicylic acid	Phenolic acids	Phenolic acids	C7H5ClO3	170.99	127	171.993	[M-H]-	3	5106-98-9	-	N/A	N/A	23594.8	17255.3	39277.5	38286.9
Myristyl Sulfate	Others	Others	C14H30O4S	293.18	96.96	294.187	[M-H]-	3	4754-44-3	-	177125	N/A	N/A	99412.6	98291	103959
3-(2,6-dihydroxyphenyl)-1-(4-hydroxy-2-methoxyphenyl)prop-2-en-1-one	Others	Others	C16H14O5	285.08	109.03	286.084	[M-H]-	3	-	-	N/A	N/A	1.20535e+06	1.45785e+06	1.44616e+06	1.328e+06
2-(2-methoxymustardyl)-6-(4-hydroxycinnamic acid) glucoside	Phenolic acids	Phenolic acids	C27H30O13	561.16	415.13	562.169	[M-H]-	3	-	-	N/A	N/A	156421	48738.9	51371.7	55485.6
5,7-dihydroxy-2-(8-hydroxy-2,2-dimethylchromen-6-yl)chromen-4-one	Flavonoids	Flavones	C20H16O6	351.09	333.07	352.095	[M-H]-	3	174286-26-1	-	N/A	N/A	434301	147894	220182	154417
Viburnol H*	Terpenoids	Triterpene	C30H48O5	487.34	469.33	488.35	[M-H]-	3	-	-	N/A	N/A	1.06033e+06	529319	490859	497743
Cichoriin*	Lignans and Coumarins	Coumarins	C15H16O9	339.07	177.02	340.079	[M-H]-	3	531-58-8	C09206	N/A	N/A	2.27435e+06	1.35033e+06	1.61322e+06	1.48458e+06
Esculin*	Lignans and Coumarins	Coumarins	C15H16O9	339.07	177.02	340.079	[M-H]-	3	531-75-9	C09264	N/A	N/A	2.07225e+06	1.44469e+06	1.56383e+06	1.44677e+06
Secologaoside	Others	Others	C16H22O10	373.11	193.05	374.121	[M-H]-	1	-	-	N/A	N/A	1.38068e+06	955974	913797	910220
Tectorigenin*	Flavonoids	Isoflavones	C16H12O6	299.06	284.03	300.063	[M-H]-	2	548-77-6	C10534	N/A	N/A	1.84195e+06	1.19794e+06	739592	1.28688e+06
Aracarpene 2*	Flavonoids	Isoflavones	C16H12O6	299.06	284.02	300.063	[M-H]-	2	-	-	N/A	N/A	1.84195e+06	1.19794e+06	739592	1.28688e+06
Crataegolic acid*	Terpenoids	Triterpene	C30H48O4	471.348	471.348	472.355	[M-H]-	1	4373-41-5	C16939	N/A	N/A	2.12444e+07	6.05298e+06	6.29847e+06	5.72757e+06
(2R,4S,5R)-4,5,6,7-tetrahydroxy-3-oxo-2-(3,4,5-trihydroxybenzoyl)oxyheptanoic acid	Terpenoids	Terpene	C14H16O12	375.06	111.01	376.064	[M-H]-	3	-	-	N/A	N/A	2.61935e+07	1.33694e+07	1.17743e+07	1.28591e+07
(+)-Piperitol	Lignans and Coumarins	Lignans	C20H20O6	355.12	340.1	356.126	[M-H]-	3	52151-92-5	C21954	N/A	N/A	107110	108803	92311.2	110506
3,3',5-Trihydroxybibenzyl	Others	Stilbene	C14H14O3	229.09	123.04	230.094	[M-H]-	3	86630-23-1	-	N/A	N/A	41142.7	28196.2	11706.2	26001.6
Isosakuranetin 7-Alpha-L-Arabinofuranosyl-(1→6)-Glucoside	Flavonoids	Flavanones	C27H32O14	579.17	285.08	580.179	[M-H]-	2	-	-	N/A	N/A	883871	600973	622492	559888
Manglieside D	Lignans and Coumarins	Lignans	C26H34O11	521.2	329.14	522.21	[M-H]-	3	-	-	N/A	N/A	130191	110876	76946.7	56182.4
Formylanthranilate	Phenolic acids	Phenolic acids	C8H7NO3	164.04	120.05	165.043	[M-H]-	3	3342-77-6	C05653	N/A	49907.1	4.69616e+06	4.16633e+06	2.74713e+06	3.28593e+06
1-Hydroxypinoresinol-1-O-Glucoside	Lignans and Coumarins	Lignans	C26H32O12	535.18	373.13	536.189	[M-H]-	3	81495-71-8	-	N/A	N/A	268172	157345	190318	149256
Genistin	Flavonoids	Isoflavones	C21H20O10	431.1	269.05	432.106	[M-H]-	1	529-59-9	C09126	N/A	N/A	507580	459290	661041	599680
8-(methoxymethoxy)decyl hydrogen sulfate	Others	Others	C12H26O6S	297.14	96.96	298.145	[M-H]-	3	-	-	23769.8	N/A	1.45623e+06	910516	876868	754180
Eriocitrin	Flavonoids	Flavanones	C27H32O15	595.17	287.06	596.174	[M-H]-	3	13463-28-0	C09732	N/A	N/A	412163	264048	334795	498238
p-Hydroxyphenyl 6-O-(E)-caffeoyl-β-D-allopyranoside	Phenolic acids	Phenolic acids	C21H22O10	433.11	161.02	434.121	[M-H]-	2	-	-	N/A	N/A	456277	414990	292154	354963
2-Phenylethyl beta-primeveroside	Others	Alcohol compounds	C19H28O10	415.16	89.02	416.168	[M-H]-	3	129932-48-5	-	N/A	N/A	1.86324e+06	948416	1.07189e+06	1.72334e+06
3-O-p-Coumaroylshikimic acid*	Phenolic acids	Phenolic acids	C16H16O7	319.08	145.03	320.09	[M-H]-	3	-	-	N/A	N/A	382547	254473	130463	274790
(2E,7E)-9-oxodeca-2,4,5,7-tetraenoic acid	Others	Others	C10H10O3	177.06	133.07	178.063	[M-H]-	3	-	-	N/A	N/A	757617	663409	680991	620418
2-Methoxycinnamic acid	Phenolic acids	Phenolic acids	C10H10O3	177.06	133.07	178.063	[M-H]-	1	6099-03-2	-	N/A	N/A	899242	738824	767714	731886
Dihydrodehydrodiconiferyl alcohol-9-O-β-D-xylopyranoside-4-O-β-D-glucopyranoside	Lignans and Coumarins	Lignans	C31H42O15	653.24	623.23	654.252	[M-H]-	3	-	-	N/A	N/A	400644	266216	243521	194374
1-O-Caffeoyl-3-O-galloyl-β-D-glucose	Phenolic acids	Phenolic acids	C22H22O13	493.1	169.01	494.106	[M-H]-	3	-	-	N/A	N/A	41052.1	53046.9	33394.4	25861.5
Dehydrocinnzeylanine	Phenolic acids	Phenolic acids	C22H32O7	407.21	149.1	408.215	[M-H]-	1	-	-	N/A	N/A	29031.8	44720.3	39691.1	56990.3
Luteolin-7-O-gentiobioside*	Flavonoids	Flavones	C27H30O16	609.15	285.04	610.153	[M-H]-	3	-	-	N/A	N/A	130667	95169.8	69584.7	64185.7
Kaempferol-3-O-sophoroside*	Flavonoids	Flavonols	C27H30O16	609.15	285.04	610.154	[M-H]-	3	19895-95-5	C12634	N/A	N/A	130667	95169.8	69584.7	64185.7
Kaempferol 3-O-beta-D-glucosylgalactoside	Flavonoids	Flavonols	C27H30O16	609.15	284.03	610.153	[M-H]-	3	31512-06-8	C16490	N/A	N/A	173512	114348	96167.6	153639
3,4,5,5-tetramethylcyclopenta-1,3-diene-1-carboxylic acid	Terpenoids	Monoterpenoids	C10H14O2	165.09	121.11	166.099	[M-H]-	3	-	-	N/A	N/A	667059	518614	547505	504881
3',4'-Dihydroxy-7-methoxyflavan	Others	Others	C16H16O4	271.1	135.04	272.105	[M-H]-	3	-	-	N/A	N/A	3.25227e+06	2.53777e+06	2.56319e+06	2.64697e+06
(-)-Vestitol	Flavonoids	Isoflavones	C16H16O4	271.1	135.05	272.105	[M-H]-	1	35878-41-2	C16225	N/A	N/A	3.25227e+06	2.53777e+06	2.56319e+06	2.64697e+06
2,2'-Dihydroxybiphenyl	Phenolic acids	Phenolic acids	C12H10O2	185.06	184.05	186.068	[M-H]-	2	1806-29-7	C03209	N/A	N/A	95901	118283	127792	148264
patrinioside*	Terpenoids	Sesquiterpenoids	C21H36O10	447.23	315.19	448.231	[M-H]-	1	-	-	N/A	N/A	1.68757e+07	8.03557e+06	8.25377e+06	8.27027e+06
7,2',3'-Trihydroxy-4'-Methoxyisoflavene	Flavonoids	Isoflavones	C16H14O5	285.08	150.03	286.084	[M-H]-	3	60434-16-4	-	N/A	N/A	1.85246e+07	6.00548e+06	6.09365e+06	6.11204e+06
Borneol 7-O-[β-D-apiofuranosyl-(1→6)]-β-D-glucopyranoside*	Terpenoids	Monoterpenoids	C21H36O10	447.22	315.18	448.231	[M-H]-	1	88700-35-0	-	N/A	N/A	1.68757e+07	8.03557e+06	8.25377e+06	8.27027e+06
Aeschynanthoside A	Phenolic acids	Phenolic acids	C30H36O16	651.2	489.16	652.2	[M-H]-	3	-	-	N/A	N/A	1.19143e+06	662873	461429	461016
Cistanoside A	Phenolic acids	Phenolic acids	C36H48O20	799.27	161	800.274	[M-H]-	3	93236-42-1	-	N/A	N/A	1.04311e+07	6.89928e+06	7.97909e+06	7.95378e+06
2,3-Dihydro-1,4-naphthoquinone	Quinones	Quinones	C10H8O2	159.04	115.05	160.052	[M-H]-	3	21545-31-3	-	N/A	N/A	195730	155532	130515	152394
Ethyl ferulate	Phenolic acids	Phenolic acids	C12H14O4	221.09	133.03	222.089	[M-H]-	3	4046-02-0	-	N/A	N/A	143037	182457	185407	163169
Caffeoyl(p-Hydroxybenzoyl)tartaric acid	Phenolic acids	Phenolic acids	C20H16O11	431.06	137.03	432.069	[M-H]-	3	-	-	N/A	N/A	641565	595784	725421	570135
Glehlinoside C	Lignans and Coumarins	Lignans	C26H32O13	551.18	193.05	552.184	[M-H]-	3	402565-04-2	-	N/A	N/A	7.02225e+06	4.47473e+06	4.54227e+06	4.30277e+06
Isolariciresinol-9'-O-glucoside*	Lignans and Coumarins	Lignans	C26H34O11	521.2	359.15	522.21	[M-H]-	3	63358-12-3	-	N/A	N/A	356735	388898	404636	231032
Dihydrodehydrodiconiferyl alcohol-4-O-glucoside*	Lignans and Coumarins	Lignans	C26H34O11	521.2	359.15	522.21	[M-H]-	3	-	-	N/A	N/A	317740	511845	326333	240601
1-Oxo-Siaresinolic acid*	Terpenoids	Triterpene	C30H46O5	485.33	455.32	486.334	[M-H]-	2	-	-	N/A	N/A	58515.9	48479.7	46895.8	41352.6
Kaempferol-3,7-O-diglucoside	Flavonoids	Flavonols	C27H30O16	609.15	285.04	610.153	[M-H]-	3	25615-14-9	-	N/A	N/A	72285.2	55593.7	43436.4	43730.6
Ginsenoside Mc*	Terpenoids	Triterpene Saponin	C41H70O12	753.49	621.44	754.487	[M-H]-	3	-	-	N/A	N/A	50076.1	29210.6	27190.6	30267.3
2,4,4'-trihydroxydihydrochalcone	Flavonoids	Chalcones	C15H14O4	257.08	121.03	258.089	[M-H]-	3	15097-74-2	-	N/A	N/A	363370	103110	145911	69279.5
2,3-Dihydroxyurs-12,18-dien-28-oic acid*	Terpenoids	Triterpene	C30H46O4	469.33	423.33	470.34	[M-H]-	2	-	-	N/A	N/A	45070.2	16388	18564.6	16641.8
Cannabifolin F*	Terpenoids	Triterpene	C30H48O5	487.34	469.33	488.35	[M-H]-	3	-	-	N/A	N/A	1.01191e+06	522157	568101	565887
2α,3α,23-Trihydroxyurs-12,20(30)-dien-28-oic acid*	Terpenoids	Triterpene	C30H46O5	485.33	455.32	486.334	[M-H]-	2	143839-01-4	-	N/A	N/A	87900.6	31511.3	35551	54472.8
3-O-p-Coumaroyl 3-methylglucaric acid*	Phenolic acids	Phenolic acids	C16H18O10	369.08	223.05	370.09	[M-H]-	2	-	-	N/A	N/A	414192	309990	225260	365967
kaempferol-3-caffeoyldiglucoside	Flavonoids	Flavonols	C36H36O19	771.18	609.14	772.185	[M-H]-	3	-	-	N/A	N/A	80241.9	95709.6	163480	80510.4
(6R,9S)-3-oxo-α-ionol apiofuranosylglucopy-ranoside	Others	Others	C19H30O8	385.18	153.09	386.194	[M-H]-	3	-	-	N/A	N/A	1.01173e+06	724976	630503	640264
7,8-Dihydroxycoumarin	Lignans and Coumarins	Coumarins	C9H6O4	177.02	121.03	178.027	[M-H]-	3	486-35-1	C03093	N/A	N/A	571019	328213	323868	338019
2,4,6,4'-Tetrahydroxy-stilbene-2-O-glucoside	Others	Stilbene	C20H22O9	405.12	243.07	406.126	[M-H]-	3	-	-	N/A	N/A	518245	423783	288896	316925
3',4'-Dihydroxyacetophenone*	Others	Ketone compounds	C8H8O3	151.04	108.02	152.047	[M-H]-	1	1197-09-7	C10675	18882.3	N/A	2.87133e+06	2.25968e+06	1.81085e+06	2.06776e+06
Catechol	Others	Others	C6H6O2	109.03	81.03	110.037	[M-H]-	1	120-80-9	C00090	N/A	N/A	238513	214635	175952	195271
6-O-Acetylarbutin	Others	Others	C14H18O8	313.09	151.04	314.1	[M-H]-	2	10338-88-2	-	N/A	N/A	616167	360124	348515	463690
8-(Beta-D-Glucopyranosyloxy)-2,7-Dimethyldec-2-enedioic acid	Terpenoids	Monoterpenoids	C18H30O10	405.18	225.11	406.183	[M-H]-	1	-	-	N/A	N/A	2.6473e+06	1.50065e+06	1.85079e+06	1.70661e+06
(7S,8S-Threo-3',4,7,9-tetrahydroxy-3-methoxy-8-O-4'-neolignan-9'-O-rhamnoside	Lignans and Coumarins	Lignans	C25H34O11	509.2	179.07	510.21	[M-H]-	3	-	-	N/A	N/A	3.27194e+06	1.86105e+06	2.74973e+06	3.14437e+06
(+)-Lyoniresinol	Lignans and Coumarins	Lignans	C22H28O8	419.17	373.13	420.178	[M-H]-	1	14464-90-5	-	N/A	N/A	8.0993e+06	7.49639e+06	7.08911e+06	3.25284e+06
6-O-Trans-Caffeoyl Ajugol	Terpenoids	Monoterpenoids	C24H30O12	509.17	179.03	510.174	[M-H]-	3	-	-	N/A	N/A	4.44978e+06	3.12299e+06	2.80437e+06	2.01591e+06
4-(propan-2-yl)-2H,3H,4H,5H-pyrano[3,2-c]chromene-2,5-dione	Lignans and Coumarins	Coumarins	C15H14O4	257.08	239.07	258.089	[M-H]-	3	-	-	N/A	N/A	1.29223e+06	1.06916e+06	1.08576e+06	1.08469e+06
3,4-dihydroxyallyl benzene-4-O-[α-L-rhamnosyl-(1→6)]-β-D-glucopyranoside	Phenolic acids	Phenolic acids	C21H30O11	457.17	149.06	458.179	[M-H]-	3	-	-	N/A	N/A	8.14477e+06	5.18774e+06	5.37414e+06	8.58823e+06
3-Prenyl-4-O-glucosyloxy-4-hydroxybenzoic acid	Phenolic acids	Phenolic acids	C18H24O8	367.14	205.08	368.147	[M-H]-	2	-	-	N/A	N/A	207827	113227	151627	104054
(10S)-3,8,10-trihydroxy-1,10-dimethyl-9-oxoanthracene-2-carboxylic acid	Others	Others	C17H14O6	373.09	311.09	314.079	[M+CH3COO]-	3	-	-	N/A	N/A	4.23232e+06	2.54871e+06	2.49351e+06	3.05585e+06
1-O-(3,4-Dihydroxy-5-methoxy-benzoyl)-glucoside	Phenolic acids	Phenolic acids	C14H18O10	345.08	139.04	346.09	[M-H]-	3	-	-	N/A	N/A	216737	67850.5	181194	116359
4,7,9,9'-Tetrahydroxy-3,3'-dimethoxy-8-O-4'-neolignan	Lignans and Coumarins	Lignans	C20H26O7	377.16	329.14	378.168	[M-H]-	2	-	-	N/A	N/A	116100	81728.9	122104	197508
4-Nitrocatechol	Others	Others	C6H5NO4	154.01	123.01	155.022	[M-H]-	3	3316-09-4	C02235	N/A	N/A	371487	230383	272108	218868
GB1a-7''-O-glucoside	Others	Others	C36H32O15	703.16	541.13	704.174	[M-H]-	3	56663-56-0	-	N/A	N/A	7.11474e+06	3.31006e+06	3.53841e+06	2.81326e+06
Isochlorogenic acid b	Phenolic acids	Phenolic acids	C25H24O12	515.12	353.09	516.127	[M-H]-	1	14534-61-3	C10468	N/A	N/A	1.2921e+06	1.00591e+06	863062	712671
Apigenin-7-O-(2''-glucosyl)arabinoside	Flavonoids	Flavones	C26H28O14	563.14	269.04	564.148	[M-H]-	1	-	-	N/A	N/A	5.7545e+06	5.22692e+06	5.58644e+06	3.52474e+06
4-Hydroxyphenyl 6-O-(2-Methyl-3-Hydroxypropionyl)-Beta-D-Galactopyranoside	Others	Others	C16H22O9	357.12	195.07	358.126	[M-H]-	3	-	-	N/A	N/A	539146	305080	320131	228678
Rehmaglutoside F	Terpenoids	Monoterpenoids	C30H46O12	597.29	249.15	598.299	[M-H]-	3	1397694-40-4	-	N/A	N/A	556119	594069	788585	646745
3,13-Dihydroxylup-20(29)-en-28-oic acid (Terminic acid)*	Terpenoids	Triterpene	C30H48O4	471.35	471.35	472.355	[M-H]-	1	-	-	N/A	N/A	1.8995e+07	5.23719e+06	5.27154e+06	5.19774e+06
Hydroxyplumbagic acid	Phenolic acids	Phenolic acids	C11H12O6	239.06	125.02	240.063	[M-H]-	3	-	-	N/A	N/A	167771	103415	75027.7	126697
2-Feruloyl-6-(4-hydroxycinnamoyl)glucoside	Phenolic acids	Phenolic acids	C25H26O11	501.14	163.04	502.147	[M-H]-	3	-	-	N/A	N/A	117353	80725	39267	77006.9
Neoisoliquiritin	Flavonoids	Chalcones	C21H22O9	417.12	255.07	418.126	[M-H]-	1	59122-93-9	-	N/A	N/A	1.28231e+07	4.59636e+06	4.60215e+06	4.1605e+06
Salidroside	Phenolic acids	Phenolic acids	C14H20O7	299.11	119.05	300.121	[M-H]-	1	10338-51-9	C06046	N/A	13689.9	1.81147e+06	1.19151e+06	1.31846e+06	1.25743e+06
Neomangiferin	Flavonoids	Other Flavonoids	C25H28O16	583.13	463.09	584.138	[M-H]-	3	64809-67-2	-	N/A	N/A	65417.1	50724	49160.4	42840.6
7-hydroxy-8,8-dimethyl-2-propan-2-yl-6,7-dihydro-5H-phenanthrene-3,4-dione	Others	Others	C19H22O3	297.15	221.1	298.157	[M-H]-	3	-	-	N/A	N/A	74625.6	93703.3	89860.2	105129
2-Hydroxy-5-methylbenzoyl-1-O-glucose	Phenolic acids	Phenolic acids	C14H18O8	313.09	107.05	314.1	[M-H]-	1	-	-	N/A	N/A	86746.6	69622.6	34075.2	61945
Ebuloside	Terpenoids	Monoterpenoids	C21H32O10	443.19	59.01	444.2	[M-H]-	3	-	-	N/A	N/A	883413	595120	663426	619167
Guaiacylglycerol 8-O-(1''-O-Glucosyl)Vanillic Acid Ether	Phenolic acids	Phenolic acids	C24H30O13	525.16	167.03	526.169	[M-H]-	3	-	-	N/A	N/A	2.57619e+06	1.70322e+06	1.728e+06	1.80932e+06
Pinoresinol-4,4'-O-diglucoside	Lignans and Coumarins	Lignans	C32H42O16	681.24	519.188	682.247	[M-H]-	3	63902-38-5	-	N/A	N/A	28271.4	15735	25081.1	40933.6
Momordin Ic	Terpenoids	Triterpene Saponin	C41H64O13	763.43	763.43	764.435	[M-H]-	2	96990-18-0	-	N/A	N/A	2.05836e+06	763009	762294	740746
Glyceollin III	Flavonoids	Isoflavones	C20H18O5	337.11	281.05	338.115	[M-H]-	2	61080-23-7	C15511	N/A	N/A	65751.6	33424.4	38729.9	24658
6-DeoxyCatalpol	Terpenoids	Monoterpenoids	C15H22O9	345.12	165.06	346.126	[M-H]-	2	99499-99-7	-	N/A	N/A	229157	254953	239445	288009
Geranyl 3-O-xylopyranosyl-glucopyranoside	Terpenoids	Monoterpenoids	C21H36O10	447.22	315.18	448.231	[M-H]-	2	-	-	N/A	N/A	1.43551e+07	8.12791e+06	7.40743e+06	7.57875e+06
Cistanoside D*	Phenolic acids	Phenolic acids	C31H40O15	651.23	175.04	652.237	[M-H]-	1	94492-21-4	-	N/A	N/A	3.13835e+07	1.15462e+07	1.291e+07	1.36734e+07
(5E)-3-hydroxyoct-5-en-1-yl acetate	Others	Others	C10H18O3	245.14	185.12	186.126	[M+CH3COO]-	3	-	-	N/A	N/A	3.22892e+06	737334	916506	956734
6'-O-Acetyl ginsenoside Rg1*	Terpenoids	Triterpene Saponin	C44H74O15	841.5	781.48	842.503	[M-H]-	3	-	-	N/A	N/A	777132	61937.6	85145.9	101548
Vina-Ginsenoside R1*	Terpenoids	Triterpene Saponin	C44H74O15	841.497	781.48	842.503	[M-H]-	3	784213-14-5	-	N/A	N/A	417811	97520.1	131661	63100
PPT-Glc-Glc-acetyl*	Terpenoids	Triterpene Saponin	C44H74O15	841.5	781.48	842.503	[M-H]-	3	-	-	N/A	N/A	417811	97520.1	131661	63100
Yesanchinoside D*	Terpenoids	Triterpene Saponin	C44H74O15	841.494	781.47	842.503	[M-H]-	3	-	-	N/A	N/A	406003	79381.1	131661	63100
4,5,8-Trihydroxy-α-tetralone	Quinones	Naphthol	C10H10O4	193.05	133.03	194.058	[M-H]-	2	-	-	N/A	N/A	177077	65403.5	47063	33663
Indole-3-ethanol	Alkaloids	Plumerane	C10H11NO	160.08	130.07	161.084	[M-H]-	3	526-55-6	C00955	N/A	N/A	41552.9	17027.1	10430.9	14652.5
3-Aminosalicylic acid	Phenolic acids	Phenolic acids	C7H7NO3	152.04	108.05	153.043	[M-H]-	3	570-23-0	-	N/A	N/A	1.26499e+06	753126	750674	705363
6'-O-Glucosylaucubin	Terpenoids	Sesquiterpenoids	C21H32O14	507.17	179.05	508.179	[M-H]-	3	-	-	N/A	N/A	468081	402084	311504	288181
4-Quinolinecarboxylic acid	Alkaloids	Quinoline alkaloids	C10H7NO2	172.04	128.05	173.048	[M-H]-	3	486-74-8	C06414	N/A	N/A	137955	55527.9	100220	77748
Dihydromyricetin-3-O-glucoside	Flavonoids	Flavanonols	C21H22O13	481.14	319.08	482.106	[M-H]-	3	-	-	N/A	N/A	177306	106735	171045	205817
3-Hydroxymandelate	Phenolic acids	Phenolic acids	C8H8O4	167.03	121.03	168.042	[M-H]-	2	17119-15-2	-	N/A	15487.5	740414	537781	530762	551793
3'-Hydroxy-4'-O-methylglabridin	Flavonoids	Other Flavonoids	C21H22O5	353.14	295.06	354.147	[M-H]-	3	175554-11-7	-	N/A	N/A	41047.9	15235	23261.7	16197.4
(-)-2,3,4-Trimethoxy-8,9-methylenedioxypterocarpan	Others	Others	C19H18O7	357.09	207.03	358.105	[M-H]-	3	211303-89-8	-	N/A	N/A	75647.1	27029.8	20473.6	31257.4
Enterodiol	Lignans and Coumarins	Lignans	C18H22O4	301.14	253.12	302.152	[M-H]-	3	80226-00-2	C18166	N/A	N/A	121788	30333.9	59434.5	45627.3
2-(4-hydroxyphenyl)-5-methoxychromen-4-one	Flavonoids	Flavones	C16H12O4	267.07	223.04	268.074	[M-H]-	3	-	-	N/A	N/A	1.39126e+07	4.71128e+06	4.60955e+06	3.72198e+06
3-hexyl-5-(hydroxymethyl)oxolan-2-one	Others	Others	C11H20O3	199.13	127.11	200.141	[M-H]-	3	-	-	N/A	N/A	160968	66785.9	48793.4	69031.2
Flaxseeds Extract	Others	Others	C20H26O6	361.16	165.06	362.173	[M-H]-	3	3688-23-1	-	N/A	N/A	2.1672e+06	814293	1.0705e+06	960828
Emodin 8-glucoside*	Quinones	Anthraquinone	C21H20O10	431.1	269.05	432.106	[M-H]-	2	23313-21-5	C10345	N/A	N/A	1.17834e+06	373728	375616	508206
Feruloylsinapoyltartaric acid	Phenolic acids	Phenolic acids	C25H24O13	531.12	337.06	532.122	[M-H]-	3	-	-	N/A	N/A	147624	47500.6	34020.4	41865.3
Sanchirhinoside A4*	Terpenoids	Triterpene Saponin	C42H72O14	799.49	637.43	800.492	[M-H]-	1	-	-	N/A	N/A	8.10042e+06	1.4895e+06	1.70394e+06	1.0708e+06
Ginsenoside Rg1*	Terpenoids	Triterpene Saponin	C42H72O14	799.48	637.43	800.492	[M-H]-	1	22427-39-0	C08946	N/A	N/A	7.54755e+06	1.95585e+06	1.53402e+06	1.63388e+06
Aloesone-7-O-β-D-glucoside	Others	Chromone	C19H22O9	393.12	231.07	394.126	[M-H]-	3	-	-	N/A	7982	1.11514e+06	707210	660606	564837
Picolinic acid	Alkaloids	Pyridine alkaloids	C6H5NO2	122.02	78.03	123.032	[M-H]-	3	98-98-6	C10164	N/A	20248.9	7.62666e+06	5.29075e+06	4.92662e+06	5.4748e+06
Glutinoside	Terpenoids	Monoterpenoids	C15H23ClO10	397.09	169.05	398.098	[M-H]-	3	103744-80-5	-	N/A	N/A	129481	175450	129943	145436
Monomelittoside	Terpenoids	Monoterpenoids	C15H22O10	361.11	169.05	362.121	[M-H]-	1	20633-72-1	-	N/A	44778.7	4.28952e+06	3.17518e+06	2.80611e+06	3.0925e+06
5-Hydroxy-2-methylbenzoic acid	Others	Others	C8H8O3	151.04	91.02	152.047	[M-H]-	3	-	-	N/A	N/A	5.57947e+06	1.63072e+06	1.83321e+06	1.83027e+06
Kaempferol-7-O-rhamnoside	Flavonoids	Flavonols	C21H20O10	431.1	285.04	432.106	[M-H]-	3	20196-89-8	-	N/A	N/A	176391	49349.4	47039.7	73232.8
2-Glucosyloxy-4-hydroxybenzeneacetonitrile	Alkaloids	Alkaloids	C14H17NO7	310.09	148.04	311.101	[M-H]-	3	156368-84-2	-	N/A	N/A	43845.3	57755.4	57729.4	31187.8
Martynoside*	Phenolic acids	Phenolic acids	C31H40O15	651.23	175.04	652.237	[M-H]-	1	67884-12-2	-	N/A	N/A	5.03478e+07	1.64243e+07	1.72228e+07	1.26097e+07
Isomartynoside*	Phenolic acids	Phenolic acids	C31H40O15	651.23	175.04	652.237	[M-H]-	1	94410-22-7	-	N/A	N/A	5.34709e+07	1.63388e+07	1.8084e+07	1.24197e+07
5,7-dihydroxy-6-methoxy-8-(3-methylbut-2-en-1-yl)-2-phenyl-4H-chromen-4-one	Flavonoids	Flavones	C21H20O5	351.12	59.01	352.131	[M-H]-	3	-	-	N/A	N/A	161000	170836	158406	177085
Notoginsenoside Ft1	Terpenoids	Triterpene Saponin	C47H80O17	915.53	783.49	916.54	[M-H]-	1	155683-00-4	-	N/A	N/A	198217	142624	95588.8	160407
6-O-p-HydroxybenzoylAjugol	Terpenoids	Monoterpenoids	C22H28O11	467.16	137.02	468.163	[M-H]-	2	-	-	N/A	N/A	8.73305e+06	6.13713e+06	6.80917e+06	5.12934e+06
Verbascoside	Phenolic acids	Phenolic acids	C29H36O15	623.2	461.17	624.205	[M-H]-	1	61276-17-3	C10501	14169	N/A	6.62371e+07	4.47762e+07	4.10593e+07	2.97546e+07
Rehmannioside A	Terpenoids	Monoterpenoids	C21H32O15	523.17	199.07	524.174	[M-H]-	3	81720-05-0	-	N/A	N/A	185924	296745	180201	276877
Urocanate	Alkaloids	Alkaloids	C6H6N2O2	137.04	93.05	138.043	[M-H]-	3	104-98-3	C00785	N/A	N/A	36360.5	37514.3	44969	30049.1
Morin*	Flavonoids	Flavonols	C15H10O7	301.04	151	302.043	[M-H]-	3	480-16-0	C10105	N/A	10299.5	312009	425238	418993	341710
2',3',4',5,7-pentahydroxyflavone*	Flavonoids	Flavones	C15H10O7	301.04	151	302.043	[M-H]-	3	-	-	12467	N/A	233095	387090	423880	436118
Artocarpanone	Flavonoids	Flavanones	C16H14O6	301.07	151	302.079	[M-H]-	3	-	-	N/A	10299.5	312009	425238	418993	341710
Hordatine B	Alkaloids	Phenolamine	C29H40N8O5	579.3	267.07	580.312	[M-H]-	3	10502-21-3	C08308	N/A	N/A	115810	56996.9	44191.7	25018.2
Isoanhydroicaritin	Flavonoids	Flavonols	C21H20O6	367.12	309.04	368.126	[M-H]-	2	28610-30-2	-	N/A	N/A	85995.1	25999	24153.7	24423.6
Gymnoside I	Others	Others	C21H30O11	457.17	127.08	458.179	[M-H]-	3	-	-	N/A	N/A	368407	239134	226014	248862
5,2'-dihydroxy-6'-methoxy-7-O-glucuronic acid flavone	Others	Others	C22H20O12	475.09	59.01	476.096	[M-H]-	3	-	-	N/A	N/A	360807	448348	370296	394610
Diosbulbin C*	Terpenoids	Ditepenoids	C19H22O7	361.13	361.13	362.137	[M-H]-	3	20086-07-1	-	N/A	N/A	2.56949e+06	1.77508e+06	3.50874e+06	1.90613e+06
Diosbulbin L*	Terpenoids	Ditepenoids	C19H22O7	361.129	361.13	362.137	[M-H]-	3	1236285-87-2	-	N/A	N/A	2.56949e+06	1.77508e+06	3.50874e+06	1.90613e+06
Isolariciresinol	Lignans and Coumarins	Lignans	C20H24O6	359.15	344.13	360.157	[M-H]-	2	548-29-8	-	N/A	N/A	1.07011e+06	745709	692845	1.35519e+06
2'-Acetylacteoside	Phenolic acids	Phenolic acids	C31H38O16	665.209	161.024	666.216	[M-H]-	3	94492-24-7	-	N/A	N/A	872573	1.35233e+06	1.69416e+06	1.46121e+06
Notoginsenoside M	Terpenoids	Triterpene Saponin	C48H82O19	961.56	799.51	962.545	[M-H]-	3	394246-74-3	-	N/A	N/A	120589	81905.1	78814.6	117234
Azaleatin	Flavonoids	Flavonols	C16H12O7	315.05	271.03	316.058	[M-H]-	3	529-51-1	C10022	N/A	N/A	2.15169e+06	1.58876e+06	2.38649e+06	2.821e+06
Phaseic acid	Terpenoids	Sesquiterpenoids	C15H20O5	279.12	139.08	280.131	[M-H]-	2	24394-14-7	C09707	N/A	5040.69	481503	289350	314088	271053
Jionoside D	Phenolic acids	Phenolic acids	C30H38O15	637.21	161.02	638.221	[M-H]-	2	120406-34-0	-	N/A	N/A	5.70805e+06	3.54898e+06	2.99601e+06	5.54224e+06
Dihydrodehydrodiconiferyl alcohol	Lignans and Coumarins	Lignans	C20H24O6	359.15	269.08	360.157	[M-H]-	3	126253-41-6	-	12151.2	N/A	96281.3	44562.5	62226	93741.4
Cinchonain Ic	Flavonoids	Flavanols	C24H20O9	451.1	341.1	452.111	[M-H]-	3	85081-22-7	-	N/A	N/A	101575	69435	64393.7	85447.3
Catechin-(7,8-bc)-4-(3,4-dihydroxyphenyl)-dihydro-2-(3H)-one*	Flavonoids	Flavanols	C24H20O9	451.1	341.06	452.111	[M-H]-	3	-	-	N/A	N/A	65730.9	70112.1	51374.2	65580.7
Cinchonain Id*	Flavonoids	Flavanols	C24H20O9	451.1	341.1	452.111	[M-H]-	3	85022-67-9	-	N/A	N/A	65730.9	70112.1	51374.2	65580.7
Dihydrokaempferol-7-O-glucoside	Flavonoids	Flavanonols	C21H22O11	449.11	287.06	450.116	[M-H]-	3	-	-	N/A	N/A	1.35543e+06	674025	791076	1.3052e+06
Leucosceptoside A	Phenolic acids	Phenolic acids	C30H38O15	637.21	461.17	638.221	[M-H]-	3	83529-62-8	-	N/A	N/A	5.37352e+06	4.77693e+06	4.86841e+06	6.91132e+06
Salviaplebeiaside	Phenolic acids	Phenolic acids	C23H26O10	461.14	161.02	462.153	[M-H]-	3	1236273-88-3	-	N/A	N/A	538347	509095	397418	729194
Nodakenin	Lignans and Coumarins	Coumarins	C20H24O9	407.13	227.07	408.142	[M-H]-	3	495-31-8	C09279	N/A	N/A	279706	186411	192924	308688
6''-O-β-D-Glucosyl-8-O-acetylharpagide	Terpenoids	Terpene	C23H36O16	567.19	183.07	568.2	[M-H]-	1	1598426-26-6	-	N/A	N/A	75936.2	34561.9	32031.4	31726.2
Afzelin	Flavonoids	Flavonols	C21H20O10	431.1	285.04	432.106	[M-H]-	3	482-39-3	C16911	N/A	N/A	155010	81381.1	46304.3	69150.8
2,6-Di-Feruloyl glucoside	Phenolic acids	Phenolic acids	C26H28O12	531.15	193.05	532.158	[M-H]-	3	-	-	N/A	N/A	422002	87515.8	120476	92700.9
Mearnsetin-3-O-glucoside	Flavonoids	Flavonols	C22H22O13	493.1	331.05	494.106	[M-H]-	3	-	-	N/A	N/A	720274	578433	463356	641585
Syringopicroside	Terpenoids	Monoterpenoids	C24H30O11	493.17	331.12	494.179	[M-H]-	2	29118-80-7	-	N/A	N/A	720274	578433	463356	641585
Isoetin*	Flavonoids	Flavones	C15H10O7	301.04	149.03	302.043	[M-H]-	3	1621-84-7	C10079	N/A	N/A	136619	108386	96983.9	116386
7-Hydroxycoumarin-O-rhamnoside	Lignans and Coumarins	Coumarins	C15H16O7	307.08	161.02	308.09	[M-H]-	3	-	-	N/A	N/A	94976.4	75361.4	66221.7	58042.3
Notoginsenoside R1	Terpenoids	Triterpene Saponin	C47H80O18	931.53	799.49	932.534	[M-H]-	2	80418-24-2	C08961	N/A	N/A	836207	694523	703893	449681
6-O-p-Coumaroylajugol	Terpenoids	Monoterpenoids	C24H30O11	493.17	163.04	494.179	[M-H]-	1	-	-	N/A	N/A	1.09966e+07	7.46252e+06	7.83267e+06	5.71453e+06
Sinapoylsinapoyltartaric acid	Phenolic acids	Phenolic acids	C26H26O14	561.13	337.06	562.132	[M-H]-	3	-	-	N/A	N/A	40520.2	10777.4	29824.5	21155
Persicoside	Flavonoids	Flavanones	C23H26O11	477.14	315.09	478.147	[M-H]-	3	28978-03-2	-	5745.76	N/A	192395	106552	158065	56544.9
Naringenin 7-O-beta-D-glucoside	Flavonoids	Flavanones	C21H22O10	433.11	271.07	434.121	[M-H]-	1	529-55-5	C09099	N/A	N/A	2.36399e+06	1.93057e+06	1.87685e+06	1.11012e+06
Obtusifolin 2-glucoside	Quinones	Anthraquinone	C22H22O10	445.11	283.06	446.121	[M-H]-	3	120163-18-0	C10381	N/A	N/A	2.42302e+07	5.61765e+06	6.7726e+06	5.28367e+06
5-methylidenecyclopenta-1,3-diene-1-carboxylic acid	Others	Others	C7H6O2	121.03	77.04	122.037	[M-H]-	3	-	-	N/A	30281.2	2.35521e+06	734858	742584	651925
8-Methoxykaempferol-7-O-rhamnoside	Flavonoids	Flavonols	C22H22O11	461.11	315.05	462.116	[M-H]-	3	-	-	N/A	N/A	541068	127519	130197	71259.3
4-Hydroxy-7-methoxycoumarin-β-rhamnoside	Lignans and Coumarins	Coumarins	C16H18O8	337.09	161.05	338.1	[M-H]-	3	-	-	N/A	N/A	153169	27981.6	29316	24767.6
2,3,5-trihydroxy-4-(phosphonooxy)hexanedioic acid	Others	Others	C6H11O11P	289.01	96.97	290.004	[M-H]-	3	-	-	N/A	N/A	926523	1.02776e+06	925759	949077
3-O-Feruloylquinic acid-O-glucoside	Phenolic acids	Phenolic acids	C23H30O14	529.16	193.1	530.164	[M-H]-	3	-	-	N/A	N/A	18506.2	10309.1	12334.3	10398.5
Licoarylcoumarin	Lignans and Coumarins	Coumarins	C21H20O6	367.12	337.4	368.126	[M-H]-	2	125709-31-1	-	N/A	N/A	25668	31150.3	25267.3	31767.4
2-Hydroxyphenol-1-O-glucosyl(6→1)rhamnoside	Others	Others	C18H26O11	417.14	109.03	418.147	[M-H]-	3	-	-	N/A	N/A	952129	475032	535293	601442
Lappaol C	Lignans and Coumarins	Lignans	C30H34O10	553.21	505.19	554.215	[M-H]-	3	64855-00-1	C17686	N/A	N/A	73872.6	66697.7	45351.3	82169.3
dideacetylpicfeoside A*	Phenolic acids	Phenolic acids	C33H42O16	693.24	175.04	694.247	[M-H]-	3	-	-	N/A	N/A	186972	153320	191639	208231
1-O,6-O-Digalloyl-beta-D-glucose	Phenolic acids	Phenolic acids	C20H20O14	483.078	169.014	484.085	[M-H]-	3	-	C04101	N/A	N/A	82242.1	71041.5	105545	85965.2
4-Methoxy-5-methylcoumarin-7-O-sulfate	Lignans and Coumarins	Coumarins	C11H10O7S	285.01	205.05	286.015	[M-H]-	3	-	-	26276.3	N/A	N/A	106585	55064	63276.2
Nortrachelogenin-4'-O-gentiobioside*	Lignans and Coumarins	Lignans	C32H42O17	697.24	535.18	698.242	[M-H]-	3	-	-	N/A	N/A	98034.1	73656.9	79294.9	98258.7
(2S)-2-hydroxy-3-phenoxypropanoic acid	Others	Others	C9H10O4	181.05	59.01	182.058	[M-H]-	3	-	-	N/A	N/A	644643	673458	561836	581698
Corilagin*	Tannins	Tannin	C27H22O18	633.07	301	634.081	[M-H]-	3	23094-69-1	C10219	N/A	N/A	39724.4	13600.1	34934.5	22761.7
Strictinin*	Tannins	Tannin	C27H22O18	633.07	301	634.081	[M-H]-	3	517-46-4	-	N/A	N/A	56191.3	25336.3	29336.9	35161.5
Eriodictyol-8-C-glucoside-4'-O-glucoside	Flavonoids	Flavanones	C27H32O16	611.16	371.08	612.169	[M-H]-	3	-	-	N/A	N/A	33712.6	13551.5	24123.5	22165.5
2-Hydroxyursolic acid*	Terpenoids	Triterpene	C30H48O4	471.35	471.35	472.355	[M-H]-	1	-	-	N/A	N/A	1.81466e+07	5.50656e+06	5.33166e+06	4.86468e+06
2,3-Dihydroxyurs-12-en-28-oic acid (Corosolic acid)*	Terpenoids	Triterpene	C30H48O4	471.35	471.35	472.355	[M-H]-	1	4547-24-4	-	N/A	N/A	2.13194e+07	6.12985e+06	6.12845e+06	5.99378e+06
Trans-Ferulic Acid 4-O-[Apiosyl-(1→6)-Glucosyl] Ester	Phenolic acids	Phenolic acids	C21H28O13	487.15	193.05	488.152	[M-H]-	2	-	-	N/A	N/A	955896	644916	658323	583718
Graminone A	Lignans and Coumarins	Lignans	C20H20O7	371.11	282.09	372.121	[M-H]-	3	161407-72-3	-	N/A	N/A	196334	205095	214120	249350
6-(sulfooxy)hexanoic acid	Others	Others	C6H12O6S	211.03	96.96	212.036	[M-H]-	2	-	-	19885	N/A	668790	551920	202168	395536
7-(1,2-Dihydroxyethyl)-2-hydroxy-1-(hydroxymethyl)-1,4b,7-trimethyl-2,5,6,8,8a,9,10,10a-octahydrophenanthren-3-one	Terpenoids	Ditepenoids	C20H32O5	351.22	269.21	352.225	[M-H]-	3	-	-	N/A	N/A	2.64995e+06	2.01821e+06	2.00069e+06	1.89387e+06
3,5-Dihydroxy-meodah	Others	Ketone compounds	C22H30O7	405.19	390.16	406.199	[M-H]-	1	145888-84-2	-	N/A	N/A	1.39044e+06	1.49065e+06	1.55249e+06	1.58262e+06
6-O-Caffeoyl-D-glucose*	Phenolic acids	Phenolic acids	C15H18O9	341.09	179.03	342.095	[M-H]-	2	-	-	N/A	8982.47	6.74331e+06	3.70196e+06	4.11855e+06	5.26046e+06
1-O-Caffeoyl-β-D-glucose*	Phenolic acids	Phenolic acids	C15H18O9	341.088	179.036	342.095	[M-H]-	2	14364-08-0	C10433	N/A	8982.47	6.74331e+06	3.70196e+06	4.11855e+06	4.38475e+06
Didymin (Isosakuranetin-7-O-rutinoside)*	Flavonoids	Flavanones	C28H34O14	593.19	285.08	594.195	[M-H]-	3	14259-47-3	-	N/A	N/A	1.46934e+06	615628	623603	715719
1,2,7-Trihydroxy-8-methoxy-6-methylanthracene	Others	Others	C16H14O4	329.1	270.09	270.089	[M+CH3COO]-	3	-	-	N/A	N/A	585234	571536	583015	595929
Liquiritigenin	Flavonoids	Flavanones	C15H12O4	255.07	135.01	256.074	[M-H]-	1	578-86-9	C09762	N/A	N/A	352427	316508	303603	325817
Schaftoside	Flavonoids	Flavones	C26H28O14	563.14	443.1	564.148	[M-H]-	1	51938-32-0	C10181	N/A	N/A	1.35318e+07	8.10854e+06	8.43268e+06	1.01036e+07
1-O-p-Coumaroyl 3-methylglucaric acid*	Phenolic acids	Phenolic acids	C16H18O10	369.08	223.05	370.09	[M-H]-	1	-	-	N/A	9988.88	920318	586604	565128	554300
Coumestrol	Lignans and Coumarins	Coumarins	C15H8O5	267.03	211.05	268.037	[M-H]-	3	479-13-0	C10205	N/A	N/A	24958.2	21534.2	25823.8	9330.47
Cryptochlorogenic acid (4-O-Caffeoylquinic acid)*	Phenolic acids	Phenolic acids	C16H18O9	353.09	191.06	354.095	[M-H]-	1	905-99-7	-	25117.6	N/A	1.14343e+07	9.01563e+06	6.65428e+06	5.70202e+06
2-β-D-Glucopyranosyloxy-5-hydroxyphenylacetic acidmethylester*	Phenolic acids	Phenolic acids	C15H20O9	343.1	181.05	344.111	[M-H]-	3	-	-	N/A	N/A	797432	482938	453636	481124
Cinncassiol A	Terpenoids	Sesquiterpenoids	C20H30O7	381.19	235.06	382.199	[M-H]-	3	73599-11-8	C17645	N/A	N/A	286352	118360	115169	122603
3'-Hydroxypterostilbene	Others	Stilbene	C16H16O4	271.1	255.07	272.105	[M-H]-	3	475231-21-1	-	N/A	N/A	73572.9	44437	40069.5	45664.2
Questinol	Quinones	Anthraquinone	C16H12O6	299.06	256.04	300.063	[M-H]-	2	35688-09-6	C17811	N/A	N/A	39866.6	29597.9	22197.2	23986.3
Cascaroside A	Quinones	Anthraquinone	C27H32O14	579.18	459.14	580.179	[M-H]-	2	53823-08-8	C10307	N/A	N/A	1.68726e+06	1.23645e+06	1.43023e+06	917258
Phloretin-4'-O-glucoside (Trilobatin)*	Flavonoids	Chalcones	C21H24O10	435.13	273.08	436.137	[M-H]-	3	4192-90-9	-	N/A	N/A	3.2663e+06	2.28702e+06	3.11107e+06	3.3038e+06
5-Hydroxyindoleacetate	Alkaloids	Plumerane	C10H9NO3	190.05	146.06	191.058	[M-H]-	3	54-16-0	C05635	162636	N/A	512612	130066	145807	216111
2-Acetyl-3-hydroxyphenyl-1-O-glucoside	Others	Others	C15H20O7	311.114	149.061	312.121	[M-H]-	3	-	-	N/A	9746.55	1.31967e+06	923363	1.74805e+06	1.18866e+06
Tricetin	Flavonoids	Flavones	C15H10O7	301.04	151	302.043	[M-H]-	3	520-31-0	C10192	N/A	N/A	724044	714640	697039	618698
Chrysoeriol-5-O-glucoside*	Flavonoids	Flavones	C22H22O11	461.11	299.06	462.116	[M-H]-	3	-	-	N/A	N/A	535082	257474	348770	249239
O-Anisic acid (2-Methoxybenzoic acid)	Phenolic acids	Phenolic acids	C8H8O3	151.04	93.03	152.047	[M-H]-	3	529-75-9	-	N/A	N/A	144737	113316	93822.4	74882.5
Phenoxyacetate	Others	Others	C8H8O3	151.04	93.03	152.047	[M-H]-	3	122-59-8	C02181	N/A	N/A	144737	113316	93822.4	74882.5
Isogenistein 7-O-glucoside:5,7,2'-Trihydroxyisoflavone 7-O-glucoside	Others	Others	C21H20O10	431.1	268.04	432.106	[M-H]-	3	70943-69-0	-	N/A	N/A	2.34758e+06	2.08414e+06	2.24874e+06	1.42908e+06
Kaempferol-4'-O-glucoside*	Flavonoids	Flavonols	C21H20O11	447.09	285.04	448.101	[M-H]-	1	52222-74-9	-	N/A	N/A	1.8717e+06	1.61369e+06	1.6324e+06	2.00035e+06
Xanthorin	Quinones	Anthraquinone	C16H12O6	299.05	284.03	300.063	[M-H]-	1	17526-15-7	-	N/A	N/A	4.95934e+06	2.87833e+06	2.82665e+06	2.87345e+06
6,7-dihydroxy-2-(3-hydroxyphenyl)-3-methoxy-4H-chromen-4-one	Flavonoids	Flavones	C16H12O6	299.06	256.04	300.063	[M-H]-	3	-	-	N/A	N/A	1.77871e+06	969721	1.11354e+06	1.00685e+06
3'-hydroxy-4-methoxydalberg-ione	Others	Others	C16H14O4	269.08	210.07	270.089	[M-H]-	3	-	-	N/A	N/A	1.25331e+06	810690	837314	794783
2,5-dihydroxy-3,4-dimethoxyphenanthrene	Quinones	PhenAnthraquinones	C16H14O4	269.08	239.04	270.089	[M-H]-	1	-	-	N/A	N/A	730799	463252	451591	428612
2-(3,5-Dimethoxyphenyl)-7-Hydroxy-6-Methoxy-4H-1-Benzopyran-4-One	Flavonoids	Flavones	C18H16O6	327.09	251.17	328.095	[M-H]-	3	135729-31-6	-	N/A	N/A	817639	725050	703375	675091
Gallate	Phenolic acids	Phenolic acids	C7H6O5	169.01	125.02	170.022	[M-H]-	1	149-91-7	C01424	N/A	N/A	1.21929e+07	7.86994e+06	8.47298e+06	8.4546e+06
Erythro-Guaiacylglycerol-β-threo-syringylglycerol Ether	Lignans and Coumarins	Lignans	C21H28O10	439.16	195.07	440.168	[M-H]-	3	1313434-74-0	-	N/A	N/A	469085	574410	433662	463488
cis-p-Coumaric acid 4-[apiosyl-(1->2)-glucoside]	Phenolic acids	Phenolic acids	C20H26O12	457.14	163.04	458.142	[M-H]-	1	-	-	18044.2	N/A	1.181e+06	1.20931e+06	824754	998622
Kaempferol-3-O-rutinoside*	Flavonoids	Flavonols	C27H30O15	593.15	285.04	594.159	[M-H]-	3	17650-84-9	C21833	N/A	N/A	337030	240832	382020	430467
Vnilloylcaffeoyltartaric acid	Phenolic acids	Phenolic acids	C21H18O12	461.07	167.04	462.08	[M-H]-	3	-	-	N/A	N/A	1.63191e+07	1.31705e+07	1.30307e+07	1.44075e+07
1-O-Sinapoyl-beta-D-glucose	Phenolic acids	Phenolic acids	C17H22O10	385.11	223.06	386.121	[M-H]-	1	-	C01175	N/A	7409.63	1.87411e+06	1.05153e+06	1.21657e+06	1.44536e+06
1-O-Feruloyl-beta-D-glucose*	Phenolic acids	Phenolic acids	C16H20O9	355.1	193.05	356.111	[M-H]-	1	7196-71-6	C17759	N/A	N/A	1.06909e+06	987781	920368	1.06372e+06
Ferulic β-glucoside*	Phenolic acids	Phenolic acids	C16H20O9	355.1	193.05	356.111	[M-H]-	1	14364-12-6	-	N/A	N/A	1.06909e+06	987781	920368	1.06372e+06
Methylgrandifloroside	Flavonoids	Chalcones	C26H32O13	551.18	389.12	552.184	[M-H]-	3	-	-	N/A	N/A	613515	815988	657693	586477
Esculetin-7-O-quinic acid	Lignans and Coumarins	Coumarins	C16H16O9	351.07	105.1	352.079	[M-H]-	3	-	-	N/A	10658.8	271829	173947	175705	186452
Methoxy-erythro-Guaiacyl glycerol β-threo-syringyl glycerol ether	Lignans and Coumarins	Lignans	C22H30O11	469.17	195.07	470.179	[M-H]-	3	-	-	N/A	N/A	273100	291822	221756	217160
Zizybeoside I	Others	Others	C19H28O11	431.15	269.1	432.163	[M-H]-	3	76819-28-8	C17564	N/A	N/A	1.78655e+06	1.73427e+06	2.02877e+06	1.46217e+06
Aracarpene 1	Flavonoids	Isoflavones	C16H12O6	299.06	284.02	300.063	[M-H]-	2	1261245-78-6	-	N/A	N/A	866655	951911	1.02844e+06	679992
1-Naphthol*	Others	Others	C10H8O	143.05	115.06	144.058	[M-H]-	3	90-15-3	C11714	N/A	N/A	58934.9	44737.7	61661.2	46587.7
2-Naphthol*	Others	Others	C10H8O	143.05	115.05	144.058	[M-H]-	3	135-19-3	C11713	N/A	N/A	58934.9	44737.7	61661.2	46587.7
Acerosin	Flavonoids	Flavones	C18H16O8	359.08	329.03	360.084	[M-H]-	3	15835-74-2	C09982	N/A	N/A	92629.1	110238	95130.5	96084.2
Salicin 6'-O-Salicylate	Phenolic acids	Phenolic acids	C20H22O9	405.12	281.07	406.126	[M-H]-	3	-	-	N/A	N/A	113839	92508	101998	105145
4-Ethylphenol	Phenolic acids	Phenolic acids	C8H10O	121.07	106.04	122.073	[M-H]-	3	123-07-9	C13637	440408	273737	9050.75	351658	286599	258868
Saponarin	Flavonoids	Flavones	C27H30O15	593.15	413.09	594.159	[M-H]-	2	20310-89-8	C08064	N/A	N/A	1.10536e+06	668921	1.109e+06	1.16619e+06
Vitexin 2''-O-beta-D-glucoside	Flavonoids	Flavones	C27H30O15	593.15	413.09	594.159	[M-H]-	2	61360-94-9	C04024	N/A	N/A	271630	150845	251760	230127
Protocatechuic acid 4-O-Acetylglucoside	Phenolic acids	Phenolic acids	C15H18O10	357.08	153.02	358.09	[M-H]-	3	-	-	N/A	N/A	109824	102404	109234	90640.8
Salicyl alcohol	Others	Alcohol compounds	C7H8O2	123.05	93.04	124.052	[M-H]-	3	90-01-7	C02323	N/A	N/A	73670.5	44512.6	59724.5	69764.4
3-Hydroxy-4-isopropylbenzylalcohol-3-O-glucoside	Others	Alcohol compounds	C16H24O7	327.14	165.09	328.152	[M-H]-	3	-	-	N/A	N/A	1.02857e+07	4.98042e+06	4.28009e+06	5.53913e+06
Salicylaldehyde	Others	Aldehyde compounds	C7H6O2	121.03	77.04	122.037	[M-H]-	3	90-02-8	C06202	N/A	N/A	577856	299827	319585	321075
(E)-caffeyl alcohol 4-O-β-D-glucopyranoside	Others	Alcohol compounds	C15H20O8	327.11	147.05	328.116	[M-H]-	3	-	-	N/A	N/A	2.44263e+06	1.09304e+06	1.41681e+06	1.11944e+06
Dihydropenstemide	Terpenoids	Monoterpenoids	C21H34O10	445.21	59.01	446.215	[M-H]-	3	-	-	N/A	N/A	1.3554e+06	717606	971791	1.05054e+06
Vanillate	Phenolic acids	Phenolic acids	C8H8O4	167.03	108.02	168.042	[M-H]-	1	121-34-6	C06672	50026.8	16033.9	4.03353e+06	3.82528e+06	4.03477e+06	4.31283e+06
Polygonimitin B*	Flavonoids	Other Flavonoids	C21H22O9	417.12	255.07	418.126	[M-H]-	1	-	C17809	N/A	N/A	3.98797e+07	3.23279e+07	3.09428e+07	1.99704e+07
Neoliquiritin*	Flavonoids	Flavanones	C21H22O9	417.12	255.07	418.126	[M-H]-	1	5088-75-5	-	N/A	N/A	4.11985e+07	2.99231e+07	2.88291e+07	2.0498e+07
Dihydrodaidzin	Others	Others	C21H22O9	417.12	255.08	418.126	[M-H]-	3	121927-96-6	-	N/A	N/A	4.14501e+07	3.0111e+07	2.99324e+07	1.99649e+07
gnetifolin E	Others	Stilbene	C21H24O9	419.13	257.08	420.142	[M-H]-	3	140671-07-4	-	N/A	N/A	4.83665e+07	4.03556e+07	3.63097e+07	2.40198e+07
Robustaside A;[6'-p-Coumarylarbutin]	Phenolic acids	Phenolic acids	C21H22O9	417.12	145.03	418.126	[M-H]-	3	148810-39-3	-	N/A	N/A	2.17538e+06	1.45742e+06	1.23684e+06	1.06016e+06
4-Methoxyphenylpropionic acid	Phenolic acids	Phenolic acids	C10H12O3	179.07	146.04	180.079	[M-H]-	3	-	-	N/A	N/A	216236	135628	226429	160920
Coniferyl alcohol	Others	Alcohol compounds	C10H12O3	179.07	146.04	180.079	[M-H]-	3	458-35-5	C00590	N/A	N/A	1.07693e+06	749125	920110	727319
Gallic Acid Ethyl Ester; Ethyl gallate	Phenolic acids	Phenolic acids	C9H10O5	197.05	124.02	198.053	[M-H]-	3	831-61-8	-	N/A	N/A	184769	150282	112245	74241.9
4-(3-O-Sulfo-Beta-D-Glucopyranosyloxy)-3-Hydroxybenzoic Acid	Phenolic acids	Phenolic acids	C13H16O12S	395.03	153.02	396.036	[M-H]-	1	-	-	N/A	N/A	4.90754e+07	2.53193e+07	2.39621e+07	2.85674e+07
Secoisolariciresinol 4-O-glucoside	Lignans and Coumarins	Lignans	C26H36O11	523.22	361.14	524.226	[M-H]-	3	-	-	N/A	N/A	944261	620498	387424	372078
1-O-p-Coumaroyl Galactonic Acid	Phenolic acids	Phenolic acids	C15H18O9	341.09	195.05	342.095	[M-H]-	3	-	-	N/A	N/A	840036	442978	513055	403073
1´-O-Benzoylsucrose	Phenolic acids	Phenolic acids	C19H26O12	445.13	121.03	446.142	[M-H]-	3	-	-	N/A	N/A	103725	94555.7	108055	84250.8
1,4-Benzenediol, Monoacetate*	Others	Others	C8H8O3	151.04	108.02	152.047	[M-H]-	1	-	C13636	N/A	N/A	3.08716e+06	2.3715e+06	1.86138e+06	1.69665e+06
cagayanone A	Lignans and Coumarins	Lignans	C20H18O5	337.09	191.06	338.115	[M-H]-	3	-	-	N/A	N/A	4.0458e+07	1.97746e+07	2.49038e+07	2.04484e+07
4-caffeoylshikimic acid	Phenolic acids	Phenolic acids	C16H16O8	335.08	179.03	336.084	[M-H]-	3	-	-	N/A	N/A	191257	154394	114798	93832.5
Rossicaside*	Phenolic acids	Phenolic acids	C35H46O20	785.25	623.22	786.258	[M-H]-	1	-	-	N/A	N/A	7.97419e+06	5.65162e+06	7.34979e+06	8.29969e+06
Roseoside	Terpenoids	Sesquiterpenoids	C19H30O8	385.19	223.14	386.194	[M-H]-	1	54835-70-0	-	N/A	N/A	1.03031e+06	707702	1.23887e+06	1.23114e+06
(7R,8S,7'R,8'S-prinsepiol-4-O-β-D-glucopyranoside	Others	Others	C26H32O13	551.18	193.05	552.184	[M-H]-	3	-	-	N/A	N/A	6.84861e+06	4.62508e+06	4.37952e+06	4.90469e+06
Medioresinol-4'-O-(6'''-acetyl)glucoside	Lignans and Coumarins	Lignans	C29H36O13	591.21	387.14	592.216	[M-H]-	3	-	-	N/A	N/A	36935.3	12522.9	29835.8	14651.5
6-O-Sinapoylajugol	Terpenoids	Monoterpenoids	C26H34O13	553.19	223.06	554.2	[M-H]-	3	-	-	N/A	N/A	2.2669e+06	1.41995e+06	682374	699144
6'-O-Feruloyl-D-sucrose*	Phenolic acids	Phenolic acids	C22H30O14	517.158	175.04	518.164	[M-H]-	3	118230-77-6	-	N/A	N/A	1.43493e+06	1.23568e+06	1.78079e+06	1.36264e+06
Sibiricose A5*	Phenolic acids	Phenolic acids	C22H30O14	517.16	175.04	518.164	[M-H]-	3	107912-97-0	-	N/A	N/A	1.43493e+06	1.23568e+06	1.78079e+06	1.36264e+06
3,5-Dihydroxyacetophenone	Others	Ketone compounds	C8H8O3	151.04	65.04	152.047	[M-H]-	3	51863-60-6	-	N/A	N/A	187236	163666	198691	152907
Benzyl β-primeveroside*	Others	Others	C18H26O10	401.14	269.1	402.153	[M-H]-	1	130622-31-0	-	N/A	N/A	1.48257e+06	1.68293e+06	1.60878e+06	1.70465e+06
Purpureaside C*	Phenolic acids	Phenolic acids	C35H46O20	785.25	623.22	786.258	[M-H]-	1	108648-07-3	C10488	N/A	N/A	1.06971e+07	8.41425e+06	7.88641e+06	5.32381e+06
Echinacoside*	Phenolic acids	Phenolic acids	C35H46O20	785.25	623.22	786.258	[M-H]-	1	82854-37-3	C10450	N/A	N/A	1.06971e+07	8.41425e+06	7.88641e+06	5.32381e+06
Benzyl-(2''-O-xylosyl)glucoside*	Others	Others	C18H26O10	401.14	269.1	402.153	[M-H]-	1	-	-	N/A	N/A	1.31083e+06	1.74197e+06	1.61735e+06	1.39661e+06
Jionoside A1	Phenolic acids	Phenolic acids	C36H48O20	799.27	623.22	800.274	[M-H]-	1	120444-60-2	-	N/A	N/A	1.02393e+07	7.28788e+06	1.13149e+07	1.11771e+07
Magnolignan A-2-O-glucoside	Lignans and Coumarins	Lignans	C24H30O9	461.18	299.13	462.189	[M-H]-	2	1035846-18-4	-	N/A	N/A	492792	339257	640430	567539
8-(Beta-D-Glucopyranosyloxy)-2,7-Dimethyl-2,4-Decadienedioic Acid	Terpenoids	Monoterpenoids	C18H28O10	403.16	223.1	404.168	[M-H]-	3	-	-	N/A	N/A	2.31944e+06	1.47164e+06	2.0526e+06	2.36004e+06
2',6'-Dihydroxy-4'-methoxyacetophenone	Others	Ketone compounds	C9H10O4	181.05	166.03	182.058	[M-H]-	3	7507-89-3	C10680	N/A	N/A	52210.6	35896.7	42798.7	50921.8
Monotropein	Terpenoids	Monoterpenoids	C16H22O11	389.11	147.04	390.116	[M-H]-	3	5945-50-6	C09788	N/A	N/A	125294	57139.1	69284.9	78694.7
(3S,5R,6R,7E,9S)-megastigm-7-ene-3,5,6,9-tetrol3-(beta-D-glucopyranoside)	Others	Others	C18H30O10	405.18	243.12	406.184	[M-H]-	2	-	-	N/A	N/A	742971	640110	440012	495548
Feruloylcaffeoyltartaric acid	Phenolic acids	Phenolic acids	C23H20O12	487.09	193.06	488.096	[M-H]-	3	-	-	N/A	N/A	331298	272699	248322	342321
Sinapoylglucuronic acid	Phenolic acids	Phenolic acids	C17H20O11	399.09	205.04	400.101	[M-H]-	2	-	-	N/A	N/A	464441	289838	336058	317786
picrorhizin	Phenolic acids	Phenolic acids	C20H28O14	491.14	167.03	492.148	[M-H]-	3	60824-10-4	-	N/A	N/A	595108	322217	341865	476778
Lavandulifolioside	Phenolic acids	Phenolic acids	C34H44O19	755.25	593.21	756.248	[M-H]-	3	-	-	N/A	N/A	203690	103952	132459	124111
Plantamajoside	Phenolic acids	Phenolic acids	C29H36O16	639.19	161.02	640.2	[M-H]-	3	104777-68-6	C10485	N/A	N/A	6.10716e+06	4.30567e+06	6.26907e+06	5.71787e+06
1,6-dihydroxy-2,5,7-trimethoxyphenanthrene	Alkaloids	Alkaloids	C17H16O5	299.09	269.05	300.1	[M-H]-	3	-	-	N/A	N/A	100624	91735.5	112440	115036
1,2,3,6-Tetrakis-O-galloyl-beta-D-glucose	Phenolic acids	Phenolic acids	C34H28O22	787.1	617.08	788.107	[M-H]-	3	79886-50-3	C04516	N/A	N/A	31799.2	45463.8	29331	23316.8
Emodin-6-O-glucoside*	Quinones	Anthraquinone	C21H20O10	431.1	269.05	432.106	[M-H]-	2	34298-85-6	-	N/A	N/A	178175	165153	155048	143039
7,8-Dihydro-Buddlenol B	Lignans and Coumarins	Lignans	C31H38O11	585.23	537.21	586.241	[M-H]-	2	-	-	N/A	N/A	274414	234847	162909	160587
Chlorogenic acid methyl ester	Phenolic acids	Phenolic acids	C17H20O9	367.1	190.9	368.111	[M-H]-	3	29708-87-0	-	N/A	N/A	6.88381e+06	4.60844e+06	4.99573e+06	5.73127e+06
4-Hydroxycoumarin	Lignans and Coumarins	Coumarins	C9H6O3	161.02	117.03	162.032	[M-H]-	3	1076-38-6	C20414	43864.8	N/A	236761	193316	166201	212545
Isorhamnetin-3,7-O-disulfonate	Flavonoids	Flavonols	C16H12O13S2	474.96	315.05	475.972	[M-H]-	3	-	-	N/A	N/A	300271	164787	177608	208823
Phenylacetylglycerol 2-glucuronide	Phenolic acids	Phenolic acids	C17H22O10	385.11	267.07	386.121	[M-H]-	2	-	-	N/A	N/A	158813	86024.5	90772.8	80440.9
Procyanidin B4	Tannins	Proanthocyanidins	C30H26O12	577.14	407.08	578.142	[M-H]-	3	29106-51-2	C10238	N/A	N/A	203613	160479	154128	158508
Ginsenoside Rs3	Terpenoids	Triterpene Saponin	C44H74O14	825.5	765.48	826.508	[M-H]-	1	194861-70-6	-	N/A	N/A	1.92963e+07	8.74327e+06	7.08224e+06	6.86336e+06
Clerodenoside A; 2'',3''-Diacetylmartynoside	Phenolic acids	Phenolic acids	C35H44O17	735.25	175.04	736.258	[M-H]-	1	164022-75-7	-	N/A	N/A	204365	234120	228832	201631
3-phenylbut-2-en-2-yl hydrogen sulfate	Others	Others	C10H12O4S	227.04	96.97	228.046	[M-H]-	3	-	-	N/A	N/A	92572.2	44023.2	34293.6	14896
tangshenoside V	Others	Others	C21H26O12	469.135	99.0455	470.142	[M-H]-	3	-	-	N/A	N/A	48713.1	32866.7	39869	35417.3
Phomolide G	Others	Others	C12H20O5	243.12	181.12	244.131	[M-H]-	3	-	-	N/A	18901.8	1.75799e+06	499068	579934	716413
Benzyl alcohol beta-D-rutinoside	Others	Others	C19H28O10	415.16	253.07	416.168	[M-H]-	3	-	-	N/A	N/A	9.4203e+06	7.07377e+06	1.12565e+07	1.10678e+07
Rehmannioside D	Terpenoids	Monoterpenoids	C27H42O20	685.22	263.08	686.227	[M-H]-	1	81720-08-3	-	N/A	2723.91	4.75255e+07	3.83251e+07	2.90067e+07	3.32266e+07
Sinapoylcaffeoyltartaric acid	Phenolic acids	Phenolic acids	C24H22O13	517.1	223.06	518.106	[M-H]-	3	-	-	N/A	N/A	190071	151726	113487	151270
β-Oxoacteoside	Phenolic acids	Phenolic acids	C29H34O16	637.18	475.14	638.185	[M-H]-	2	-	-	N/A	N/A	2.0944e+06	1.27936e+06	1.69305e+06	1.1161e+06
Liquiritin apioside	Flavonoids	Chalcones	C26H30O13	549.16	255.07	550.169	[M-H]-	1	74639-14-8	-	N/A	N/A	4.85467e+06	3.72191e+06	3.82521e+06	3.4244e+06
Icariside E5	Lignans and Coumarins	Lignans	C26H34O11	521.2	359.15	522.21	[M-H]-	2	126176-79-2	-	N/A	N/A	1.05006e+06	780442	807237	1.03999e+06
4-Hydroxybenzaldehyde	Others	Aldehyde compounds	C7H6O2	121.03	92.03	122.037	[M-H]-	1	123-08-0	C00633	N/A	N/A	2.86265e+07	2.09043e+07	2.52397e+07	2.08281e+07
Apigenin-7-O-rutinoside (Isorhoifolin)	Flavonoids	Flavones	C27H30O14	577.16	269.04	578.164	[M-H]-	2	552-57-8	-	N/A	N/A	509396	346413	420171	392476
Rehmaionoside B	Terpenoids	Monoterpenoids	C19H34O8	389.22	161.01	390.225	[M-H]-	3	104056-83-9	C17451	N/A	N/A	445687	348257	221339	470532
2,4-Dihydroxybenzaldehyde	Others	Aldehyde compounds	C7H6O3	137.03	91.02	138.032	[M-H]-	2	95-01-2	-	N/A	N/A	682099	491541	376960	596711
2-(3,4-Dihydroxyphenethyl)-5-O-Cinnamoyl-gentiobioside	Phenolic acids	Phenolic acids	C29H36O14	607.2	461.17	608.211	[M-H]-	3	-	-	N/A	N/A	470265	377618	320731	601806
4-O-p-Coumaroyl Shikimic Acid*	Phenolic acids	Phenolic acids	C16H16O7	319.08	145.03	320.089	[M-H]-	3	-	-	N/A	N/A	112551	106658	112769	104052
6-O-Syringoylajugol	Terpenoids	Monoterpenoids	C24H32O13	527.18	197.05	528.184	[M-H]-	3	144049-72-9	-	N/A	N/A	1.49417e+06	1.14256e+06	1.30837e+06	2.19231e+06
Erythro-Guaiacylglycerol-β-Sinapyl Ether	Lignans and Coumarins	Lignans	C21H26O8	405.15	165.06	406.163	[M-H]-	3	877875-96-2	-	N/A	N/A	168375	197814	195892	178364
2,5-Dihydroxyacetophenone	Others	Ketone compounds	C8H8O3	151.04	108.02	152.047	[M-H]-	3	490-78-8	-	16507.9	N/A	471616	289919	356195	644898
2'-Feruloyl-Mussaenosidic Acid	Terpenoids	Monoterpenoids	C26H32O13	551.18	175.04	552.184	[M-H]-	3	-	-	N/A	N/A	1.17088e+06	810413	796608	1.32521e+06
Cistanoside B*	Phenolic acids	Phenolic acids	C37H50O20	813.29	637.24	814.289	[M-H]-	1	93236-41-0	-	N/A	N/A	1.68873e+06	1.35048e+06	2.24751e+06	2.00307e+06
Jionoside B1*	Phenolic acids	Phenolic acids	C37H50O20	813.28	637.24	814.289	[M-H]-	1	120406-37-3	C10473	N/A	N/A	1.68873e+06	1.35048e+06	2.24751e+06	2.00307e+06
Suspensoside A	Terpenoids	Monoterpenoids	C16H26O9	361.15	155.11	362.158	[M-H]-	3	-	-	N/A	N/A	320424	191833	181189	244016
Tamarixetin-3-O-rutinoside	Flavonoids	Flavonols	C28H32O16	623.16	315.05	624.169	[M-H]-	3	-	-	N/A	N/A	734998	613121	507951	882754
Kaempferol-3-O-robinobioside(Biorobin)*	Flavonoids	Flavonols	C27H30O15	593.15	285.04	594.159	[M-H]-	3	17297-56-2	-	N/A	N/A	416574	406905	569209	528404
8-Hydroxypinoresinol	Lignans and Coumarins	Lignans	C20H22O7	373.13	343.12	374.137	[M-H]-	3	81426-17-7	-	N/A	N/A	230745	235454	217367	115319
3-Methyl-4,8-dihydroxy-3,4-dihydroisocoumarin	Lignans and Coumarins	Coumarins	C10H10O4	193.07	101.02	194.058	[M-H]-	3	33788-22-6	-	2329.51	N/A	40989.1	14974.1	17961.4	25216.9
Cinncassiol C3	Terpenoids	Sesquiterpenoids	C20H30O7	381.19	333.17	382.199	[M-H]-	1	-	C17641	N/A	N/A	1.7955e+06	1.29369e+06	1.51973e+06	693142
Isovitexin	Flavonoids	Flavones	C21H20O10	431.1	311.05	432.106	[M-H]-	1	38953-85-4	C01714	N/A	N/A	1.09197e+07	5.89038e+06	8.37295e+06	5.559e+06
Forsythoside I*	Phenolic acids	Phenolic acids	C29H36O15	623.2	161.03	624.205	[M-H]-	1	-	-	N/A	N/A	757444	694241	633098	312223
3,4-dihydroxy-β-phenylethoxy-O-α-L-rhamnopyranosyl(1→3)-6-O-caffeoyl(cis)-β-D-glucopyranoside*	Phenolic acids	Phenolic acids	C29H36O15	623.2	161.03	624.205	[M-H]-	1	-	-	N/A	N/A	856658	580417	491574	258967
Parvifloside A	Tannins	Tannin	C29H36O15	623.2	161.02	624.205	[M-H]-	3	-	-	N/A	N/A	757444	694241	633098	312223
Forsythoside H*	Phenolic acids	Phenolic acids	C29H36O15	623.2	161.02	624.205	[M-H]-	1	-	-	N/A	N/A	834437	466794	474712	274499
Phenylacetylglycerol 3-glucuronide	Phenolic acids	Phenolic acids	C17H22O10	385.11	267.07	386.121	[M-H]-	1	-	-	N/A	N/A	617373	264378	349759	310746
Phloretate*	Phenolic acids	Phenolic acids	C9H10O3	165.06	119.05	166.063	[M-H]-	1	501-97-3	C01744	N/A	46999.7	1.68055e+06	1.10315e+06	1.61528e+06	1.10277e+06
Dihydrodehydrodiconiferyl alcohol-9'-O-apiosyl-(1→6)-O-glucoside	Lignans and Coumarins	Lignans	C31H42O15	653.24	341.14	654.252	[M-H]-	3	-	-	N/A	N/A	75140	64899.5	45486.6	55348.3
3,5-dihydroxy-8,9,9-trimethyl-2-phenyl-4H,8H,9H-furo[2,3-h]chromen-4-one	Flavonoids	Flavones	C20H18O5	397.13	295.19	338.115	[M+CH3COO]-	3	-	-	N/A	N/A	15486	16068.1	9277.66	10965
5-{[2-O-(beta-d-apiofuranosyl)-beta-d-glucopyranosyl]oxy}-2-hydroxybenzoic acid*	Phenolic acids	Phenolic acids	C18H24O13	447.11	152.01	448.122	[M-H]-	1	-	-	N/A	N/A	2.78615e+07	8.60563e+06	1.01126e+07	1.11916e+07
Methyl diacetoxy-[4]-gingerdiol	Phenolic acids	Phenolic acids	C20H30O6	365.2	245.15	366.204	[M-H]-	3	-	-	N/A	N/A	21324.3	7583.01	10528.3	5584.26
2-β-D-Glucopyranosyloxy-5-hydroxy-phenylacetic acid	Phenolic acids	Phenolic acids	C14H18O9	329.09	123.05	330.095	[M-H]-	2	-	-	N/A	N/A	602960	196959	249083	294182
Rhamnosyl-gentisic acid-5-O-β-D-glucoside	Phenolic acids	Phenolic acids	C19H26O13	461.13	153.02	462.137	[M-H]-	3	-	-	N/A	N/A	1.7613e+06	1.30366e+06	856246	1.4688e+06
Xanthurenic Acid 8-O-Glucoside	Alkaloids	Quinoline alkaloids	C16H17NO9	366.08	160.04	367.09	[M-H]-	3	97451-32-6	-	N/A	N/A	2.92468e+06	2.05528e+06	2.00736e+06	2.14099e+06
Ajugoside	Terpenoids	Monoterpenoids	C17H26O10	389.14	209.03	390.153	[M-H]-	3	52916-96-8	-	N/A	13422.6	2.1012e+06	1.45413e+06	1.62491e+06	1.53141e+06
Catechin 4'-O-beta-D-glucopyranoside*	Flavonoids	Flavanols	C21H24O11	451.12	289.07	452.132	[M-H]-	3	-	-	N/A	N/A	129750	218834	145746	159877
Mandelic acid-β-glucoside	Phenolic acids	Phenolic acids	C14H18O8	313.09	101.02	314.1	[M-H]-	1	-	-	N/A	N/A	147999	129511	81851.3	129422
2-Glucosyloxy-2-phenylacetic acid amide	Alkaloids	Alkaloids	C14H19NO7	312.11	150.05	313.116	[M-H]-	3	-	-	N/A	N/A	4.30582e+06	3.16392e+06	3.79075e+06	3.89222e+06
5-O-p-Coumaroylquinic acid O-glucoside	Phenolic acids	Phenolic acids	C22H28O13	499.15	163.1	500.153	[M-H]-	3	-	-	N/A	N/A	392520	145099	152080	151216
3,4-Dihydroxyphenylacetate*	Phenolic acids	Phenolic acids	C8H8O4	167.03	123.05	168.042	[M-H]-	3	102-32-9	C01161	N/A	N/A	8.36648e+06	4.59969e+06	5.30475e+06	6.13737e+06
Homogentisate*	Phenolic acids	Phenolic acids	C8H8O4	167.03	123.05	168.042	[M-H]-	3	451-13-8	C00544	N/A	N/A	1.03579e+07	6.63747e+06	5.96293e+06	6.45384e+06
Pinocembrin 7-Apiosyl-(1→5)-Apiosyl-(1→2)-Glucoside	Flavonoids	Flavanones	C31H38O17	681.2	255.07	682.211	[M-H]-	3	-	-	N/A	N/A	48001.8	12545.2	16143.4	13297.5
Glucosyringic acid	Phenolic acids	Phenolic acids	C15H20O10	359.1	197.05	360.106	[M-H]-	1	33228-65-8	-	N/A	N/A	6.51771e+06	5.07138e+06	5.56862e+06	4.99499e+06
7-O-Caffeoyl Secologanol	Terpenoids	Monoterpenoids	C26H32O13	551.18	163.04	552.184	[M-H]-	3	-	-	N/A	N/A	187499	141299	150798	138324
2,3-Dihydroxybenzoate*	Phenolic acids	Phenolic acids	C7H6O4	153.02	109.03	154.027	[M-H]-	1	303-38-8	C00196	89578.1	N/A	6.04841e+07	4.11995e+07	4.53379e+07	3.72989e+07
2,5-Dihydroxybenzoate*	Phenolic acids	Phenolic acids	C7H6O4	153.02	109.03	154.027	[M-H]-	1	490-79-9	C00628	89578.1	N/A	6.04841e+07	4.11995e+07	4.53379e+07	3.72989e+07
hancogenin B	Steroids	Steroid	C21H28O7	391.18	229.14	392.183	[M-H]-	3	-	-	N/A	N/A	48369	50142.7	64601	27170.8
4-Hydroxyphenylglyoxylate	Others	Others	C8H6O4	225.04	165.02	166.027	[M+CH3COO]-	3	-	C03590	N/A	N/A	1.77027e+06	908979	1.0208e+06	1.05569e+06
3,4-Dihydroxyphenethyl alcohol-8-O-[β-D-apinosyl(1→3)]-β-D-glucoside	Others	Alcohol compounds	C19H28O12	447.15	315.11	448.158	[M-H]-	3	-	-	N/A	N/A	490494	300090	309733	339905
Guaiacylglycerol-β-Guaiacyl Ether glucoside	Lignans and Coumarins	Lignans	C23H30O11	481.17	271.1	482.179	[M-H]-	3	-	-	N/A	N/A	104424	106801	51009.4	71513.7
4-Aminosalicylate	Phenolic acids	Phenolic acids	C7H7NO3	152.03	108.05	153.043	[M-H]-	3	65-49-6	C02518	N/A	N/A	654765	404837	407523	409869
2,5-Dihydroxy-Indole	Alkaloids	Plumerane	C8H7NO2	148.04	92.05	149.048	[M-H]-	3	-	-	N/A	N/A	108653	77500.6	72734.7	43756.1
Mycarose glucoside	Others	Others	C13H24O9	323.13	59.01	324.142	[M-H]-	3	-	-	N/A	N/A	9.55982e+06	4.94767e+06	5.45823e+06	5.33176e+06
Hydroquinone	Others	Others	C6H6O2	109.03	81.03	110.037	[M-H]-	2	123-31-9	C00530	N/A	N/A	581406	475386	315248	435197
Methyl cumalate	Others	Lactones	C7H6O4	153.02	109.03	154.027	[M-H]-	1	6018-41-3	-	N/A	N/A	2.90191e+07	2.10084e+07	2.34373e+07	2.16155e+07
Notoginsenoside ST-3	Terpenoids	Triterpene Saponin	C43H74O15	829.5	769.48	830.503	[M-H]-	1	-	-	N/A	N/A	229708	58556.9	29101.2	52629.9
4-Ethenylbenzene-1,3-diol	Phenolic acids	Phenolic acids	C8H8O2	135.05	107.05	136.052	[M-H]-	3	106209-27-2	-	11896.3	19449.7	3.09954e+06	1.58279e+06	1.67021e+06	1.62417e+06
Protocatechuic acid xylosyl xyloside	Phenolic acids	Phenolic acids	C17H22O12	417.11	152.01	418.111	[M-H]-	3	-	-	N/A	N/A	5.60262e+06	3.37266e+06	3.43934e+06	3.68938e+06
Cistanoside F	Phenolic acids	Phenolic acids	C21H28O13	487.15	179.03	488.153	[M-H]-	3	97411-47-7	-	N/A	20109.8	2.77176e+07	1.87618e+07	1.85076e+07	2.06757e+07
2,3-Dihydroxy-1-(4'-hydroxy-3'-methoxyphenyl)-propan-1-one	Others	Others	C10H12O5	211.06	148.02	212.069	[M-H]-	1	-	-	N/A	N/A	797360	517453	567228	557576
3'-p-Coumaroyl-sucrose	Phenolic acids	Phenolic acids	C21H28O13	487.15	145.03	488.153	[M-H]-	2	-	-	N/A	N/A	131051	103764	94155.5	82832.9
Sulfo jasmonate	Others	Others	C12H18O7S	305.07	96.96	306.077	[M-H]-	3	-	-	18807.4	N/A	1.31328e+06	815225	794105	612948
1-O-Galloyl-4-O-p-Coumaroyl-β-D-glucose	Phenolic acids	Phenolic acids	C22H22O12	477.1	169.01	478.111	[M-H]-	3	-	-	N/A	N/A	57538.6	36970.5	33062.9	30535
1-(4-Hydroxybenzoyl)Glucose; 25545-07-7	Phenolic acids	Phenolic acids	C13H16O8	299.08	93.03	300.084	[M-H]-	3	-	-	N/A	N/A	373988	225874	244688	250592
1-(β-D-Glucopyranosyl)-3-ethyl-4-methyl-1H-pyrrole-2,5-dione	Others	Ketone compounds	C13H19NO7	300.11	138.06	301.116	[M-H]-	3	-	-	N/A	N/A	394748	277085	266986	253243
Trans-Caffeic Acid 4-O-[Apiosyl-(1→6)-Glucosyl] Ester	Phenolic acids	Phenolic acids	C20H26O13	473.13	179.03	474.137	[M-H]-	2	-	-	N/A	N/A	1.95876e+06	1.513e+06	1.49332e+06	1.58123e+06
4-O-(3'-O-alpha-D-Glucopyranosyl)caffeoylquinic acid	Phenolic acids	Phenolic acids	C22H28O14	515.14	191.06	516.148	[M-H]-	3	1401352-63-3	-	N/A	N/A	137034	65020.4	58938.3	67717
2-O-(4-carboxylic acid phenethyl)-6-O-caffeoyl glucoside	Phenolic acids	Phenolic acids	C23H24O11	475.12	161.02	476.132	[M-H]-	3	-	-	N/A	N/A	388145	253585	228222	196439
7,4'-Dihydroxyflavone	Flavonoids	Flavones	C15H10O4	253.05	117.04	254.058	[M-H]-	3	2196-14-7	C12123	N/A	N/A	1.30065e+06	344481	343437	319098
2-Hydroxy-7-carboxy-1-methyl-5-ethenyl-9,10-dihydrophenanthrene	Others	Others	C18H16O3	279.1	235.11	280.11	[M-H]-	2	-	-	N/A	14662.9	534943	282226	313280	258294
Glucosyl 10,11-dihydroxy-2,6-farneSadienoate	Terpenoids	Sesquiterpenoids	C21H36O9	431.23	251.17	432.236	[M-H]-	3	-	-	N/A	N/A	4.23588e+06	1.10736e+06	756600	959123
3-methoxy-4-[3,4,5-trihydroxy-6-(sulfooxymethyl)oxan-2-yl]oxybenzoic acid	Others	Others	C14H18O12S	409.04	241	410.052	[M-H]-	3	-	-	N/A	N/A	2.97837e+07	1.86775e+07	1.93126e+07	1.9781e+07
4-Hydroxycoumarin di-glucoside	Lignans and Coumarins	Coumarins	C21H26O13	485.13	323.2	486.137	[M-H]-	3	-	-	10319.3	18665	48841.4	56335.3	28913.3	59660.5
10-acetylmonomelittoside	Terpenoids	Monoterpenoids	C17H24O11	403.12	223.06	404.132	[M-H]-	3	-	-	N/A	N/A	97673.9	74372.3	54737.8	116573
Sibiricose A3	Phenolic acids	Phenolic acids	C19H26O13	461.13	137.02	462.137	[M-H]-	3	139726-39-9	-	N/A	N/A	192006	180660	223327	198738
5-O-Methylgalloylquinic Acid	Phenolic acids	Phenolic acids	C15H18O10	357.08	173.04	358.09	[M-H]-	3	-	-	N/A	N/A	253140	125644	184156	114534
6-feruloylcatalpol	Terpenoids	Monoterpenoids	C25H30O13	537.16	261.08	538.169	[M-H]-	1	-	-	N/A	N/A	447203	354065	403893	414640
Minecoside	Phenolic acids	Phenolic acids	C25H30O13	537.16	261.07	538.169	[M-H]-	2	51005-44-8	-	N/A	N/A	447203	354065	403893	414640
Chrysoeriol-7-O-(6''-acetyl)glucoside	Flavonoids	Flavones	C24H24O12	503.12	299.06	504.127	[M-H]-	3	-	-	N/A	N/A	52035.1	69395.4	30583.4	51030.2
Methyl gallate*	Phenolic acids	Phenolic acids	C8H8O5	183.03	124.02	184.037	[M-H]-	3	99-24-1	-	N/A	N/A	340965	179215	189316	163513
4-oxo-4,5,6,7-tetrahydro-1-benzofuran-2-carboxylic acid	Others	Others	C9H8O4	179.04	135.04	180.042	[M-H]-	3	-	-	N/A	N/A	1.1006e+07	6.13969e+06	6.61631e+06	6.60144e+06
Pantetheine	Alkaloids	Alkaloids	C11H22N2O4S	277.12	146.08	278.13	[M-H]-	3	496-65-1	C00831	N/A	N/A	288057	209631	246457	219275
2-O-p-Coumaroyl 3-methylglucaric acid*	Phenolic acids	Phenolic acids	C16H18O10	369.08	223.05	370.09	[M-H]-	1	-	-	N/A	N/A	924176	564116	478569	593087
3-O-p-Coumaroyl Methylglucaric Acid*	Phenolic acids	Phenolic acids	C16H18O10	369.08	223.05	370.089	[M-H]-	2	-	-	N/A	N/A	1.08212e+06	789302	623356	777180
1-O-p-Coumaroylquinic acid	Phenolic acids	Phenolic acids	C16H18O8	337.09	163.04	338.1	[M-H]-	1	-	-	N/A	N/A	6.1435e+07	3.65592e+07	4.30497e+07	4.09418e+07
5-O-p-Coumaroyl Methylglucaric Acid*	Phenolic acids	Phenolic acids	C16H18O10	369.09	223.05	370.089	[M-H]-	1	-	-	N/A	N/A	924176	564116	478569	593087
2-O-Caffeoylglucarate	Phenolic acids	Phenolic acids	C15H16O11	371.06	209.03	372.069	[M-H]-	1	-	C03062	N/A	N/A	1.85967e+06	786485	933608	882707
1-O-p-Cumaroylglycerol	Phenolic acids	Phenolic acids	C12H14O5	237.08	163.04	238.084	[M-H]-	3	106055-11-2	-	N/A	N/A	124777	97324.7	137031	98248.1
Salicyloylsalicin	Phenolic acids	Phenolic acids	C20H22O9	405.12	137.03	406.126	[M-H]-	3	-	-	N/A	N/A	42734.9	48306.5	42503.4	55058.8
(2S)-5,6,7-Trihydroxyflavanone 7-glucoside	Others	Others	C21H22O10	433.11	271.06	434.121	[M-H]-	3	151363-18-7	-	N/A	N/A	2.97594e+06	1.75509e+06	1.78274e+06	2.12785e+06
3'-O-Beta-D-Glucopyranosyl plumbagic acid	Phenolic acids	Phenolic acids	C17H22O10	385.11	179.07	386.121	[M-H]-	2	-	-	N/A	N/A	1.05718e+06	590052	823594	833996
Genipin 1-beta-gentiobioside	Terpenoids	Monoterpenoids	C23H34O15	549.18	225.08	550.19	[M-H]-	3	29307-60-6	C16965	N/A	N/A	44240.9	34606	30057.1	40103.8
2,4-Dihydroxybenzoic acid	Phenolic acids	Phenolic acids	C7H6O4	153.02	109.03	154.027	[M-H]-	1	89-86-1	-	N/A	N/A	1.70985e+07	1.1255e+07	1.1882e+07	1.21967e+07
2-O-P-Coumaroylhydroxycitric Acid	Phenolic acids	Phenolic acids	C15H14O10	353.05	127	354.059	[M-H]-	3	-	-	N/A	N/A	127753	43294.1	67539.5	98409.4
Benzoyltartaric acid	Phenolic acids	Phenolic acids	C11H10O7	253.04	121.03	254.043	[M-H]-	3	-	-	N/A	N/A	419266	308538	290262	454356
Ginsenoside Rc	Terpenoids	Triterpene Saponin	C53H90O22	1077.59	945.56	1078.59	[M-H]-	1	11021-14-0	-	N/A	N/A	2.0998e+06	2.92167e+06	2.87263e+06	2.52232e+06
3'-p-Coumaroyl-3-acetyl sucrose	Phenolic acids	Phenolic acids	C23H30O14	529.15	145.03	530.164	[M-H]-	3	-	-	N/A	N/A	96733.4	50117.9	75036.8	38163.2
Kaempferol-3-O-glucoside-7-O-rhamnoside*	Flavonoids	Flavonols	C27H30O15	593.15	285.04	594.159	[M-H]-	3	2392-95-2	-	N/A	N/A	396231	327858	379877	532715
Norartocarpetin	Flavonoids	Flavones	C15H10O6	285.04	285.04	286.048	[M-H]-	3	520-30-9	-	41422.3	22088.4	375476	461178	475535	483602
Chrysoeriol 6-C-arabinopyranoside-8-C-glucoside	Others	Others	C27H30O15	593.15	473.11	594.159	[M-H]-	3	87245-43-0	-	N/A	N/A	6.11636e+06	3.08616e+06	5.76179e+06	4.64287e+06
2H-1,3-benzodioxole-4-carboxylic acid	Others	Others	C8H6O4	225.04	109.03	166.027	[M+CH3COO]-	3	-	-	N/A	N/A	6.50335e+06	3.25763e+06	4.58506e+06	3.3301e+06
Fustin	Flavonoids	Flavanonols	C15H12O6	287.06	149.02	288.063	[M-H]-	3	20725-03-5	C01378	N/A	N/A	90186.1	51626.3	48169.6	53785.6
Caffeic acid 3'-sulfate	Others	Others	C9H8O7S	258.99	215	259.999	[M-H]-	3	-	-	N/A	N/A	4.43268e+07	2.65024e+07	2.9217e+07	2.73022e+07
2,3,19,23-Tetrahydroxyurs-12-ene-28-oic acid (Myrianthic acid)	Terpenoids	Triterpene	C30H48O6	503.34	485.33	504.345	[M-H]-	2	89786-84-5	-	N/A	N/A	112898	49318.2	73592.8	114440
1,3,6-trihydroxy-2,5,7-trimethoxyxanthen-9-one	Flavonoids	Other Flavonoids	C16H14O8	333.06	165.02	334.069	[M-H]-	3	-	-	N/A	N/A	227145	220678	267220	168611
Ginsenoside Rg3	Terpenoids	Triterpene Saponin	C42H72O13	783.49	459.38	784.497	[M-H]-	3	14197-60-5	C20778	N/A	N/A	2.31973e+07	1.36835e+07	1.37907e+07	1.49653e+07
1-O-rhamnose-3-O-Caffeoyl Quinic Acid	Phenolic acids	Phenolic acids	C22H28O13	499.15	191.06	500.155	[M-H]-	3	-	-	N/A	N/A	76028.1	54939	40835.2	31544.3
Quercetin-4'-O-glucuronide	Flavonoids	Flavonols	C21H18O13	477.07	301.04	478.075	[M-H]-	3	201463-36-7	-	N/A	31884	70528	74504.3	48807	53248.3
1,3-Dimethyl 5-sulfoisophthalate	Others	Others	C10H10O7S	273.01	193.05	274.015	[M-H]-	3	138-25-0	-	45630.8	55980.6	N/A	274292	243464	280244
Syringoyl-D-Glucose	Phenolic acids	Phenolic acids	C15H20O10	359.1	239.06	360.106	[M-H]-	3	-	-	N/A	N/A	31416.5	60737.5	26922.2	50149.5
4-Hydroxybenzoylmalic acid	Phenolic acids	Phenolic acids	C11H10O7	253.04	137.02	254.043	[M-H]-	3	-	-	N/A	N/A	657920	497846	504390	515123
Oxyphyllacinol	Others	Alcohol compounds	C20H26O3	313.18	121.03	314.188	[M-H]-	3	-	-	N/A	N/A	19072.4	13768.8	19013.1	9188.14
Luteolin-3'-O-glucoside	Flavonoids	Flavones	C21H20O11	447.09	285.05	448.101	[M-H]-	1	5154-41-6	-	10215	N/A	1.61147e+06	1.54554e+06	1.63644e+06	1.94224e+06
2-Feruloyl-6-caffeoyl glucoside	Phenolic acids	Phenolic acids	C25H26O12	517.13	323.08	518.142	[M-H]-	3	-	-	N/A	N/A	114211	74147.4	59873.3	52544.6
Maritimetin	Flavonoids	Aurones	C15H10O6	285.04	185.06	286.048	[M-H]-	3	576-02-3	C08720	N/A	N/A	101674	70383.7	68286.3	53336.9
Gardoside	Terpenoids	Monoterpenoids	C16H22O10	373.11	193.05	374.121	[M-H]-	1	54835-76-6	C16963	N/A	N/A	1.27602e+07	8.23088e+06	9.55904e+06	9.36181e+06
Feruloylmalic acid	Phenolic acids	Phenolic acids	C14H14O8	309.06	193.05	310.069	[M-H]-	3	-	-	N/A	N/A	227956	188495	189777	142636
alpha-Oxo-benzeneacetic acid	Phenolic acids	Phenolic acids	C8H6O3	149.02	77.04	150.032	[M-H]-	3	611-73-4	C02137	N/A	N/A	1.25384e+06	622862	722043	583957
3-Nitrophenol	Others	Others	C6H5NO3	138.02	108.02	139.027	[M-H]-	3	554-84-7	C14418	31712.9	N/A	50815.9	27215	24013.3	50864.3
2,19-Dihydroxy-3-oxours-12-en-28-oic acid	Terpenoids	Triterpene	C30H46O5	485.33	485.33	486.334	[M-H]-	2	176983-21-4	-	N/A	N/A	2.41706e+07	9.47391e+06	1.43109e+07	1.3431e+07
Furanofructosyl-α-D-(6-mustard acyl)glucoside*	Phenolic acids	Phenolic acids	C23H32O15	547.17	223.1	548.174	[M-H]-	3	-	-	N/A	N/A	79690.3	65744.5	65179.3	89154.7
3-Methoxybenzoic acid	Phenolic acids	Phenolic acids	C8H8O3	151.04	107.05	152.047	[M-H]-	2	586-38-9	-	N/A	N/A	1.05016e+06	225038	304170	331040
(4,6-dihydroxy-3-oxo-1h-2-benzofuran-1-yl)acetic acid	Others	Others	C10H8O6	223.03	135.04	224.032	[M-H]-	3	-	-	N/A	N/A	548203	231543	329473	198775
Eucommioside	Terpenoids	Monoterpenoids	C15H26O9	349.15	187.1	350.158	[M-H]-	3	-	-	N/A	N/A	1.84017e+06	1.69928e+06	733301	1.04618e+06
Benzoylmalic acid	Phenolic acids	Phenolic acids	C11H10O6	237.04	121.03	238.048	[M-H]-	3	22138-51-8	-	N/A	N/A	7.37631e+06	4.29071e+06	4.57147e+06	4.4471e+06
1-O-Salicyloyl-β-D-glucose*	Phenolic acids	Phenolic acids	C13H16O8	299.077	137.025	300.084	[M-H]-	3	60517-74-0	-	N/A	N/A	1.37935e+06	880529	820633	827179
syringetin-3-glucuronide	Flavonoids	Flavonols	C23H22O14	521.1	345.06	522.101	[M-H]-	3	-	-	N/A	25675.1	25255.9	51435	24256.5	27200.6
Ferulic acid-4-O-glucoside	Phenolic acids	Phenolic acids	C16H20O9	355.1	193.05	356.111	[M-H]-	3	117405-51-3	-	N/A	N/A	1.00054e+07	6.36206e+06	6.29129e+06	6.34641e+06
Notoginsenoside T5	Terpenoids	Triterpene Saponin	C41H68O12	751.47	619.42	752.471	[M-H]-	1	769932-34-5	-	N/A	N/A	263293	327124	303905	379567
Caffeoylbenzoyltartaric acid	Phenolic acids	Phenolic acids	C20H16O10	415.07	179.03	416.074	[M-H]-	3	-	-	N/A	N/A	103672	81885.8	64985.7	50201.6
Sexangularetin	Flavonoids	Flavonols	C16H12O7	315.05	241.05	316.058	[M-H]-	3	571-74-4	C10185	N/A	N/A	58423.5	47534.6	38148.9	44570.2
2',4'-Dihydroxyacetophenone	Others	Ketone compounds	C8H8O3	151.04	109.03	152.047	[M-H]-	1	89-84-9	C03663	N/A	N/A	2.97156e+06	998073	973308	1.0064e+06
1-O-(3,4,5-Trimethoxybenzoyl)-B-D-Glucopyranoside	Phenolic acids	Phenolic acids	C16H22O10	373.11	211.06	374.121	[M-H]-	3	-	-	10418.7	59161.5	9.3365e+06	7.05272e+06	4.24497e+06	7.41929e+06
Licoagrochalcone C	Flavonoids	Chalcones	C21H22O5	353.14	151.04	354.147	[M-H]-	3	325144-68-1	-	N/A	N/A	40960.6	41775.9	51432.9	44132.1
Dihydrophaseic acid	Terpenoids	Sesquiterpenoids	C15H22O5	281.14	237.15	282.147	[M-H]-	3	41756-77-8	C15971	N/A	N/A	732647	617058	443722	390418
Norwogonin	Flavonoids	Flavones	C15H10O5	269.04	197.06	270.053	[M-H]-	2	4443-09-8	C10113	N/A	N/A	175664	151850	113610	105706
1,2,3-Trihydroxybenzene	Others	Others	C6H6O3	125.02	79.02	126.032	[M-H]-	1	87-66-1	C01108	N/A	N/A	2.24568e+06	1.62729e+06	1.53313e+06	1.65996e+06
3,4-Dihydroxybenzoate*	Phenolic acids	Phenolic acids	C7H6O4	153.02	109.03	154.027	[M-H]-	1	99-50-3	C00230	N/A	N/A	5.17405e+07	3.64641e+07	3.81276e+07	3.8478e+07
Methyl 4-hydroxybenzoate	Phenolic acids	Phenolic acids	C8H8O3	151.04	136.02	152.047	[M-H]-	2	99-76-3	-	N/A	N/A	2.35324e+06	1.84789e+06	1.61545e+06	2.23969e+06
Manglieside A	Phenolic acids	Phenolic acids	C15H20O7	311.11	149.06	312.121	[M-H]-	3	-	-	N/A	N/A	1.35687e+06	969531	844253	1.12931e+06
(+)-Syringaresinol O-beta-D-glucoside	Lignans and Coumarins	Lignans	C28H36O13	579.21	417.16	580.216	[M-H]-	3	7374-79-0	C10890	N/A	N/A	403747	285550	288896	500930
macarangioside F	Others	Ketone compounds	C19H32O8	387.22	387.22	388.21	[M-H]-	3	1188415-57-7	-	N/A	N/A	201932	222929	171528	185003
3-Acetoxy-9,13-epoxy-16-hydroxy-labda-15,16-olide	Terpenoids	Ditepenoids	C22H34O6	393.22	333.21	394.236	[M-H]-	3	-	-	N/A	N/A	19162.1	15743.7	11972	7042.08
Purpurin	Quinones	Anthraquinone	C14H8O5	255.03	227.04	256.037	[M-H]-	3	81-54-9	C10395	9928.08	N/A	116227	79957.9	136001	146602
Batatasin III (3,3'-Dihydroxy-5-methoxybibenzyl)	Others	Stilbene	C15H16O3	243.1	227.07	244.11	[M-H]-	3	56684-87-8	-	N/A	N/A	15032.7	13326.1	6509.49	5909
2,19-Dihydroxy-3-oxoursa-1,12-dien-28-oic acid (Fupenzic acid)	Terpenoids	Triterpene	C30H44O5	483.31	421.31	484.319	[M-H]-	1	119725-20-1	-	N/A	N/A	25061.5	12149.3	7597.61	16998.6
5-Nitrobenzimidazole	Alkaloids	Alkaloids	C7H5N3O2	162.03	132.03	163.038	[M-H]-	3	94-52-0	-	N/A	N/A	16893.6	10150.5	12551.5	23209.4
3,5-Dinitrosalicylic acid	Phenolic acids	Phenolic acids	C7H4N2O7	226.99	183	228.002	[M-H]-	3	609-99-4	C11319	N/A	N/A	361654	273627	292848	274075
1-Hydroxypineolin Diglucoside*	Lignans and Coumarins	Lignans	C32H42O17	697.23	535.18	698.242	[M-H]-	3	-	-	N/A	N/A	41563.2	45019.9	28707.3	18270.6
Glabrene	Flavonoids	Other Flavonoids	C20H18O4	321.11	306.09	322.12	[M-H]-	3	60008-03-9	-	N/A	N/A	25789.6	14542.2	36218.8	26496
2-(4-Hydroxybenzyl)-4-(methoxymethyl)phenol	Phenolic acids	Phenolic acids	C15H16O3	243.1	211.08	244.11	[M-H]-	3	-	-	N/A	N/A	16786.3	6162.97	14628.3	10747.9
Pisiferic acid	Terpenoids	Ditepenoids	C20H28O3	315.2	315.2	316.204	[M-H]-	3	67494-15-9	C09163	N/A	N/A	272178	178259	92901.7	210418
Chrysin 6-C-glucoside-8-C-alpha-L-arabinopyranoside	Others	Others	C26H28O13	547.14	381.19	548.153	[M-H]-	3	81091-21-6	-	N/A	N/A	37314.9	35893.5	19582.9	24222.5
Piceid	Others	Stilbene	C20H22O8	389.12	227.08	390.132	[M-H]-	3	27208-80-6	C10275	N/A	N/A	95016.7	101368	84930.3	83815.1
5-hydroxymethyl-4,4,6-trimethyl-7-oxabicyclo[4.1.0]heptan-2-one O-β-D-glucopyranoside	Others	Others	C16H26O8	345.15	183.1	346.163	[M-H]-	3	-	-	N/A	N/A	2.28357e+06	1.50292e+06	1.15182e+06	1.87776e+06
5-O-Caffeoylshikimic acid	Phenolic acids	Phenolic acids	C16H16O8	335.08	135.05	336.084	[M-H]-	3	73263-62-4	C10434	N/A	N/A	228313	184307	170767	242955
Proanthocyanidins	Tannins	Proanthocyanidins	C30H26O13	593.13	125.03	594.137	[M-H]-	3	20347-71-1	-	N/A	N/A	36614	42279.6	36789.9	32873.5
Pedalitin	Flavonoids	Flavones	C16H12O7	315.05	300.03	316.058	[M-H]-	3	22384-63-0	C10119	N/A	N/A	71987.1	86156.8	74834.3	56984.7
Medicagenic acid-3-O-glucuronide-28-O-rhamnosyl(1,2)-arabinoside	Terpenoids	Triterpene Saponin	C47H72O20	955.46	955.46	956.462	[M-H]-	3	-	-	N/A	N/A	2.97283e+06	2.29757e+06	2.83673e+06	2.89309e+06
syringaresinol-4-O-glucoside	Lignans and Coumarins	Lignans	C28H36O13	579.21	417.16	580.216	[M-H]-	3	-	-	N/A	N/A	449385	134352	203235	343573
HydroxyAloe-emodin-8-O-glucoside	Quinones	Anthraquinone	C21H20O11	447.09	285.04	448.101	[M-H]-	3	-	-	15963.5	N/A	3.19419e+06	2.4346e+06	3.86321e+06	3.37313e+06
Cirsilineol	Flavonoids	Flavones	C18H16O7	343.08	313.04	344.09	[M-H]-	1	41365-32-6	C10032	N/A	N/A	281191	186377	175397	162636
Diacerein	Quinones	Anthraquinone	C19H12O8	367.05	281.05	368.053	[M-H]-	3	13739-02-1	-	N/A	N/A	21927	18438.6	21916.7	13062.3
Makomotine C	Others	Others	C17H30O8	361.19	361.19	362.194	[M-H]-	2	-	-	N/A	N/A	5.63538e+06	3.16458e+06	2.93884e+06	2.6928e+06
Datiscetin	Flavonoids	Flavonols	C15H10O6	285.04	133.03	286.048	[M-H]-	3	480-15-9	C10036	N/A	N/A	122272	34631.4	20684.8	50337.6
codonopilodiynoside A*	Others	Others	C20H28O8	395.172	159.082	396.178	[M-H]-	3	-	-	N/A	N/A	45178.7	26482.8	33905.7	25308.6
codonopilodiynoside H*	Others	Others	C20H28O8	395.172	159.082	396.178	[M-H]-	3	-	-	N/A	N/A	45178.7	26482.8	33905.7	25308.6
Gypenoside LXXV*	Terpenoids	Ditepenoids	C42H72O13	783.49	621.44	784.497	[M-H]-	2	-	C20777	N/A	N/A	78420.6	49981	16788.2	37964.2
Scutellarin-7-diglucosidic acid	Flavonoids	Flavones	C27H26O18	637.11	351.06	638.112	[M-H]-	3	150641-65-9	-	N/A	N/A	24108.4	23140.8	12728.8	15634
Feruloylferuloyltartaric acid	Phenolic acids	Phenolic acids	C24H22O12	501.1	307.05	502.111	[M-H]-	3	-	-	N/A	N/A	85078.9	48534.3	27936.2	27151.1
Hydroxyferulic acid glucoside	Phenolic acids	Phenolic acids	C16H20O10	371.1	209.05	372.106	[M-H]-	3	-	-	N/A	N/A	197991	189253	155490	110352
Dihydrocaffeic acid 3-sulfate	Phenolic acids	Phenolic acids	C9H10O7S1	261.01	181.05	262.015	[M-H]-	3	-	-	N/A	N/A	1.23081e+07	9.54022e+06	7.17818e+06	1.05511e+07
Physcion 8-glucoside	Quinones	Anthraquinone	C22H22O10	445.11	283.06	446.121	[M-H]-	3	23451-01-6	C10384	N/A	N/A	81893.4	137631	171315	81886.7
methyl 4-O-galloylchlorogenate	Phenolic acids	Phenolic acids	C24H24O13	519.11	165.02	520.122	[M-H]-	3	574747-58-3	-	N/A	N/A	42404.6	27511.1	39720.2	32614.1
Notoginsenoside J	Terpenoids	Triterpene Saponin	C42H74O16	833.5	671.41	834.498	[M-H]-	3	193977-11-6	-	N/A	N/A	56091	15193.9	41917.1	42133
Laricitrin	Flavonoids	Flavonols	C16H12O8	331.05	151	332.053	[M-H]-	3	53472-37-0	C12633	N/A	N/A	103299	30656.5	37451.8	42287
4-Hydroxyphthalate	Phenolic acids	Phenolic acids	C8H6O5	181.02	93.04	182.022	[M-H]-	3	610-35-5	C06680	47489.5	39262.8	1.83147e+06	1.16338e+06	1.24267e+06	1.22047e+06
5'-Methoxymatairesinoside*	Lignans and Coumarins	Lignans	C27H34O12	549.2	387.15	550.205	[M-H]-	3	1691201-82-7	-	N/A	N/A	969091	506370	302322	188426
5-hydroxy-2-(3-hydroxyphenyl)-7-methoxy-4H-chromen-4-one	Flavonoids	Flavones	C16H12O5	283.06	239.03	284.068	[M-H]-	3	-	-	N/A	N/A	184508	140139	136917	94407.3
Licochalcone C	Flavonoids	Chalcones	C21H22O4	337.144	279.067	338.152	[M-H]-	3	144506-14-9	-	N/A	N/A	8135.66	15294.8	15247.8	17423.4
3,4-Dimethoxyphenyl acetic acid	Phenolic acids	Phenolic acids	C10H12O4	195.07	121.03	196.074	[M-H]-	3	93-40-3	-	24711	N/A	N/A	76474.4	70501.1	112135
Cinncassiol C1	Terpenoids	Sesquiterpenoids	C20H28O7	379.17	205.09	380.183	[M-H]-	3	-	C17643	N/A	N/A	96767.5	105267	71374.7	110407
Benzyl alcohol rhamnosyl glucosyl glucoside	Phenolic acids	Phenolic acids	C25H38O15	577.21	179.07	578.221	[M-H]-	3	-	-	N/A	N/A	85022	55296.7	54107.7	62932.6
Dihydrocatalpol	Terpenoids	Terpene	C15H24O10	363.13	183.07	364.137	[M-H]-	3	6736-86-3	-	N/A	N/A	137122	61706	73910.8	84453.5
Pinocembrin-7-O-(2''-O-arabinosyl)glucoside	Flavonoids	Flavanones	C26H30O13	549.16	255.06	550.169	[M-H]-	3	-	-	N/A	N/A	1.57793e+06	715347	407079	394546
Hydroxygeranyl 6-O-xylopyranosyl-glucopyranoside	Terpenoids	Monoterpenoids	C21H36O11	463.22	331.18	464.226	[M-H]-	3	-	-	N/A	N/A	389280	244666	184597	244460
4-Dihydroxyphenethoxy-8-O-[6-O-(4-O-glucosyl)feruloyl]glucoside	Phenolic acids	Phenolic acids	C30H38O15	637.21	475.16	638.221	[M-H]-	3	-	-	N/A	N/A	469425	266366	399425	415179
3-Hydroxy-5-Methylphenol-1-O-Glucoside	Others	Others	C13H18O7	285.1	123.05	286.105	[M-H]-	3	-	-	9074.31	N/A	188782	118151	159137	90631.8
Sinapyl alcohol	Others	Alcohol compounds	C11H14O4	209.08	179.07	210.089	[M-H]-	3	537-33-7	C02325	8237.15	N/A	442108	369634	497133	328865
Methylsalicylate-2-O-glucoside	Phenolic acids	Phenolic acids	C14H18O8	313.1	151.04	314.1	[M-H]-	3	10019-60-0	-	N/A	N/A	1.19301e+06	722470	939770	707764
Scopoletin	Lignans and Coumarins	Coumarins	C10H8O4	191.04	176.01	192.042	[M-H]-	3	92-61-5	C01752	15165.7	N/A	392586	464009	295243	414333
6'-O-Sinapoylsucrose*	Phenolic acids	Phenolic acids	C23H32O15	547.17	223.06	548.174	[M-H]-	3	-	-	N/A	N/A	91701.5	40450.6	70426.8	60778.9
(-)-Pinoresinol glucoside	Lignans and Coumarins	Lignans	C26H32O11	519.19	357.14	520.194	[M-H]-	1	41607-20-9	C17529	N/A	N/A	210268	205929	136272	N/A
Isochlorogenic acid C	Phenolic acids	Phenolic acids	C25H24O12	515.12	353.09	516.127	[M-H]-	1	57378-72-0	-	N/A	10533.4	939337	766558	867819	670366
Homovanilloylquinic acid	Phenolic acids	Phenolic acids	C16H20O9	355.1	121.03	356.111	[M-H]-	3	-	-	N/A	N/A	1.04722e+06	566781	522075	591245
Tichocarpol A	Phenolic acids	Phenolic acids	C9H10O7S	261.01	181.05	262.015	[M-H]-	1	-	-	N/A	25995.2	2.33526e+07	9.0755e+06	1.01364e+07	8.51513e+06
2,3-Dihydroxyoleana-11,13(18)-dien-28-oic acid (Camaldulenic acid)	Terpenoids	Triterpene	C30H46O4	469.33	469.33	470.34	[M-H]-	2	71850-15-2	-	N/A	N/A	1.42953e+06	402900	439262	459697
