# Supplementary material for: Zhigancao decoction alleviates Parkinson’s disease via inhibiting TNF/NF-κB and Ras/ERK-mediated neuroinflammation and apoptosis
Source: iScience. 2025 Dec 18;29(1):114489. doi: 10.1016/j.isci.2025.114489 (PMC12818266; doi:10.1016/j.isci.2025.114489)
Supplement: Table S4. Screen important targets [file mmc3.xlsx]

## Sheet: screens important targets
	Degree	Eigenvector	LAC	Betweenness	Closeness	Network
TP53	60	0.248167	9.03333	13956.6	0.0487945	34.1603
AKT1	48	0.234327	9.58333	5281.85	0.0487246	24.024
JUN	40	0.212822	11	6874.25	0.0488365	22.7386
SRC	39	0.187352	8.20513	8143.45	0.0484262	18.4581
HSP90AA1	38	0.154718	6.68421	6005.78	0.0486967	16.7199
MAPK1	36	0.197498	9.66667	3005.56	0.0487595	20.1491
PRKACA	36	0.124439	4.11111	12452.7	0.048433	10.5129
ESR1	35	0.212098	11.2571	3413.64	0.0487036	18.0779
MAPK3	35	0.187401	9.14286	2930.81	0.0487246	19.2808
AKT2	32	0.169321	8.0625	1041.77	0.0481382	14.3636
MAPK8	31	0.16493	8.51613	2999.73	0.0485298	15.4968
STAT3	30	0.168477	8.26667	2792.76	0.0485576	12.1222
HSP90AB1	30	0.12362	6.06667	2904.73	0.0484676	13.739
BCL2	28	0.139674	7.42857	2156.39	0.0480701	14.4561
MAPK9	27	0.14751	8.44444	921.673	0.0481314	14.2543
TNF	27	0.103116	7.25926	2796.76	0.0482201	13.9212
PIK3R1	26	0.115833	7.92308	1221.05	0.0479684	13.8074
PIK3CA	26	0.126196	8.76923	1208.65	0.048145	14.8246
CTNNB1	26	0.122611	5.92308	2957.89	0.0484124	9.13262
RELA	25	0.131575	8.64	1467.9	0.0482406	12.1559
HRAS	25	0.123406	6.4	1416.43	0.0482338	10.9165
EGFR	24	0.125232	6.83333	2069.4	0.048433	9.01547
NFKB1	24	0.120571	8.25	1490.5	0.0482269	11.8185
IL6	24	0.0929352	6.5	3737.8	0.0480362	10.8258
PIK3CB	24	0.0999811	8	821.163	0.04782	13.6557
FOS	23	0.149831	9.82609	787.639	0.0483779	12.8541
PIK3CD	23	0.0994448	8.26087	571.266	0.0478065	13.4587
CASP3	22	0.0975577	5.72727	3037.43	0.048371	9.84453
CALM3	22	0.0513394	2.81818	3853.81	0.0481723	8.0421
RAF1	21	0.126705	7.33333	671.243	0.0481723	8.58648
TLR4	20	0.0720211	4	2128.21	0.0476124	6.78485
IL1B	20	0.0646313	7.1	1226.2	0.0476791	11.0824
HIF1A	20	0.122334	6.9	2023.68	0.0480497	8.22871
PRKCA	19	0.0642972	1.89474	6151.11	0.0479549	2.59028
CYP3A4	19	0.00405413	6.63158	2201.34	0.0463531	12.8303
HSPA8	18	0.0735388	4.77778	2060.24	0.0481518	9.58778
MAPT	18	0.0591472	2.77778	3684.84	0.0482133	4.22585
CDC42	18	0.0987993	6.33333	881.794	0.0477193	7.52033
BCL2L1	18	0.0809105	5.22222	921.93	0.0477662	10.1461
MTOR	18	0.0770181	3.55556	2854.81	0.0478806	6.07035
CYP1A1	17	0.00397671	7.29412	1242.31	0.0464735	12.5288
MAPK14	17	0.117083	7.64706	247.649	0.047726	9.77676
MAPK12	17	0.121956	9.29412	118.655	0.047726	10.8007
MAPK13	17	0.121956	9.29412	118.655	0.047726	10.8007
PRKCD	17	0.0850475	4.70588	1313.79	0.0478402	6.14156
CYP1A2	16	0.00486751	7.5	1835.45	0.0467033	11.6872
CYP2C9	16	0.00494028	6.875	1675.48	0.0466584	11.0165
MAPK11	16	0.116089	7.875	118.655	0.0477193	9.06426
APP	16	0.0138127	1.875	4963.31	0.047726	6.7697
ESR2	15	0.103821	8.66667	627.14	0.0479752	9.53117
SIRT1	15	0.0593804	4.4	1986.79	0.0476992	7.36429
CXCL8	15	0.0483422	7.2	962.773	0.0475325	10.3573
HDAC1	15	0.0824928	6.53333	278.885	0.0476925	7.80128
GSK3B	15	0.0877075	5.06667	786.773	0.0481996	6.21229
CCND1	15	0.0915853	5.73333	312.068	0.0478806	6.66446
FYN	15	0.050968	3.46667	1172.56	0.0476124	5.47289
IGF1R	14	0.0790455	5.85714	398.613	0.0478536	6.7326
CCL2	14	0.0433277	6.71429	1194.84	0.0471829	9.61538
MAP2K1	14	0.0866522	6	85.7972	0.0474993	6.6
IKBKB	14	0.0792677	4.57143	1052.35	0.0478334	5.25962
MDM2	14	0.0858703	5.71429	172.546	0.0477729	6.39936
ABL1	14	0.0391494	1.28571	3028.67	0.0477528	1.86859
CASP8	13	0.0459182	5.07692	331.576	0.0473604	6.82738
AR	13	0.080754	5.38462	394.304	0.0479887	6.11905
CYP2A6	13	0.00299292	7.53846	172.737	0.0460642	9.86046
NOS1	13	0.0538539	4.30769	769.938	0.0475458	6.23571
EPHX1	12	0.00306418	8	44.2004	0.046033	9.63182
HPGDS	12	0.0037764	4.83333	995.141	0.0464671	6.09394
CDK1	12	0.0366422	4.16667	846.454	0.0472485	7.60581
SNCA	12	0.0151792	1.83333	6530.42	0.0476257	3.58052
PSEN1	12	0.021143	3.16667	1869.42	0.0476124	6.99545
MAP3K5	12	0.0713089	5.33333	309.371	0.0476057	5.93939
RPS6KB1	12	0.0813021	5.33333	414.844	0.047726	6.06061
COMT	12	0.000738569	2.66667	3415.85	0.046033	5.19607
HSPA5	12	0.0340933	2.16667	2684.38	0.0475924	3.00779
GSTP1	11	0.0200227	4.90909	3960.11	0.0475325	5.6
PTGS2	11	0.0371179	2.72727	6127.79	0.0478738	3.72222
CCL5	11	0.0409683	6.90909	357.124	0.047124	8.85556
GRIN2A	11	0.0251426	3.63636	1651.92	0.047433	7.04167
CALM1	11	0.0212515	2.54545	882.427	0.0476057	4.68691
GAPDH	11	0.0339969	1.45455	2528.11	0.0479616	2.63333
BAD	11	0.0798124	5.63636	166.044	0.0476591	6.2
XIAP	11	0.0432616	5.45455	131.611	0.0473142	6.47143
CASP9	11	0.054432	6.18182	111.769	0.0474132	7.28571
MAOA	11	0.00062663	3.81818	2240.67	0.0457112	5.85833
MAOB	11	0.0006526	3.63636	1918.08	0.0458468	5.63333
MAP2K7	10	0.0548741	4.4	743.371	0.0473274	4.88889
NR3C1	10	0.0572954	3	1493.78	0.0478402	3.44444
PRKCE	10	0.0356115	1.6	266.123	0.0470784	2.16667
DUSP1	10	0.0739462	7.2	1.6933	0.0471567	8
CYP2C19	10	0.00311164	3.8	2701.25	0.0465753	5.01587
GSTO1	10	0.00287467	6.8	58.9892	0.046058	7.66667
CYP1B1	10	0.00239592	4.8	512.599	0.0463026	5.50794
MMP9	10	0.0273944	1.8	1813.27	0.0470003	3.33333
CXCR4	10	0.0183965	3	1605.65	0.0466009	4.55556
ICAM1	10	0.0323991	4	161.885	0.0472157	4.79167
CCNA2	10	0.0190891	3.8	400.401	0.0467354	6.83611
NFKBIA	9	0.0566656	5.55556	262.971	0.0478267	6.25
ITGB2	9	0.0334506	2.66667	293.816	0.0469938	3.41667
GSTM1	9	0.00178906	5.77778	54.3306	0.0454424	6.54167
GSTM2	9	0.00178906	5.77778	54.3306	0.0454424	6.54167
MET	9	0.0518597	4.66667	40.285	0.0474264	5.26786
SLC6A4	9	0.000119567	1.55556	2878.85	0.0448608	5.08333
GRIN1	9	0.00947384	3.33333	476.344	0.0466073	5.8631
TNFRSF1A	9	0.03266	3.11111	193.501	0.0470979	3.53571
PARP1	9	0.0331574	2.88889	354.677	0.0470588	4.24405
NOS3	9	0.0405838	4.44444	289.276	0.0474066	5.52381
RB1	9	0.0299932	3.33333	275.094	0.0469289	4.46667
ALDH2	9	0.000135984	1.77778	1753.27	0.0443228	2.4
PPIG	8	0.00154611	4.75	10.1158	0.0453696	5.52381
SLC6A3	8	0.00400089	1.25	6279.02	0.047196	2.44048
PPARG	8	0.0384504	3.25	379.725	0.0475126	3.79524
NLRP3	8	0.0324302	2	192.512	0.0472879	2.30952
CASP1	8	0.0181639	2.5	558.093	0.0466841	2.88095
GRIN2B	8	0.0246109	3.5	571.282	0.0474132	4.07143
CASP7	8	0.0186755	3.25	159.551	0.0469613	3.71429
BIRC2	8	0.0206738	3.75	111.342	0.0470393	4.28571
PIK3CG	8	0.0555692	6.25	3.04405	0.0472157	7.14286
NOS2	8	0.0295249	3.25	590.584	0.0474529	4.09524
HSP90B1	8	0.0422616	3.5	108.999	0.0474198	4.05714
FGF2	8	0.0258965	0.75	1017.99	0.047334	1.90476
TH	8	0.000992545	1.25	3696.11	0.0462082	4.40476
ALDH1A1	8	0.0012243	2.75	693.148	0.0454424	3.19048
THRB	7	0.0408423	3.14286	38.8834	0.0469095	4
INSR	7	0.0270745	2.85714	54.7997	0.0463847	3.33333
KIT	7	0.0383464	3.42857	63.8622	0.0472157	4
GRIA1	7	0.00926612	2.28571	5129.44	0.0468642	3.16667
HTT	7	0.0338985	2.57143	540.012	0.0476457	3.03333
LRRK2	7	0.0207982	2.85714	1065.64	0.0473406	4.33333
GSR	7	0.00361914	0.857143	474.06	0.0461894	1
EZR	7	0.0265459	0.571429	476.184	0.0477327	0.666667
CYP2D6	7	0.000981759	3.71429	33.7604	0.0453152	4.33333
PCNA	7	0.0214106	2.57143	107.964	0.0467161	3.5
VCAM1	7	0.0168555	2.85714	135.256	0.0468772	3.33333
CTSB	7	0.0148257	1.71429	378.961	0.0468191	3
NGFR	7	0.0269774	2.85714	708.112	0.0472026	3.33333
PSEN2	7	0.00299018	3.42857	89.1016	0.046518	5.11667
FKBP5	7	0.0352555	3.14286	179.874	0.0472879	4.5
NR4A1	7	0.0578356	4.28571	59.7758	0.047486	5
NFE2L2	7	0.0271316	1.14286	1002.25	0.0473406	2.33333
DNMT1	7	0.029564	2.28571	676.985	0.0470458	2.66667
ADH1C	7	0.000233143	3.14286	300.146	0.0447251	4
ADH1B	7	0.000233124	3.14286	300.146	0.0447251	4
CDK5	7	0.0314758	1.71429	318.85	0.0476791	2.16667
PER2	6	0.00844302	0.666667	1308.73	0.0462711	0.85
VCP	6	0.0212369	3	29.6658	0.0468966	3.6
EIF2AK3	6	0.00995131	0.666667	208.494	0.0467933	0.8
CYP19A1	6	0.0157845	1.66667	2065.6	0.0471633	2.95
PKM	6	0.020583	2	301.091	0.0474132	2.9
CCNE1	6	0.0163886	3.33333	295.61	0.0467033	4.66667
EEF2K	6	0.0112266	0.666667	421.444	0.0468191	0.983333
CCNB1	6	0.0157511	3.33333	289.887	0.0467097	4.53333
HDAC6	6	0.0217223	1.66667	131.728	0.0469873	2
AURKA	6	0.0166253	3	122.742	0.0467226	4
ADRB2	6	0.00928632	0.333333	3654.89	0.0465945	1.5
GRM5	6	0.000471752	1	3371.61	0.0454667	2.66667
ADORA2A	6	0.000443953	0.333333	3397.83	0.046058	0.45
ADH7	6	0.000216739	1.66667	300.146	0.0447192	2
CNR1	6	0.0011364	0.333333	2030.31	0.046058	0.45
IL2	6	0.0188971	2	396.096	0.0466648	2.4
ALB	6	0.00527068	0.333333	1930.34	0.0466584	1.2
THRA	5	0.0231791	4	0	0.046133	5
HTR2A	5	3.1016e-05	1.2	1127.58	0.0441845	3
G6PD	5	0.015198	1.2	301.233	0.0471633	1.66667
ERN1	5	0.0111937	0.4	229.662	0.0469743	0.5
CYP17A1	5	0.00153875	2.4	80.5764	0.0456928	3.75
PPARA	5	0.0195368	1.2	1641.11	0.047334	1.5
SIRT2	5	0.0102958	1.6	149.205	0.0467354	2.16667
CD38	5	0.00664582	1.6	670.797	0.046518	3
CCR2	5	0.00764463	4	0	0.0455825	5
CCR5	5	0.00764463	4	0	0.0455825	5
PSENEN	5	0.00201957	4	0	0.0462396	5
NCSTN	5	0.00201957	4	0	0.0462396	5
APH1A	5	0.00201957	4	0	0.0462396	5
FEN1	5	0.00493183	1.2	10.1229	0.0453273	1.83333
GCG	5	5.38829e-05	0	2224.62	0.0447192	0
DRD2	5	0.000322458	1.2	2037.4	0.0459957	1.5
AGTR1	5	0.000308916	1.2	96.9488	0.0444851	2.16667
ACE2	5	0.00259151	1.2	1142.62	0.0459335	2.16667
PRKAA2	5	0.010493	1.2	2036.55	0.0468062	1.75
ACACA	5	0.000739727	1.2	1915	0.0448667	3.58333
NTRK2	5	0.00720144	0	2223.24	0.0469419	0
TLR9	4	0.00681786	1	162	0.0460393	2
RPS6KA1	4	0.0256807	3	0	0.0467868	4
RPS6KA2	4	0.0256807	3	0	0.0467868	4
NQO1	4	0.0133836	0.5	626.402	0.0467354	1.33333
HSF1	4	0.0211402	2.5	0.735556	0.0470198	3.33333
GRIA2	4	0.00809509	2.5	15.3402	0.0466328	3.33333
LDHA	4	0.00924593	2	9.94009	0.0467033	2.66667
FLT1	4	0.0117035	1	85.4168	0.0460705	2
PTGS1	4	0.00244283	2.5	0.808858	0.0461706	3.33333
PNMT	4	0.000175183	1.5	278.207	0.0450271	2
DRD4	4	0.000246993	1	1048.97	0.0455398	1.33333
MMP2	4	0.0185392	1.5	285.311	0.0469354	2.66667
CHRM1	4	2.51565e-05	1.5	642	0.0436177	2.66667
NAMPT	4	0.00369603	2	172.463	0.0458963	3.33333
CCNE2	4	0.00412188	2	13.0992	0.0453939	2.66667
CDK3	4	0.0026628	1.5	2.4	0.044784	2
CDK5R1	4	0.00559254	1	62.2826	0.0465053	1.66667
TRPV1	4	0.0191754	0.5	54.1994	0.047196	0.666667
FKBP1A	4	0.0104631	0.5	61.3849	0.0466328	0.666667
MYLK	4	0.0111883	1	43.4858	0.0468062	1.33333
CTSL	4	0.0118617	2.5	6.7856	0.0462522	3.66667
CCNB2	4	0.00423839	3	0	0.045273	4
GBA	4	0.00173856	1	1280	0.0459211	2.66667
ARG1	4	0.0060055	1.5	196.644	0.0459335	2
AKR1B1	4	6.35303e-05	0.5	555.618	0.0447133	1.33333
F2	4	0.00115781	0	756.056	0.0451827	0
ADCY1	4	0.0125976	0.5	1156.21	0.0472747	0.666667
ACE	4	0.000401187	1.5	120.332	0.044926	2.33333
PRKAB1	4	0.00478208	1.5	641.687	0.0461643	2
RAD51	4	0.0150883	1.5	142.619	0.0468642	2
PIK3C3	4	0.0166366	0	95.0168	0.0471895	0
SLC18A2	3	0.000971742	2	0	0.0460954	3
PLA2G6	3	0.00889287	1.33333	11.2267	0.04629	2
TYR	3	5.07458e-05	0.666667	642	0.0442939	1.5
HTR2C	3	9.7682e-06	1.33333	112.597	0.0433121	2.5
HTR1B	3	9.2481e-06	1.33333	1	0.0430489	2.5
HTR1A	3	1.02678e-05	1.33333	19.603	0.0433121	2
HSPA1A	3	0.016922	2	0	0.046774	3
P2RX7	3	0.00174787	2	0	0.0454181	3
P2RX3	3	0.00174787	2	0	0.0454181	3
GRM2	3	0.00044835	0	1856.2	0.0452489	0
PTK2B	3	0.0130656	1.33333	3.64526	0.0465562	2
DUSP16	3	0.0206654	2	0	0.0465053	3
CHRM5	3	2.51009e-05	2	0	0.0436121	3
CHRM3	3	2.51009e-05	2	0	0.0436121	3
CAPN2	3	0.0128244	1.33333	37.7428	0.0466841	2
CAPN1	3	0.0128244	1.33333	37.7428	0.0466841	2
DAPK2	3	0.0209811	0.666667	4.82571	0.0469224	1
MCL1	3	0.0205233	2	0	0.0469873	3
CTSK	3	0.0111812	2	0	0.046033	3
CTSD	3	0.0113239	2	0	0.0462459	3
APEX1	3	0.0137708	1.33333	66.2799	0.0466712	2
MGLL	3	5.90766e-05	0	486.449	0.0444677	0
GRK5	3	0.00393664	0.666667	277.231	0.0462963	1
ADRB1	3	0.000471567	0.666667	795.216	0.0451108	1.5
DGAT1	3	4.7949e-05	0.666667	0.666667	0.0429293	1
ADCY5	3	0.0101293	0	783.842	0.0469938	0
REN	3	0.000158959	2	0	0.0441386	3
FASN	3	3.91308e-05	1.33333	1	0.0430543	3
TLR7	2	0.00379277	1	0	0.0455764	2
TPO	2	5.06249e-05	1	0	0.0442881	2
PSMB5	2	0	1	0	0.00294985	2
PSMB2	2	0	1	0	0.00294985	2
PSMB1	2	0	1	0	0.00294985	2
PRKD1	2	0.00469898	0	61.9028	0.0462145	0
HTR2B	2	2.41829e-06	1	0	0.0424205	2
HTR1D	2	8.53874e-06	1	0	0.0430434	2
HMOX1	2	0.0019503	1	0	0.045552	2
GRM4	2	2.27159e-05	0	17.1	0.0435061	0
GRM1	2	2.37778e-05	0	46.5701	0.0436345	0
HTR6	2	2.61429e-06	0	642	0.0429185	0
GAK	2	0.00453741	1	0	0.0460829	2
KCNJ3	2	0.00599956	0	1280	0.0463405	0
GABBR2	2	0.000289245	0	642	0.0444096	0
PTPRA	2	0.0114582	1	0	0.0465053	2
SCARB1	2	0.00591374	0	4.56746	0.046158	0
SGK1	2	0.0053974	1	0	0.0458468	2
TGFBR1	2	0.00794326	0	19.2239	0.0465753	0
FGF1	2	0.001807	1	0	0.0453696	2
EGLN3	2	0.00897623	0	18.5596	0.0466584	0
DRD1	2	0.000196065	0	769.916	0.0453939	0
FDFT1	2	0	1	0	0.00294985	2
LSS	2	0	1	0	0.00294985	2
DHCR7	2	0	1	0	0.00294985	2
SRD5A1	2	0.000851857	1	0	0.0451947	2
PTPRF	2	0.00719726	0	8.08715	0.0463531	0
CPT1A	2	0.000942454	0	642	0.0453213	0
COL18A1	2	0.0022101	1	0	0.0452669	2
CHRNA7	2	0	1	0	0.00294985	2
CHRNA4	2	0	1	0	0.00294985	2
CHRNA3	2	0	1	0	0.00294985	2
SIRT3	2	0.000497499	1	0	0.0445668	2
NOD2	2	0.00120284	0	2.43684	0.044731	0
SCN2A	2	0.00349022	1	0	0.0460829	2
ATP1A1	2	0.0185127	1	0	0.0466456	2
GBA2	2	8.78126e-05	1	0	0.0440186	2
ASAH1	2	8.78126e-05	1	0	0.0440186	2
ODC1	2	0.000932685	0	9.25498	0.0450093	0
BACE1	2	0.00168142	1	0	0.0462208	2
TTR	2	0.000918509	1	0	0.0459025	2
NOX1	2	0.0128408	0	4.80098	0.0466648	0
QDPR	2	5.15501e-05	1	0	0.0443575	2
AKR1A1	2	1.28329e-05	0	56.6396	0.0433563	0
SERPINE1	2	0.00210201	0	202.692	0.0453152	0
GRK2	2	0.000447451	0	642	0.0446429	0
ADRB3	2	0.000469079	1	0	0.0448253	2
ADRA1D	2	0	1	0	0.00294985	2
ADRA1B	2	0	1	0	0.00294985	2
ADRA1A	2	0	1	0	0.00294985	2
ACHE	2	0.000706263	0	803.715	0.0461267	0
ACLY	2	3.74171e-05	1	0	0.0430489	2
SCD	2	3.74171e-05	1	0	0.0430489	2
EPHA2	2	0.00790416	0	4.90831	0.0465307	0
TRPC3	1	0.00309158	0	0	0.0458778	0
PIN1	1	0.0119385	0	0	0.0466456	0
PDE4A	1	0.00598565	0	0	0.0463152	0
NR4A2	1	0.000406307	0	0	0.0443343	0
NR1D1	1	0.000406307	0	0	0.0443343	0
MPO	1	0.0013184	0	0	0.0450033	0
MMP3	1	0.0013184	0	0	0.0450033	0
MC1R	1	2.48605e-06	0	0	0.0425159	0
TUBB3	1	0.0028443	0	0	0.0461142	0
TUBB1	1	0.0028443	0	0	0.0461142	0
MAP3K12	1	0.00264033	0	0	0.0453031	0
STAT6	1	0.00447442	0	0	0.0459522	0
MAP3K14	1	0.00381304	0	0	0.0457666	0
HTR7	1	1.27587e-07	0	0	0.0412471	0
SIGMAR1	1	0.00163931	0	0	0.0455459	0
KCNH2	1	0.0074403	0	0	0.0465562	0
PTPN22	1	0	0	0	0.00294118	0
HLA-DRB1	1	0	0	0	0.00294118	0
GSTK1	1	0.000207606	0	0	0.0445143	0
GRK3	1	2.1501e-05	0	0	0.0428373	0
GABRA1	1	1.39115e-05	0	0	0.0426225	0
PFKFB3	1	0	0	0	0.00294118	0
FBP1	1	0	0	0	0.00294118	0
EDNRB	1	5.58427e-05	0	0	0.0433342	0
DRD5	1	2.60814e-06	0	0	0.0429076	0
DRD3	1	1.30386e-05	0	0	0.0436625	0
NR1I2	1	0.000232017	0	0	0.0444096	0
EPHX2	1	0.00027156	0	0	0.0446898	0
MIF	1	0.000886296	0	0	0.044637	0
CPT1B	1	4.53755e-05	0	0	0.0434616	0
CNR2	1	5.47549e-05	0	0	0.0441386	0
CHRM2	1	1.20959e-06	0	0	0.0418926	0
TNK2	1	0.00475026	0	0	0.0456621	0
CASP2	1	0.00469267	0	0	0.0462585	0
PITRM1	1	0.000664599	0	0	0.0456682	0
BBOX1	1	9.90327e-06	0	0	0.0425425	0
BCHE	1	0.000253909	0	0	0.0446898	0
AHCY	1	0.00142248	0	0	0.045045	0
GRK6	1	0.000446419	0	0	0.0446311	0
ADORA2B	1	2.14506e-05	0	0	0.0441386	0
EPHB2	1	0.00188256	0	0	0.0456928	0
EPHB1	1	0.00188256	0	0	0.0456928	0
EPHA3	1	0.00188257	0	0	0.0456928	0
ABCG2	1	1.26412e-08	0	0	0.00294118	0
ABCC1	1	1.60138e-08	0	0	0.00294118	0
ABAT	1	9.91141e-06	0	0	0.0425425	0

## Sheet: Screening conditions
	Degree	Eigenvector	LAC	Betweenness	Closeness	Network
median screening	5	0.00764463	1.66667	161.885	0.0465053	2.66667
