# Supplementary material for: Zhigancao decoction alleviates Parkinson’s disease via inhibiting TNF/NF-κB and Ras/ERK-mediated neuroinflammation and apoptosis
Source: iScience. 2025 Dec 18;29(1):114489. doi: 10.1016/j.isci.2025.114489 (PMC12818266; doi:10.1016/j.isci.2025.114489)
Supplement: Table S5. The result table of KEGG enrichment analysis [file mmc4.xlsx]

## Sheet: GO
Category	CategoryID	GO	Description	PARENT_GO	LogP	Enrichment	Z-score	#TotalGeneInLibrary	#GeneInGO	#GeneInHitList	#GeneInGOAndHitList	%InGO	STDV %InGO	GeneID	Hits	Log(q-value)	GeneList
GO Biological Processes	19	GO:1901699	cellular response to nitrogen compound	19_GO:0050896 response to stimulus	-46	22	29	30293	632	95	43	45	5.1	142|207|208|351|598|836|890|1499|1786|1956|2353|2475|2534|2890|2932|3265|3383|3480|4193|4217|4790|5290|5295|5315|5468|5566|5580|5594|5595|5663|5743|5894|5925|5970|6198|6622|6714|6774|7099|7124|7157|7852|120892	PARP1|AKT1|AKT2|APP|BCL2L1|CASP3|CCNA2|CTNNB1|DNMT1|EGFR|FOS|MTOR|FYN|GRIA1|GSK3B|HRAS|ICAM1|IGF1R|MDM2|MAP3K5|NFKB1|PIK3CA|PIK3R1|PKM|PPARG|PRKACA|PRKCD|MAPK1|MAPK3|PSEN1|PTGS2|RAF1|RB1|RELA|RPS6KB1|SNCA|SRC|STAT3|TLR4|TNF|TP53|CXCR4|LRRK2	-43	MyList
GO Biological Processes	19	GO:0071417	cellular response to organonitrogen compound	19_GO:0050896 response to stimulus	-45	23	30	30293	595	95	42	44	5.1	142|207|208|351|598|836|890|1499|1786|1956|2353|2475|2534|2890|2932|3265|3383|3480|4193|4790|5290|5295|5315|5468|5566|5580|5594|5595|5663|5743|5894|5925|5970|6198|6622|6714|6774|7099|7124|7157|7852|120892	PARP1|AKT1|AKT2|APP|BCL2L1|CASP3|CCNA2|CTNNB1|DNMT1|EGFR|FOS|MTOR|FYN|GRIA1|GSK3B|HRAS|ICAM1|IGF1R|MDM2|NFKB1|PIK3CA|PIK3R1|PKM|PPARG|PRKACA|PRKCD|MAPK1|MAPK3|PSEN1|PTGS2|RAF1|RB1|RELA|RPS6KB1|SNCA|SRC|STAT3|TLR4|TNF|TP53|CXCR4|LRRK2	-42	MyList
GO Biological Processes	19	GO:0009725	response to hormone	19_GO:0050896 response to stimulus	-45	18	28	30293	780	95	45	47	5.1	142|207|208|367|595|596|836|890|1432|1508|1956|2099|2100|2353|2475|2890|2908|2932|3265|3312|3320|3480|3569|4193|4790|4842|4843|4846|5290|5295|5315|5468|5566|5580|5594|5595|5743|5894|5925|5970|6198|6714|6774|7124|23411	PARP1|AKT1|AKT2|AR|CCND1|BCL2|CASP3|CCNA2|MAPK14|CTSB|EGFR|ESR1|ESR2|FOS|MTOR|GRIA1|NR3C1|GSK3B|HRAS|HSPA8|HSP90AA1|IGF1R|IL6|MDM2|NFKB1|NOS1|NOS2|NOS3|PIK3CA|PIK3R1|PKM|PPARG|PRKACA|PRKCD|MAPK1|MAPK3|PTGS2|RAF1|RB1|RELA|RPS6KB1|SRC|STAT3|TNF|SIRT1	-42	MyList
GO Biological Processes	19	GO:1901652	response to peptide	19_GO:0050896 response to stimulus	-43	26	31	30293	465	95	38	40	5	142|207|208|351|890|1432|2353|2475|2534|2890|2932|3265|3383|3480|4193|4318|4790|4792|5290|5295|5315|5468|5566|5580|5594|5595|5663|5743|5894|5925|5970|6198|6714|6774|7099|7124|7157|23411	PARP1|AKT1|AKT2|APP|CCNA2|MAPK14|FOS|MTOR|FYN|GRIA1|GSK3B|HRAS|ICAM1|IGF1R|MDM2|MMP9|NFKB1|NFKBIA|PIK3CA|PIK3R1|PKM|PPARG|PRKACA|PRKCD|MAPK1|MAPK3|PSEN1|PTGS2|RAF1|RB1|RELA|RPS6KB1|SRC|STAT3|TLR4|TNF|TP53|SIRT1	-40	MyList
GO Biological Processes	19	GO:1901653	cellular response to peptide	19_GO:0050896 response to stimulus	-41	34	33	30293	311	95	33	35	4.9	142|207|208|351|890|2353|2475|2534|2890|2932|3265|3383|3480|4193|4790|5290|5295|5315|5468|5566|5580|5594|5595|5663|5894|5925|5970|6198|6714|6774|7099|7124|7157	PARP1|AKT1|AKT2|APP|CCNA2|FOS|MTOR|FYN|GRIA1|GSK3B|HRAS|ICAM1|IGF1R|MDM2|NFKB1|PIK3CA|PIK3R1|PKM|PPARG|PRKACA|PRKCD|MAPK1|MAPK3|PSEN1|RAF1|RB1|RELA|RPS6KB1|SRC|STAT3|TLR4|TNF|TP53	-38	MyList
GO Biological Processes	19	GO:2001233	regulation of apoptotic signaling pathway	19_GO:0050896 response to stimulus	-39	27	30	30293	396	95	34	36	4.9	142|207|367|572|596|598|1499|2534|2932|2950|3064|3065|3091|3383|3553|4193|4318|4804|4846|5291|5580|5601|5663|5743|5894|5925|5970|6198|6714|7099|7124|7157|23411|120892	PARP1|AKT1|AR|BAD|BCL2|BCL2L1|CTNNB1|FYN|GSK3B|GSTP1|HTT|HDAC1|HIF1A|ICAM1|IL1B|MDM2|MMP9|NGFR|NOS3|PIK3CB|PRKCD|MAPK9|PSEN1|PTGS2|RAF1|RB1|RELA|RPS6KB1|SRC|TLR4|TNF|TP53|SIRT1|LRRK2	-36	MyList
GO Biological Processes	19	GO:0045937	positive regulation of phosphate metabolic process	19_GO:0048518 positive regulation of biological process	-36	17	24	30293	704	95	38	40	5	207|351|367|572|595|596|801|808|1956|2475|2534|3265|3320|3326|3480|3553|3569|4137|4217|4318|4842|4843|4846|5580|5594|5609|5663|5743|5894|6352|6622|6714|7099|7124|7132|7157|23411|120892	AKT1|APP|AR|BAD|CCND1|BCL2|CALM1|CALM3|EGFR|MTOR|FYN|HRAS|HSP90AA1|HSP90AB1|IGF1R|IL1B|IL6|MAPT|MAP3K5|MMP9|NOS1|NOS2|NOS3|PRKCD|MAPK1|MAP2K7|PSEN1|PTGS2|RAF1|CCL5|SNCA|SRC|TLR4|TNF|TNFRSF1A|TP53|SIRT1|LRRK2	-34	MyList
GO Biological Processes	19	GO:0010562	positive regulation of phosphorus metabolic process	19_GO:0048518 positive regulation of biological process	-36	17	24	30293	704	95	38	40	5	207|351|367|572|595|596|801|808|1956|2475|2534|3265|3320|3326|3480|3553|3569|4137|4217|4318|4842|4843|4846|5580|5594|5609|5663|5743|5894|6352|6622|6714|7099|7124|7132|7157|23411|120892	AKT1|APP|AR|BAD|CCND1|BCL2|CALM1|CALM3|EGFR|MTOR|FYN|HRAS|HSP90AA1|HSP90AB1|IGF1R|IL1B|IL6|MAPT|MAP3K5|MMP9|NOS1|NOS2|NOS3|PRKCD|MAPK1|MAP2K7|PSEN1|PTGS2|RAF1|CCL5|SNCA|SRC|TLR4|TNF|TNFRSF1A|TP53|SIRT1|LRRK2	-34	MyList
GO Biological Processes	19	GO:0062197	cellular response to chemical stress	19_GO:0050896 response to stimulus	-36	34	31	30293	274	95	29	31	4.7	142|207|834|836|983|1956|2353|2475|2534|3569|3725|4137|4193|4217|4318|4846|5290|5580|5594|5595|5599|5601|5743|5970|6622|6714|7157|23411|120892	PARP1|AKT1|CASP1|CASP3|CDK1|EGFR|FOS|MTOR|FYN|IL6|JUN|MAPT|MDM2|MAP3K5|MMP9|NOS3|PIK3CA|PRKCD|MAPK1|MAPK3|MAPK8|MAPK9|PTGS2|RELA|SNCA|SRC|TP53|SIRT1|LRRK2	-33	MyList
GO Biological Processes	19	GO:0071345	cellular response to cytokine stimulus	19_GO:0050896 response to stimulus	-36	16	24	30293	736	95	38	40	5	207|572|801|834|998|1432|2353|2932|3091|3309|3326|3383|3551|3553|3569|3576|4217|4790|4792|4843|5295|5566|5594|5595|5609|5894|5970|6198|6347|6352|6714|6774|7099|7124|7132|7157|7852|23411	AKT1|BAD|CALM1|CASP1|CDC42|MAPK14|FOS|GSK3B|HIF1A|HSPA5|HSP90AB1|ICAM1|IKBKB|IL1B|IL6|CXCL8|MAP3K5|NFKB1|NFKBIA|NOS2|PIK3R1|PRKACA|MAPK1|MAPK3|MAP2K7|RAF1|RELA|RPS6KB1|CCL2|CCL5|SRC|STAT3|TLR4|TNF|TNFRSF1A|TP53|CXCR4|SIRT1	-33	MyList
GO Biological Processes	19	GO:0032870	cellular response to hormone stimulus	19_GO:0050896 response to stimulus	-36	22	26	30293	501	95	34	36	4.9	142|207|208|367|890|1508|1956|2099|2100|2353|2475|2890|2908|2932|3265|3312|3480|4193|4790|5290|5295|5315|5468|5566|5580|5594|5595|5894|5925|5970|6198|6714|6774|23411	PARP1|AKT1|AKT2|AR|CCNA2|CTSB|EGFR|ESR1|ESR2|FOS|MTOR|GRIA1|NR3C1|GSK3B|HRAS|HSPA8|IGF1R|MDM2|NFKB1|PIK3CA|PIK3R1|PKM|PPARG|PRKACA|PRKCD|MAPK1|MAPK3|RAF1|RB1|RELA|RPS6KB1|SRC|STAT3|SIRT1	-33	MyList
GO Biological Processes	19	GO:0006979	response to oxidative stress	19_GO:0050896 response to stimulus	-35	27	28	30293	363	95	31	33	4.8	142|207|351|596|836|983|1956|2353|2534|2950|3091|3569|3725|4137|4193|4217|4318|4846|5580|5594|5595|5599|5601|5663|5743|5970|6622|6714|7157|23411|120892	PARP1|AKT1|APP|BCL2|CASP3|CDK1|EGFR|FOS|FYN|GSTP1|HIF1A|IL6|JUN|MAPT|MDM2|MAP3K5|MMP9|NOS3|PRKCD|MAPK1|MAPK3|MAPK8|MAPK9|PSEN1|PTGS2|RELA|SNCA|SRC|TP53|SIRT1|LRRK2	-33	MyList
GO Biological Processes	19	GO:0042327	positive regulation of phosphorylation	19_GO:0048518 positive regulation of biological process	-35	18	25	30293	627	95	36	38	5	207|351|367|572|595|596|801|808|1956|2475|2534|3265|3320|3326|3480|3553|3569|4137|4217|4318|4842|5580|5594|5609|5663|5743|5894|6352|6622|6714|7099|7124|7132|7157|23411|120892	AKT1|APP|AR|BAD|CCND1|BCL2|CALM1|CALM3|EGFR|MTOR|FYN|HRAS|HSP90AA1|HSP90AB1|IGF1R|IL1B|IL6|MAPT|MAP3K5|MMP9|NOS1|PRKCD|MAPK1|MAP2K7|PSEN1|PTGS2|RAF1|CCL5|SNCA|SRC|TLR4|TNF|TNFRSF1A|TP53|SIRT1|LRRK2	-33	MyList
GO Biological Processes	19	GO:0043068	positive regulation of programmed cell death	19_GO:0048518 positive regulation of biological process	-35	20	25	30293	572	95	35	37	4.9	142|572|596|836|841|998|1499|2903|2908|2932|3064|3569|3725|4217|4318|4804|4843|5291|5293|5468|5580|5599|5601|5663|5743|6347|6352|6622|6714|7099|7124|7132|7157|23411|120892	PARP1|BAD|BCL2|CASP3|CASP8|CDC42|CTNNB1|GRIN2A|NR3C1|GSK3B|HTT|IL6|JUN|MAP3K5|MMP9|NGFR|NOS2|PIK3CB|PIK3CD|PPARG|PRKCD|MAPK8|MAPK9|PSEN1|PTGS2|CCL2|CCL5|SNCA|SRC|TLR4|TNF|TNFRSF1A|TP53|SIRT1|LRRK2	-33	MyList
GO Biological Processes	19	GO:0070848	response to growth factor	19_GO:0050896 response to stimulus	-35	21	26	30293	519	95	34	36	4.9	142|207|836|890|1432|1499|1956|2353|2534|2890|2908|3065|3480|3576|3725|4137|4193|4804|4842|5290|5293|5468|5594|5595|5894|5970|6198|6347|6352|6714|6774|7099|7157|23411	PARP1|AKT1|CASP3|CCNA2|MAPK14|CTNNB1|EGFR|FOS|FYN|GRIA1|NR3C1|HDAC1|IGF1R|CXCL8|JUN|MAPT|MDM2|NGFR|NOS1|PIK3CA|PIK3CD|PPARG|MAPK1|MAPK3|RAF1|RELA|RPS6KB1|CCL2|CCL5|SRC|STAT3|TLR4|TP53|SIRT1	-33	MyList
GO Biological Processes	19	GO:0010035	response to inorganic substance	19_GO:0050896 response to stimulus	-35	21	25	30293	525	95	34	36	4.9	142|207|596|801|808|836|841|890|983|1956|2353|2534|2890|3091|3569|3725|4137|4193|4217|4318|4846|5290|5580|5594|5595|5599|5601|5743|5970|6622|6714|7157|23411|120892	PARP1|AKT1|BCL2|CALM1|CALM3|CASP3|CASP8|CCNA2|CDK1|EGFR|FOS|FYN|GRIA1|HIF1A|IL6|JUN|MAPT|MDM2|MAP3K5|MMP9|NOS3|PIK3CA|PRKCD|MAPK1|MAPK3|MAPK8|MAPK9|PTGS2|RELA|SNCA|SRC|TP53|SIRT1|LRRK2	-32	MyList
GO Biological Processes	19	GO:0071363	cellular response to growth factor stimulus	19_GO:0050896 response to stimulus	-34	22	26	30293	488	95	33	35	4.9	142|207|836|890|1432|1499|1956|2353|2534|2890|2908|3065|3480|3576|3725|4137|4193|4804|4842|5290|5293|5468|5595|5894|5970|6198|6347|6352|6714|6774|7099|7157|23411	PARP1|AKT1|CASP3|CCNA2|MAPK14|CTNNB1|EGFR|FOS|FYN|GRIA1|NR3C1|HDAC1|IGF1R|CXCL8|JUN|MAPT|MDM2|NGFR|NOS1|PIK3CA|PIK3CD|PPARG|MAPK3|RAF1|RELA|RPS6KB1|CCL2|CCL5|SRC|STAT3|TLR4|TP53|SIRT1	-32	MyList
GO Biological Processes	19	GO:0000302	response to reactive oxygen species	19_GO:0050896 response to stimulus	-34	45	33	30293	179	95	25	26	4.5	207|596|836|983|1956|2353|2534|2950|3091|3569|3725|4137|4193|4217|4318|4846|5580|5594|5595|5599|5601|5970|6714|23411|120892	AKT1|BCL2|CASP3|CDK1|EGFR|FOS|FYN|GSTP1|HIF1A|IL6|JUN|MAPT|MDM2|MAP3K5|MMP9|NOS3|PRKCD|MAPK1|MAPK3|MAPK8|MAPK9|RELA|SRC|SIRT1|LRRK2	-31	MyList
GO Biological Processes	19	GO:2001234	negative regulation of apoptotic signaling pathway	19_GO:0048519 negative regulation of biological process	-34	35	30	30293	244	95	27	28	4.6	207|367|596|598|1499|2534|2932|2950|3064|3065|3091|3383|3553|4193|4318|4846|5291|5663|5743|5894|5925|5970|6198|6714|7124|23411|120892	AKT1|AR|BCL2|BCL2L1|CTNNB1|FYN|GSK3B|GSTP1|HTT|HDAC1|HIF1A|ICAM1|IL1B|MDM2|MMP9|NOS3|PIK3CB|PSEN1|PTGS2|RAF1|RB1|RELA|RPS6KB1|SRC|TNF|SIRT1|LRRK2	-31	MyList
GO Biological Processes	19	GO:0071396	cellular response to lipid	19_GO:0050896 response to stimulus	-33	20	24	30293	535	95	33	35	4.9	207|367|572|834|890|1432|1956|2099|2100|2353|2908|2932|2950|3312|3480|3553|3569|3576|4318|4790|4792|4843|4846|5594|5595|5599|5609|5970|6198|6347|6714|7099|7124	AKT1|AR|BAD|CASP1|CCNA2|MAPK14|EGFR|ESR1|ESR2|FOS|NR3C1|GSK3B|GSTP1|HSPA8|IGF1R|IL1B|IL6|CXCL8|MMP9|NFKB1|NFKBIA|NOS2|NOS3|MAPK1|MAPK3|MAPK8|MAP2K7|RELA|RPS6KB1|CCL2|SRC|TLR4|TNF	-31	MyList
GO Biological Processes	19	GO:0071375	cellular response to peptide hormone stimulus	19_GO:0050896 response to stimulus	-32	34	29	30293	246	95	26	27	4.6	142|207|208|890|2353|2475|2890|2932|3265|3480|4193|4790|5290|5295|5315|5468|5566|5580|5594|5595|5894|5925|5970|6198|6714|6774	PARP1|AKT1|AKT2|CCNA2|FOS|MTOR|GRIA1|GSK3B|HRAS|IGF1R|MDM2|NFKB1|PIK3CA|PIK3R1|PKM|PPARG|PRKACA|PRKCD|MAPK1|MAPK3|RAF1|RB1|RELA|RPS6KB1|SRC|STAT3	-30	MyList
GO Biological Processes	19	GO:0051338	regulation of transferase activity	19_GO:0065007 biological regulation	-32	17	23	30293	644	95	34	36	4.9	207|351|572|595|801|808|890|891|898|1956|2932|2950|3064|3265|3320|3326|3480|3553|4137|4217|5468|5580|5594|5595|5609|5925|6352|6622|6714|7099|7124|7157|23411|120892	AKT1|APP|BAD|CCND1|CALM1|CALM3|CCNA2|CCNB1|CCNE1|EGFR|GSK3B|GSTP1|HTT|HRAS|HSP90AA1|HSP90AB1|IGF1R|IL1B|MAPT|MAP3K5|PPARG|PRKCD|MAPK1|MAPK3|MAP2K7|RB1|CCL5|SNCA|SRC|TLR4|TNF|TP53|SIRT1|LRRK2	-29	MyList
GO Biological Processes	19	GO:0009612	response to mechanical stimulus	19_GO:0050896 response to stimulus	-32	37	30	30293	214	95	25	26	4.5	572|834|841|1432|1499|1956|2353|2534|3064|3480|3553|4790|4792|5290|5595|5599|5743|5894|5970|6198|6714|7099|7124|7132|7852	BAD|CASP1|CASP8|MAPK14|CTNNB1|EGFR|FOS|FYN|HTT|IGF1R|IL1B|NFKB1|NFKBIA|PIK3CA|MAPK3|MAPK8|PTGS2|RAF1|RELA|RPS6KB1|SRC|TLR4|TNF|TNFRSF1A|CXCR4	-29	MyList
GO Biological Processes	19	GO:0043434	response to peptide hormone	19_GO:0050896 response to stimulus	-32	25	26	30293	377	95	29	31	4.7	142|207|208|890|1432|2353|2475|2890|2932|3265|3480|4193|4790|5290|5295|5315|5468|5566|5580|5594|5595|5743|5894|5925|5970|6198|6714|6774|23411	PARP1|AKT1|AKT2|CCNA2|MAPK14|FOS|MTOR|GRIA1|GSK3B|HRAS|IGF1R|MDM2|NFKB1|PIK3CA|PIK3R1|PKM|PPARG|PRKACA|PRKCD|MAPK1|MAPK3|PTGS2|RAF1|RB1|RELA|RPS6KB1|SRC|STAT3|SIRT1	-29	MyList
GO Biological Processes	19	GO:0032496	response to lipopolysaccharide	19_GO:0044419 biological process involved in interspecies interaction between organisms	-32	27	27	30293	332	95	28	29	4.7	207|834|836|841|1432|2353|2950|3553|3569|3576|4318|4790|4792|4842|4843|4846|5594|5595|5599|5609|5743|5970|6198|6347|6622|6714|7099|7124	AKT1|CASP1|CASP3|CASP8|MAPK14|FOS|GSTP1|IL1B|IL6|CXCL8|MMP9|NFKB1|NFKBIA|NOS1|NOS2|NOS3|MAPK1|MAPK3|MAPK8|MAP2K7|PTGS2|RELA|RPS6KB1|CCL2|SNCA|SRC|TLR4|TNF	-29	MyList
GO Biological Processes	19	GO:0043065	positive regulation of apoptotic process	19_GO:0048518 positive regulation of biological process	-31	19	23	30293	550	95	32	34	4.8	572|596|836|841|998|1499|2903|2908|2932|3064|3569|3725|4217|4318|4804|5291|5293|5468|5580|5599|5601|5663|5743|6347|6352|6622|6714|7099|7124|7132|7157|23411	BAD|BCL2|CASP3|CASP8|CDC42|CTNNB1|GRIN2A|NR3C1|GSK3B|HTT|IL6|JUN|MAP3K5|MMP9|NGFR|PIK3CB|PIK3CD|PPARG|PRKCD|MAPK8|MAPK9|PSEN1|PTGS2|CCL2|CCL5|SNCA|SRC|TLR4|TNF|TNFRSF1A|TP53|SIRT1	-29	MyList
GO Biological Processes	19	GO:0002237	response to molecule of bacterial origin	19_GO:0044419 biological process involved in interspecies interaction between organisms	-31	25	26	30293	353	95	28	29	4.7	207|834|836|841|1432|2353|2950|3553|3569|3576|4318|4790|4792|4842|4843|4846|5594|5595|5599|5609|5743|5970|6198|6347|6622|6714|7099|7124	AKT1|CASP1|CASP3|CASP8|MAPK14|FOS|GSTP1|IL1B|IL6|CXCL8|MMP9|NFKB1|NFKBIA|NOS1|NOS2|NOS3|MAPK1|MAPK3|MAPK8|MAP2K7|PTGS2|RELA|RPS6KB1|CCL2|SNCA|SRC|TLR4|TNF	-29	MyList
GO Biological Processes	19	GO:0030335	positive regulation of cell migration	19_GO:0040011 locomotion	-31	18	23	30293	579	95	32	34	4.8	207|208|351|596|998|1956|2475|3091|3265|3309|3383|3480|3553|3569|3576|4193|4318|4846|5291|5293|5295|5594|5595|5743|6198|6352|6714|6774|7099|7124|7852|23411	AKT1|AKT2|APP|BCL2|CDC42|EGFR|MTOR|HIF1A|HRAS|HSPA5|ICAM1|IGF1R|IL1B|IL6|CXCL8|MDM2|MMP9|NOS3|PIK3CB|PIK3CD|PIK3R1|MAPK1|MAPK3|PTGS2|RPS6KB1|CCL5|SRC|STAT3|TLR4|TNF|CXCR4|SIRT1	-28	MyList
GO Biological Processes	19	GO:0001934	positive regulation of protein phosphorylation	19_GO:0048518 positive regulation of biological process	-30	18	23	30293	582	95	32	34	4.8	207|351|595|596|801|808|1956|2475|2534|3265|3320|3326|3553|3569|4217|4318|4842|5580|5594|5609|5663|5743|5894|6352|6622|6714|7099|7124|7132|7157|23411|120892	AKT1|APP|CCND1|BCL2|CALM1|CALM3|EGFR|MTOR|FYN|HRAS|HSP90AA1|HSP90AB1|IL1B|IL6|MAP3K5|MMP9|NOS1|PRKCD|MAPK1|MAP2K7|PSEN1|PTGS2|RAF1|CCL5|SNCA|SRC|TLR4|TNF|TNFRSF1A|TP53|SIRT1|LRRK2	-28	MyList
GO Biological Processes	19	GO:0031401	positive regulation of protein modification process	19_GO:0048518 positive regulation of biological process	-30	14	21	30293	788	95	35	37	4.9	207|351|595|596|801|808|1956|2475|2534|2932|3265|3309|3320|3326|3553|3569|4217|4318|4842|5580|5594|5601|5609|5663|5743|5894|6352|6622|6714|7099|7124|7132|7157|23411|120892	AKT1|APP|CCND1|BCL2|CALM1|CALM3|EGFR|MTOR|FYN|GSK3B|HRAS|HSPA5|HSP90AA1|HSP90AB1|IL1B|IL6|MAP3K5|MMP9|NOS1|PRKCD|MAPK1|MAPK9|MAP2K7|PSEN1|PTGS2|RAF1|CCL5|SNCA|SRC|TLR4|TNF|TNFRSF1A|TP53|SIRT1|LRRK2	-28	MyList
GO Biological Processes	19	GO:1903829	positive regulation of protein localization	19_GO:0051179 localization	-30	20	23	30293	481	95	30	32	4.8	142|207|208|572|983|998|1432|1956|2534|2932|3091|3265|3320|3326|3553|3689|4137|4193|4804|5290|5295|5468|5566|5580|5663|5743|6622|6714|7099|7124	PARP1|AKT1|AKT2|BAD|CDK1|CDC42|MAPK14|EGFR|FYN|GSK3B|HIF1A|HRAS|HSP90AA1|HSP90AB1|IL1B|ITGB2|MAPT|MDM2|NGFR|PIK3CA|PIK3R1|PPARG|PRKACA|PRKCD|PSEN1|PTGS2|SNCA|SRC|TLR4|TNF	-28	MyList
GO Biological Processes	19	GO:2000147	positive regulation of cell motility	19_GO:0040011 locomotion	-30	17	22	30293	606	95	32	34	4.8	207|208|351|596|998|1956|2475|3091|3265|3309|3383|3480|3553|3569|3576|4193|4318|4846|5291|5293|5295|5594|5595|5743|6198|6352|6714|6774|7099|7124|7852|23411	AKT1|AKT2|APP|BCL2|CDC42|EGFR|MTOR|HIF1A|HRAS|HSPA5|ICAM1|IGF1R|IL1B|IL6|CXCL8|MDM2|MMP9|NOS3|PIK3CB|PIK3CD|PIK3R1|MAPK1|MAPK3|PTGS2|RPS6KB1|CCL5|SRC|STAT3|TLR4|TNF|CXCR4|SIRT1	-28	MyList
GO Biological Processes	19	GO:0034599	cellular response to oxidative stress	19_GO:0050896 response to stimulus	-30	35	28	30293	221	95	24	25	4.5	142|207|983|1956|2353|2534|3569|3725|4137|4193|4217|4318|4846|5580|5594|5595|5599|5601|5970|6622|6714|7157|23411|120892	PARP1|AKT1|CDK1|EGFR|FOS|FYN|IL6|JUN|MAPT|MDM2|MAP3K5|MMP9|NOS3|PRKCD|MAPK1|MAPK3|MAPK8|MAPK9|RELA|SNCA|SRC|TP53|SIRT1|LRRK2	-27	MyList
GO Biological Processes	19	GO:0051336	regulation of hydrolase activity	19_GO:0065007 biological regulation	-30	14	21	30293	753	95	34	36	4.9	207|572|801|808|834|841|1956|2099|2475|2534|2903|2904|2932|3064|3065|3265|3326|3551|4137|4217|4318|4804|4842|5468|5580|5894|6347|6352|6622|6714|6774|7124|23411|120892	AKT1|BAD|CALM1|CALM3|CASP1|CASP8|EGFR|ESR1|MTOR|FYN|GRIN2A|GRIN2B|GSK3B|HTT|HDAC1|HRAS|HSP90AB1|IKBKB|MAPT|MAP3K5|MMP9|NGFR|NOS1|PPARG|PRKCD|RAF1|CCL2|CCL5|SNCA|SRC|STAT3|TNF|SIRT1|LRRK2	-27	MyList
GO Biological Processes	19	GO:0034614	cellular response to reactive oxygen species	19_GO:0050896 response to stimulus	-30	51	32	30293	132	95	21	22	4.3	207|983|1956|2353|2534|3569|3725|4137|4193|4217|4318|4846|5580|5594|5595|5599|5601|5970|6714|23411|120892	AKT1|CDK1|EGFR|FOS|FYN|IL6|JUN|MAPT|MDM2|MAP3K5|MMP9|NOS3|PRKCD|MAPK1|MAPK3|MAPK8|MAPK9|RELA|SRC|SIRT1|LRRK2	-27	MyList
GO Biological Processes	19	GO:0040017	positive regulation of locomotion	19_GO:0040011 locomotion	-30	16	22	30293	620	95	32	34	4.8	207|208|351|596|998|1956|2475|3091|3265|3309|3383|3480|3553|3569|3576|4193|4318|4846|5291|5293|5295|5594|5595|5743|6198|6352|6714|6774|7099|7124|7852|23411	AKT1|AKT2|APP|BCL2|CDC42|EGFR|MTOR|HIF1A|HRAS|HSPA5|ICAM1|IGF1R|IL1B|IL6|CXCL8|MDM2|MMP9|NOS3|PIK3CB|PIK3CD|PIK3R1|MAPK1|MAPK3|PTGS2|RPS6KB1|CCL5|SRC|STAT3|TLR4|TNF|CXCR4|SIRT1	-27	MyList
GO Biological Processes	19	GO:0104004	cellular response to environmental stimulus	19_GO:0050896 response to stimulus	-29	26	25	30293	318	95	26	27	4.6	142|208|572|598|834|836|841|1432|1956|2475|3265|3480|3553|4193|4318|4790|5290|5295|5580|5595|5599|5743|7099|7132|7157|23411	PARP1|AKT2|BAD|BCL2L1|CASP1|CASP3|CASP8|MAPK14|EGFR|MTOR|HRAS|IGF1R|IL1B|MDM2|MMP9|NFKB1|PIK3CA|PIK3R1|PRKCD|MAPK3|MAPK8|PTGS2|TLR4|TNFRSF1A|TP53|SIRT1	-27	MyList
GO Biological Processes	19	GO:0071214	cellular response to abiotic stimulus	19_GO:0050896 response to stimulus	-29	26	25	30293	318	95	26	27	4.6	142|208|572|598|834|836|841|1432|1956|2475|3265|3480|3553|4193|4318|4790|5290|5295|5580|5595|5599|5743|7099|7132|7157|23411	PARP1|AKT2|BAD|BCL2L1|CASP1|CASP3|CASP8|MAPK14|EGFR|MTOR|HRAS|IGF1R|IL1B|MDM2|MMP9|NFKB1|PIK3CA|PIK3R1|PRKCD|MAPK3|MAPK8|PTGS2|TLR4|TNFRSF1A|TP53|SIRT1	-27	MyList
GO Biological Processes	19	GO:0043549	regulation of kinase activity	19_GO:0008152 metabolic process	-29	18	22	30293	536	95	30	32	4.8	207|351|572|595|801|808|890|891|898|1956|2950|3064|3265|3320|3326|3480|3553|4137|4217|5468|5580|5609|5925|6352|6622|6714|7099|7124|23411|120892	AKT1|APP|BAD|CCND1|CALM1|CALM3|CCNA2|CCNB1|CCNE1|EGFR|GSTP1|HTT|HRAS|HSP90AA1|HSP90AB1|IGF1R|IL1B|MAPT|MAP3K5|PPARG|PRKCD|MAP2K7|RB1|CCL5|SNCA|SRC|TLR4|TNF|SIRT1|LRRK2	-26	MyList
GO Biological Processes	19	GO:0071216	cellular response to biotic stimulus	19_GO:0050896 response to stimulus	-29	31	27	30293	247	95	24	25	4.5	207|834|1432|2932|2950|3309|3553|3569|3576|4318|4790|4792|4843|4846|5594|5595|5599|5609|5970|6347|6714|7099|7124|7157	AKT1|CASP1|MAPK14|GSK3B|GSTP1|HSPA5|IL1B|IL6|CXCL8|MMP9|NFKB1|NFKBIA|NOS2|NOS3|MAPK1|MAPK3|MAPK8|MAP2K7|RELA|CCL2|SRC|TLR4|TNF|TP53	-26	MyList
GO Biological Processes	19	GO:0070201	regulation of establishment of protein localization	19_GO:0051179 localization	-27	17	21	30293	535	95	29	31	4.7	208|572|983|998|1432|1956|2534|2932|3091|3265|3312|3320|3553|3569|3689|4137|4193|4843|5295|5468|5566|5580|5663|5743|6352|6714|7099|7124|120892	AKT2|BAD|CDK1|CDC42|MAPK14|EGFR|FYN|GSK3B|HIF1A|HRAS|HSPA8|HSP90AA1|IL1B|IL6|ITGB2|MAPT|MDM2|NOS2|PIK3R1|PPARG|PRKACA|PRKCD|PSEN1|PTGS2|CCL5|SRC|TLR4|TNF|LRRK2	-25	MyList
GO Biological Processes	19	GO:0048660	regulation of smooth muscle cell proliferation	19_GO:0050789 regulation of biological process	-27	38	28	30293	174	95	21	22	4.3	207|1499|1786|1956|3065|3480|3569|3725|4193|4217|4318|4846|5290|5295|5468|5743|6198|6352|6714|7099|7124	AKT1|CTNNB1|DNMT1|EGFR|HDAC1|IGF1R|IL6|JUN|MDM2|MAP3K5|MMP9|NOS3|PIK3CA|PIK3R1|PPARG|PTGS2|RPS6KB1|CCL5|SRC|TLR4|TNF	-25	MyList
GO Biological Processes	19	GO:0034612	response to tumor necrosis factor	19_GO:0050896 response to stimulus	-27	34	26	30293	209	95	22	23	4.3	207|836|841|1432|2353|3551|3576|4217|4790|4792|5594|5595|5609|5743|5970|6198|6347|6352|7124|7132|7157|23411	AKT1|CASP3|CASP8|MAPK14|FOS|IKBKB|CXCL8|MAP3K5|NFKB1|NFKBIA|MAPK1|MAPK3|MAP2K7|PTGS2|RELA|RPS6KB1|CCL2|CCL5|TNF|TNFRSF1A|TP53|SIRT1	-25	MyList
GO Biological Processes	19	GO:0009617	response to bacterium	19_GO:0044419 biological process involved in interspecies interaction between organisms	-26	14	20	30293	709	95	31	33	4.8	207|834|836|841|1432|2289|2353|2950|3553|3569|3576|4318|4790|4792|4842|4843|4846|5580|5594|5595|5599|5609|5743|5970|6198|6347|6622|6714|7099|7124|7132	AKT1|CASP1|CASP3|CASP8|MAPK14|FKBP5|FOS|GSTP1|IL1B|IL6|CXCL8|MMP9|NFKB1|NFKBIA|NOS1|NOS2|NOS3|PRKCD|MAPK1|MAPK3|MAPK8|MAP2K7|PTGS2|RELA|RPS6KB1|CCL2|SNCA|SRC|TLR4|TNF|TNFRSF1A	-24	MyList
GO Biological Processes	19	GO:0048661	positive regulation of smooth muscle cell proliferation	19_GO:0048518 positive regulation of biological process	-26	57	32	30293	100	95	18	19	4	207|1786|1956|3065|3480|3569|3725|4193|4217|4318|5290|5295|5743|6198|6352|6714|7099|7124	AKT1|DNMT1|EGFR|HDAC1|IGF1R|IL6|JUN|MDM2|MAP3K5|MMP9|PIK3CA|PIK3R1|PTGS2|RPS6KB1|CCL5|SRC|TLR4|TNF	-24	MyList
GO Biological Processes	19	GO:0016310	phosphorylation	19_GO:0008152 metabolic process	-26	14	19	30293	720	95	31	33	4.8	207|208|351|898|983|1432|1956|2475|2534|2932|3480|3551|4217|5290|5291|5293|5315|5566|5580|5594|5595|5599|5601|5609|5894|6198|6347|6714|6774|7099|120892	AKT1|AKT2|APP|CCNE1|CDK1|MAPK14|EGFR|MTOR|FYN|GSK3B|IGF1R|IKBKB|MAP3K5|PIK3CA|PIK3CB|PIK3CD|PKM|PRKACA|PRKCD|MAPK1|MAPK3|MAPK8|MAPK9|MAP2K7|RAF1|RPS6KB1|CCL2|SRC|STAT3|TLR4|LRRK2	-24	MyList
GO Biological Processes	19	GO:1902532	negative regulation of intracellular signal transduction	19_GO:0048519 negative regulation of biological process	-26	16	20	30293	586	95	29	31	4.7	207|596|598|841|1432|1499|2099|2475|2534|2932|2950|3065|3091|3480|3553|4193|4318|4792|5291|5468|5566|5580|5595|5743|5970|6714|7099|23411|120892	AKT1|BCL2|BCL2L1|CASP8|MAPK14|CTNNB1|ESR1|MTOR|FYN|GSK3B|GSTP1|HDAC1|HIF1A|IGF1R|IL1B|MDM2|MMP9|NFKBIA|PIK3CB|PPARG|PRKACA|PRKCD|MAPK3|PTGS2|RELA|SRC|TLR4|SIRT1|LRRK2	-24	MyList
GO Biological Processes	19	GO:0071900	regulation of protein serine/threonine kinase activity	19_GO:0008152 metabolic process	-26	27	24	30293	271	95	23	24	4.4	207|595|801|808|890|891|898|1956|2950|3064|3265|3553|4217|5468|5580|5609|5925|6622|6714|7099|7124|23411|120892	AKT1|CCND1|CALM1|CALM3|CCNA2|CCNB1|CCNE1|EGFR|GSTP1|HTT|HRAS|IL1B|MAP3K5|PPARG|PRKCD|MAP2K7|RB1|SNCA|SRC|TLR4|TNF|SIRT1|LRRK2	-24	MyList
GO Biological Processes	19	GO:0045859	regulation of protein kinase activity	19_GO:0008152 metabolic process	-26	18	21	30293	474	95	27	28	4.6	207|351|595|801|808|890|891|898|1956|2950|3064|3265|3320|3326|3553|4217|5468|5580|5609|5925|6352|6622|6714|7099|7124|23411|120892	AKT1|APP|CCND1|CALM1|CALM3|CCNA2|CCNB1|CCNE1|EGFR|GSTP1|HTT|HRAS|HSP90AA1|HSP90AB1|IL1B|MAP3K5|PPARG|PRKCD|MAP2K7|RB1|CCL5|SNCA|SRC|TLR4|TNF|SIRT1|LRRK2	-24	MyList
GO Biological Processes	19	GO:0071496	cellular response to external stimulus	19_GO:0050896 response to stimulus	-26	23	23	30293	326	95	24	25	4.5	572|596|834|841|1956|2353|2475|3309|3312|3480|3553|4193|4217|4790|5594|5595|5599|5743|6198|7099|7132|7157|23411|120892	BAD|BCL2|CASP1|CASP8|EGFR|FOS|MTOR|HSPA5|HSPA8|IGF1R|IL1B|MDM2|MAP3K5|NFKB1|MAPK1|MAPK3|MAPK8|PTGS2|RPS6KB1|TLR4|TNFRSF1A|TP53|SIRT1|LRRK2	-23	MyList
GO Biological Processes	19	GO:0007167	enzyme-linked receptor protein signaling pathway	19_GO:0050896 response to stimulus	-25	15	20	30293	622	95	29	31	4.7	142|207|208|367|836|1432|1499|1956|2353|2534|2932|3265|3480|3725|4318|4804|5290|5291|5293|5295|5468|5594|5595|5894|5970|6714|6774|7157|23411	PARP1|AKT1|AKT2|AR|CASP3|MAPK14|CTNNB1|EGFR|FOS|FYN|GSK3B|HRAS|IGF1R|JUN|MMP9|NGFR|PIK3CA|PIK3CB|PIK3CD|PIK3R1|PPARG|MAPK1|MAPK3|RAF1|RELA|SRC|STAT3|TP53|SIRT1	-23	MyList
GO Biological Processes	19	GO:0071222	cellular response to lipopolysaccharide	19_GO:0044419 biological process involved in interspecies interaction between organisms	-25	32	25	30293	208	95	21	22	4.3	207|834|1432|2950|3553|3569|3576|4318|4790|4792|4843|4846|5594|5595|5599|5609|5970|6347|6714|7099|7124	AKT1|CASP1|MAPK14|GSTP1|IL1B|IL6|CXCL8|MMP9|NFKB1|NFKBIA|NOS2|NOS3|MAPK1|MAPK3|MAPK8|MAP2K7|RELA|CCL2|SRC|TLR4|TNF	-23	MyList
GO Biological Processes	19	GO:0032868	response to insulin	19_GO:0050896 response to stimulus	-25	31	25	30293	217	95	21	22	4.3	142|207|208|1432|2353|2475|2932|3265|3480|5290|5295|5315|5468|5594|5595|5894|5925|5970|6198|6714|23411	PARP1|AKT1|AKT2|MAPK14|FOS|MTOR|GSK3B|HRAS|IGF1R|PIK3CA|PIK3R1|PKM|PPARG|MAPK1|MAPK3|RAF1|RB1|RELA|RPS6KB1|SRC|SIRT1	-23	MyList
GO Biological Processes	19	GO:0071219	cellular response to molecule of bacterial origin	19_GO:0044419 biological process involved in interspecies interaction between organisms	-25	30	25	30293	221	95	21	22	4.3	207|834|1432|2950|3553|3569|3576|4318|4790|4792|4843|4846|5594|5595|5599|5609|5970|6347|6714|7099|7124	AKT1|CASP1|MAPK14|GSTP1|IL1B|IL6|CXCL8|MMP9|NFKB1|NFKBIA|NOS2|NOS3|MAPK1|MAPK3|MAPK8|MAP2K7|RELA|CCL2|SRC|TLR4|TNF	-23	MyList
GO Biological Processes	19	GO:0030162	regulation of proteolysis	19_GO:0008152 metabolic process	-24	15	19	30293	602	95	28	29	4.7	207|572|834|841|2534|2903|2904|2932|3065|3326|3553|4137|4193|4217|4318|4804|5468|5566|5601|5663|5894|6622|6714|6774|7124|7157|23411|120892	AKT1|BAD|CASP1|CASP8|FYN|GRIN2A|GRIN2B|GSK3B|HDAC1|HSP90AB1|IL1B|MAPT|MDM2|MAP3K5|MMP9|NGFR|PPARG|PRKACA|MAPK9|PSEN1|RAF1|SNCA|SRC|STAT3|TNF|TP53|SIRT1|LRRK2	-22	MyList
GO Biological Processes	19	GO:0050727	regulation of inflammatory response	19_GO:0050896 response to stimulus	-24	19	21	30293	425	95	25	26	4.5	351|834|1432|1588|2099|2534|2950|3553|3569|4318|4790|4792|5468|5580|5743|5925|5970|6352|6622|6714|6774|7099|7124|7132|120892	APP|CASP1|MAPK14|CYP19A1|ESR1|FYN|GSTP1|IL1B|IL6|MMP9|NFKB1|NFKBIA|PPARG|PRKCD|PTGS2|RB1|RELA|CCL5|SNCA|SRC|STAT3|TLR4|TNF|TNFRSF1A|LRRK2	-22	MyList
GO Biological Processes	19	GO:0009410	response to xenobiotic stimulus	19_GO:0050896 response to stimulus	-24	19	21	30293	426	95	25	26	4.5	595|596|836|983|1499|1956|2353|2890|2902|2903|2950|3320|3553|4193|4842|4843|5743|5925|5970|6198|6622|6714|7124|7157|7852	CCND1|BCL2|CASP3|CDK1|CTNNB1|EGFR|FOS|GRIA1|GRIN1|GRIN2A|GSTP1|HSP90AA1|IL1B|MDM2|NOS1|NOS2|PTGS2|RB1|RELA|RPS6KB1|SNCA|SRC|TNF|TP53|CXCR4	-22	MyList
GO Biological Processes	19	GO:0051345	positive regulation of hydrolase activity	19_GO:0065007 biological regulation	-24	17	20	30293	487	95	26	27	4.6	207|572|801|808|834|841|1956|2099|2475|2534|2903|2904|2932|3265|3326|4137|4217|4804|5468|5580|6347|6352|6622|6774|7124|23411	AKT1|BAD|CALM1|CALM3|CASP1|CASP8|EGFR|ESR1|MTOR|FYN|GRIN2A|GRIN2B|GSK3B|HRAS|HSP90AB1|MAPT|MAP3K5|NGFR|PPARG|PRKCD|CCL2|CCL5|SNCA|STAT3|TNF|SIRT1	-22	MyList
GO Biological Processes	19	GO:1904951	positive regulation of establishment of protein localization	19_GO:0051179 localization	-24	23	22	30293	324	95	23	24	4.4	208|572|983|998|1432|1956|2534|2932|3091|3265|3320|3553|3689|4193|5295|5468|5566|5580|5663|5743|6714|7099|7124	AKT2|BAD|CDK1|CDC42|MAPK14|EGFR|FYN|GSK3B|HIF1A|HRAS|HSP90AA1|IL1B|ITGB2|MDM2|PIK3R1|PPARG|PRKACA|PRKCD|PSEN1|PTGS2|SRC|TLR4|TNF	-22	MyList
GO Biological Processes	19	GO:0006468	protein phosphorylation	19_GO:0008152 metabolic process	-24	17	20	30293	490	95	26	27	4.6	207|208|351|898|983|1432|1956|2475|2534|2932|3480|3551|4217|5293|5566|5580|5594|5595|5599|5601|5894|6198|6347|6714|7099|120892	AKT1|AKT2|APP|CCNE1|CDK1|MAPK14|EGFR|MTOR|FYN|GSK3B|IGF1R|IKBKB|MAP3K5|PIK3CD|PRKACA|PRKCD|MAPK1|MAPK3|MAPK8|MAPK9|RAF1|RPS6KB1|CCL2|SRC|TLR4|LRRK2	-22	MyList
GO Biological Processes	19	GO:0051347	positive regulation of transferase activity	19_GO:0065007 biological regulation	-24	20	21	30293	378	95	24	25	4.5	207|572|595|801|808|1956|3265|3320|3326|3480|3553|4137|4217|5580|5594|5595|5609|6352|6622|6714|7099|7124|23411|120892	AKT1|BAD|CCND1|CALM1|CALM3|EGFR|HRAS|HSP90AA1|HSP90AB1|IGF1R|IL1B|MAPT|MAP3K5|PRKCD|MAPK1|MAPK3|MAP2K7|CCL5|SNCA|SRC|TLR4|TNF|SIRT1|LRRK2	-22	MyList
GO Biological Processes	19	GO:0008283	cell population proliferation	19_GO:0009987 cellular process	-24	13	18	30293	696	95	29	31	4.7	207|367|572|595|596|598|983|1499|1956|2099|2353|2534|2950|3091|3265|3569|4804|5291|5580|5594|5663|5894|5925|6352|6714|6774|7099|7124|7157	AKT1|AR|BAD|CCND1|BCL2|BCL2L1|CDK1|CTNNB1|EGFR|ESR1|FOS|FYN|GSTP1|HIF1A|HRAS|IL6|NGFR|PIK3CB|PRKCD|MAPK1|PSEN1|RAF1|RB1|CCL5|SRC|STAT3|TLR4|TNF|TP53	-22	MyList
GO Biological Processes	19	GO:0006954	inflammatory response	19_GO:0050896 response to stimulus	-24	15	19	30293	562	95	27	28	4.6	207|351|1956|2353|2475|2908|3091|3551|3553|3569|3576|3689|4137|4790|4843|5293|5601|5663|5970|6347|6352|6622|6774|7099|7124|7132|7852	AKT1|APP|EGFR|FOS|MTOR|NR3C1|HIF1A|IKBKB|IL1B|IL6|CXCL8|ITGB2|MAPT|NFKB1|NOS2|PIK3CD|MAPK9|PSEN1|RELA|CCL2|CCL5|SNCA|STAT3|TLR4|TNF|TNFRSF1A|CXCR4	-22	MyList
GO Biological Processes	19	GO:0062012	regulation of small molecule metabolic process	19_GO:0008152 metabolic process	-24	22	22	30293	332	95	23	24	4.4	142|207|208|351|572|2475|2908|3091|3553|4790|4842|4843|4846|5468|5566|5663|5743|6622|6714|6774|7124|7157|23411	PARP1|AKT1|AKT2|APP|BAD|MTOR|NR3C1|HIF1A|IL1B|NFKB1|NOS1|NOS2|NOS3|PPARG|PRKACA|PSEN1|PTGS2|SNCA|SRC|STAT3|TNF|TP53|SIRT1	-22	MyList
GO Biological Processes	19	GO:0080135	regulation of cellular response to stress	19_GO:0050896 response to stimulus	-23	14	18	30293	661	95	28	29	4.7	142|351|572|596|598|998|1956|2475|2932|2950|3265|3309|3480|3553|4137|4193|4217|5291|5295|5594|5595|5609|5743|7099|7124|7157|23411|120892	PARP1|APP|BAD|BCL2|BCL2L1|CDC42|EGFR|MTOR|GSK3B|GSTP1|HRAS|HSPA5|IGF1R|IL1B|MAPT|MDM2|MAP3K5|PIK3CB|PIK3R1|MAPK1|MAPK3|MAP2K7|PTGS2|TLR4|TNF|TP53|SIRT1|LRRK2	-21	MyList
GO Biological Processes	19	GO:0033674	positive regulation of kinase activity	19_GO:0048518 positive regulation of biological process	-23	23	22	30293	305	95	22	23	4.3	207|572|595|801|808|1956|3265|3320|3326|3480|3553|4137|4217|5580|5609|6352|6622|6714|7099|7124|23411|120892	AKT1|BAD|CCND1|CALM1|CALM3|EGFR|HRAS|HSP90AA1|HSP90AB1|IGF1R|IL1B|MAPT|MAP3K5|PRKCD|MAP2K7|CCL5|SNCA|SRC|TLR4|TNF|SIRT1|LRRK2	-21	MyList
GO Biological Processes	19	GO:0010038	response to metal ion	19_GO:0050896 response to stimulus	-23	20	21	30293	360	95	23	24	4.4	142|207|596|801|808|836|841|983|1956|2353|2890|3091|3725|4137|4193|4318|5594|5595|5599|5601|5743|6622|120892	PARP1|AKT1|BCL2|CALM1|CALM3|CASP3|CASP8|CDK1|EGFR|FOS|GRIA1|HIF1A|JUN|MAPT|MDM2|MMP9|MAPK1|MAPK3|MAPK8|MAPK9|PTGS2|SNCA|LRRK2	-21	MyList
GO Biological Processes	19	GO:0009416	response to light stimulus	19_GO:0050896 response to stimulus	-23	23	21	30293	311	95	22	23	4.3	142|207|208|351|595|596|836|1432|1956|2353|2902|2903|3091|4193|4318|5295|5580|5599|5609|5970|7157|23411	PARP1|AKT1|AKT2|APP|CCND1|BCL2|CASP3|MAPK14|EGFR|FOS|GRIN1|GRIN2A|HIF1A|MDM2|MMP9|PIK3R1|PRKCD|MAPK8|MAP2K7|RELA|TP53|SIRT1	-21	MyList
GO Biological Processes	19	GO:0009314	response to radiation	19_GO:0050896 response to stimulus	-23	18	20	30293	420	95	24	25	4.5	142|207|208|351|595|596|598|836|1432|1956|2353|2902|2903|3091|3265|4193|4318|5295|5580|5599|5609|5970|7157|23411	PARP1|AKT1|AKT2|APP|CCND1|BCL2|BCL2L1|CASP3|MAPK14|EGFR|FOS|GRIN1|GRIN2A|HIF1A|HRAS|MDM2|MMP9|PIK3R1|PRKCD|MAPK8|MAP2K7|RELA|TP53|SIRT1	-21	MyList
GO Biological Processes	19	GO:0042063	gliogenesis	19_GO:0032502 developmental process	-23	25	22	30293	271	95	21	22	4.3	207|208|351|1499|1956|2475|2908|3065|3265|3553|4137|5594|5595|5663|5894|5925|6347|6774|7099|7124|7157	AKT1|AKT2|APP|CTNNB1|EGFR|MTOR|NR3C1|HDAC1|HRAS|IL1B|MAPT|MAPK1|MAPK3|PSEN1|RAF1|RB1|CCL2|STAT3|TLR4|TNF|TP53	-21	MyList
GO Biological Processes	19	GO:0001775	cell activation	19_GO:0032501 multicellular organismal process	-22	12	17	30293	722	95	28	29	4.7	351|596|841|1432|1499|1956|2475|2534|3383|3553|3569|3576|3689|4137|4193|5290|5291|5293|5295|5580|5663|6352|6622|6714|6774|7099|7124|7157	APP|BCL2|CASP8|MAPK14|CTNNB1|EGFR|MTOR|FYN|ICAM1|IL1B|IL6|CXCL8|ITGB2|MAPT|MDM2|PIK3CA|PIK3CB|PIK3CD|PIK3R1|PRKCD|PSEN1|CCL5|SNCA|SRC|STAT3|TLR4|TNF|TP53	-20	MyList
GO Biological Processes	19	GO:0043523	regulation of neuron apoptotic process	19_GO:0050789 regulation of biological process	-22	26	22	30293	242	95	20	21	4.2	142|595|596|598|836|841|998|1499|2908|2932|3091|3265|5290|5609|5663|6347|6622|7124|7157|23411	PARP1|CCND1|BCL2|BCL2L1|CASP3|CASP8|CDC42|CTNNB1|NR3C1|GSK3B|HIF1A|HRAS|PIK3CA|MAP2K7|PSEN1|CCL2|SNCA|TNF|TP53|SIRT1	-20	MyList
GO Biological Processes	19	GO:0045862	positive regulation of proteolysis	19_GO:0048518 positive regulation of biological process	-22	21	21	30293	337	95	22	23	4.3	207|572|834|841|2534|2903|2904|2932|3553|4137|4193|4217|4804|5468|5601|5663|6622|6714|6774|7124|23411|120892	AKT1|BAD|CASP1|CASP8|FYN|GRIN2A|GRIN2B|GSK3B|IL1B|MAPT|MDM2|MAP3K5|NGFR|PPARG|MAPK9|PSEN1|SNCA|SRC|STAT3|TNF|SIRT1|LRRK2	-20	MyList
GO Biological Processes	19	GO:0000165	MAPK cascade	19_GO:0050896 response to stimulus	-22	29	23	30293	207	95	19	20	4.1	367|983|1432|1499|1956|3265|3551|3553|4217|4790|5594|5595|5599|5601|5609|5894|7099|7124|120892	AR|CDK1|MAPK14|CTNNB1|EGFR|HRAS|IKBKB|IL1B|MAP3K5|NFKB1|MAPK1|MAPK3|MAPK8|MAPK9|MAP2K7|RAF1|TLR4|TNF|LRRK2	-20	MyList
GO Biological Processes	19	GO:0071407	cellular response to organic cyclic compound	19_GO:0050896 response to stimulus	-22	16	19	30293	468	95	24	25	4.5	367|836|841|890|983|1499|1786|1956|2099|2100|2890|2908|2932|3312|3480|4193|4790|5566|5594|5743|6198|6622|6714|120892	AR|CASP3|CASP8|CCNA2|CDK1|CTNNB1|DNMT1|EGFR|ESR1|ESR2|GRIA1|NR3C1|GSK3B|HSPA8|IGF1R|MDM2|NFKB1|PRKACA|MAPK1|PTGS2|RPS6KB1|SNCA|SRC|LRRK2	-20	MyList
GO Biological Processes	19	GO:0007169	transmembrane receptor protein tyrosine kinase signaling pathway	19_GO:0050896 response to stimulus	-22	18	19	30293	418	95	23	24	4.4	207|208|367|836|1432|1499|1956|2534|2932|3265|3480|4318|4804|5290|5291|5293|5295|5594|5595|5894|5970|6714|6774	AKT1|AKT2|AR|CASP3|MAPK14|CTNNB1|EGFR|FYN|GSK3B|HRAS|IGF1R|MMP9|NGFR|PIK3CA|PIK3CB|PIK3CD|PIK3R1|MAPK1|MAPK3|RAF1|RELA|SRC|STAT3	-20	MyList
GO Biological Processes	19	GO:0032869	cellular response to insulin stimulus	19_GO:0050896 response to stimulus	-21	36	24	30293	149	95	17	18	3.9	142|207|208|2475|2932|3265|3480|5290|5295|5315|5468|5594|5595|5894|5925|6198|6714	PARP1|AKT1|AKT2|MTOR|GSK3B|HRAS|IGF1R|PIK3CA|PIK3R1|PKM|PPARG|MAPK1|MAPK3|RAF1|RB1|RPS6KB1|SRC	-19	MyList
GO Biological Processes	19	GO:2000630	positive regulation of miRNA metabolic process	19_GO:0048518 positive regulation of biological process	-21	65	30	30293	69	95	14	15	3.6	367|1956|2353|2908|3091|3265|3725|4790|4804|5468|5970|6774|7124|7157	AR|EGFR|FOS|NR3C1|HIF1A|HRAS|JUN|NFKB1|NGFR|PPARG|RELA|STAT3|TNF|TP53	-19	MyList
GO Biological Processes	19	GO:2000628	regulation of miRNA metabolic process	19_GO:0008152 metabolic process	-21	52	27	30293	92	95	15	16	3.7	367|1956|2099|2353|2908|3091|3265|3725|4790|4804|5468|5970|6774|7124|7157	AR|EGFR|ESR1|FOS|NR3C1|HIF1A|HRAS|JUN|NFKB1|NGFR|PPARG|RELA|STAT3|TNF|TP53	-19	MyList
GO Biological Processes	19	GO:0002573	myeloid leukocyte differentiation	19_GO:0032502 developmental process	-21	36	24	30293	151	95	17	18	3.9	142|351|841|998|1432|1499|2353|2908|4318|5293|5295|5468|5663|6714|7099|7124|23411	PARP1|APP|CASP8|CDC42|MAPK14|CTNNB1|FOS|NR3C1|MMP9|PIK3CD|PIK3R1|PPARG|PSEN1|SRC|TLR4|TNF|SIRT1	-19	MyList
GO Biological Processes	19	GO:0051223	regulation of protein transport	19_GO:0051179 localization	-21	17	19	30293	438	95	23	24	4.4	572|983|998|1432|1956|2932|3091|3312|3320|3553|3569|4193|4843|5295|5468|5566|5580|5663|5743|6352|6714|7099|7124	BAD|CDK1|CDC42|MAPK14|EGFR|GSK3B|HIF1A|HSPA8|HSP90AA1|IL1B|IL6|MDM2|NOS2|PIK3R1|PPARG|PRKACA|PRKCD|PSEN1|PTGS2|CCL5|SRC|TLR4|TNF	-19	MyList
GO Biological Processes	19	GO:0051129	negative regulation of cellular component organization	19_GO:0048519 negative regulation of biological process	-21	12	17	30293	726	95	27	28	4.6	142|207|367|598|998|2475|2534|2904|2932|3309|3312|3551|3553|4137|4193|5290|5295|5468|5580|5663|5894|6622|6714|7124|7132|7157|120892	PARP1|AKT1|AR|BCL2L1|CDC42|MTOR|FYN|GRIN2B|GSK3B|HSPA5|HSPA8|IKBKB|IL1B|MAPT|MDM2|PIK3CA|PIK3R1|PPARG|PRKCD|PSEN1|RAF1|SNCA|SRC|TNF|TNFRSF1A|TP53|LRRK2	-19	MyList
GO Biological Processes	19	GO:0048545	response to steroid hormone	19_GO:0050896 response to stimulus	-21	23	21	30293	280	95	20	21	4.2	142|367|596|836|1956|2099|2100|2353|2908|3312|3480|3569|4193|5290|5594|5743|5970|6198|6714|7124	PARP1|AR|BCL2|CASP3|EGFR|ESR1|ESR2|FOS|NR3C1|HSPA8|IGF1R|IL6|MDM2|PIK3CA|MAPK1|PTGS2|RELA|RPS6KB1|SRC|TNF	-19	MyList
GO Biological Processes	19	GO:2001237	negative regulation of extrinsic apoptotic signaling pathway	19_GO:0048519 negative regulation of biological process	-21	48	26	30293	100	95	15	16	3.7	207|367|596|598|2932|2950|3064|3383|3553|4846|5894|5970|6198|6714|7124	AKT1|AR|BCL2|BCL2L1|GSK3B|GSTP1|HTT|ICAM1|IL1B|NOS3|RAF1|RELA|RPS6KB1|SRC|TNF	-19	MyList
GO Biological Processes	19	GO:0018193	peptidyl-amino acid modification	19_GO:0008152 metabolic process	-21	14	17	30293	532	95	24	25	4.5	207|208|983|1432|1956|2289|2475|2534|2932|3480|3551|4193|4842|4843|5566|5580|5594|5595|5599|5601|6198|6714|23411|120892	AKT1|AKT2|CDK1|MAPK14|EGFR|FKBP5|MTOR|FYN|GSK3B|IGF1R|IKBKB|MDM2|NOS1|NOS2|PRKACA|PRKCD|MAPK1|MAPK3|MAPK8|MAPK9|RPS6KB1|SRC|SIRT1|LRRK2	-18	MyList
GO Biological Processes	19	GO:0051222	positive regulation of protein transport	19_GO:0051179 localization	-21	24	21	30293	249	95	19	20	4.1	572|983|998|1432|1956|2932|3091|3320|3553|4193|5295|5468|5566|5580|5663|5743|6714|7099|7124	BAD|CDK1|CDC42|MAPK14|EGFR|GSK3B|HIF1A|HSP90AA1|IL1B|MDM2|PIK3R1|PPARG|PRKACA|PRKCD|PSEN1|PTGS2|SRC|TLR4|TNF	-18	MyList
GO Biological Processes	19	GO:0044092	negative regulation of molecular function	19_GO:0065007 biological regulation	-20	11	16	30293	762	95	27	28	4.6	207|801|808|2099|2932|2950|3265|3551|3553|3725|4137|4318|4790|4792|4842|5468|5580|5599|5663|5894|5925|6622|6714|7124|7157|23411|120892	AKT1|CALM1|CALM3|ESR1|GSK3B|GSTP1|HRAS|IKBKB|IL1B|JUN|MAPT|MMP9|NFKB1|NFKBIA|NOS1|PPARG|PRKCD|MAPK8|PSEN1|RAF1|RB1|SNCA|SRC|TNF|TP53|SIRT1|LRRK2	-18	MyList
GO Biological Processes	19	GO:0031667	response to nutrient levels	19_GO:0050896 response to stimulus	-20	15	18	30293	476	95	23	24	4.4	207|596|1432|1956|2353|2475|3309|3312|3480|4193|4217|5468|5594|5595|5599|5743|5970|6198|6714|7124|7157|23411|120892	AKT1|BCL2|MAPK14|EGFR|FOS|MTOR|HSPA5|HSPA8|IGF1R|MDM2|MAP3K5|PPARG|MAPK1|MAPK3|MAPK8|PTGS2|RELA|RPS6KB1|SRC|TNF|TP53|SIRT1|LRRK2	-18	MyList
GO Biological Processes	19	GO:0007610	behavior	19_GO:0032501 multicellular organismal process	-20	13	17	30293	616	95	25	26	4.5	207|351|596|836|1956|2353|2475|2534|2890|2902|2903|2904|2908|3064|3091|4137|5594|5663|5743|6198|6622|6714|6774|7157|120892	AKT1|APP|BCL2|CASP3|EGFR|FOS|MTOR|FYN|GRIA1|GRIN1|GRIN2A|GRIN2B|NR3C1|HTT|HIF1A|MAPT|MAPK1|PSEN1|PTGS2|RPS6KB1|SNCA|SRC|STAT3|TP53|LRRK2	-18	MyList
GO Biological Processes	19	GO:0031329	regulation of cellular catabolic process	19_GO:0008152 metabolic process	-20	11	16	30293	783	95	27	28	4.6	207|208|351|572|596|836|1432|2475|2932|3064|3091|3553|3569|4137|5290|5291|5566|5580|5595|5599|5663|6622|6774|7124|7157|23411|120892	AKT1|AKT2|APP|BAD|BCL2|CASP3|MAPK14|MTOR|GSK3B|HTT|HIF1A|IL1B|IL6|MAPT|PIK3CA|PIK3CB|PRKACA|PRKCD|MAPK3|MAPK8|PSEN1|SNCA|STAT3|TNF|TP53|SIRT1|LRRK2	-18	MyList
GO Biological Processes	19	GO:0002521	leukocyte differentiation	19_GO:0032502 developmental process	-20	17	18	30293	421	95	22	23	4.3	142|351|596|841|998|1432|1499|2353|2475|2908|3569|4318|5293|5295|5468|5663|6714|6774|7099|7124|7157|23411	PARP1|APP|BCL2|CASP8|CDC42|MAPK14|CTNNB1|FOS|MTOR|NR3C1|IL6|MMP9|PIK3CD|PIK3R1|PPARG|PSEN1|SRC|STAT3|TLR4|TNF|TP53|SIRT1	-18	MyList
GO Biological Processes	19	GO:0045860	positive regulation of protein kinase activity	19_GO:0048518 positive regulation of biological process	-20	23	20	30293	259	95	19	20	4.1	207|595|801|808|1956|3265|3320|3326|3553|4217|5580|5609|6352|6622|6714|7099|7124|23411|120892	AKT1|CCND1|CALM1|CALM3|EGFR|HRAS|HSP90AA1|HSP90AB1|IL1B|MAP3K5|PRKCD|MAP2K7|CCL5|SNCA|SRC|TLR4|TNF|SIRT1|LRRK2	-18	MyList
GO Biological Processes	19	GO:0010001	glial cell differentiation	19_GO:0032502 developmental process	-20	27	21	30293	215	95	18	19	4	207|208|351|1499|1956|2475|2908|3065|3265|3553|4137|5594|5595|5663|5894|6774|7099|7124	AKT1|AKT2|APP|CTNNB1|EGFR|MTOR|NR3C1|HDAC1|HRAS|IL1B|MAPT|MAPK1|MAPK3|PSEN1|RAF1|STAT3|TLR4|TNF	-18	MyList
GO Biological Processes	19	GO:0043467	regulation of generation of precursor metabolites and energy	19_GO:0008152 metabolic process	-20	36	24	30293	140	95	16	17	3.8	207|208|351|891|983|2475|2932|3091|4843|5290|5566|5663|6622|6774|7124|7157	AKT1|AKT2|APP|CCNB1|CDK1|MTOR|GSK3B|HIF1A|NOS2|PIK3CA|PRKACA|PSEN1|SNCA|STAT3|TNF|TP53	-18	MyList
GO Biological Processes	19	GO:0048732	gland development	19_GO:0032502 developmental process	-20	16	18	30293	426	95	22	23	4.3	207|208|367|595|596|998|1499|1588|1956|2099|2908|3091|3569|4790|5290|5594|5595|5663|5894|5970|6714|7124	AKT1|AKT2|AR|CCND1|BCL2|CDC42|CTNNB1|CYP19A1|EGFR|ESR1|NR3C1|HIF1A|IL6|NFKB1|PIK3CA|MAPK1|MAPK3|PSEN1|RAF1|RELA|SRC|TNF	-18	MyList
GO Biological Processes	19	GO:0062013	positive regulation of small molecule metabolic process	19_GO:0048518 positive regulation of biological process	-20	36	23	30293	142	95	16	17	3.8	207|208|351|2475|3553|4842|4843|4846|5468|5566|5663|5743|6622|6714|7124|23411	AKT1|AKT2|APP|MTOR|IL1B|NOS1|NOS2|NOS3|PPARG|PRKACA|PSEN1|PTGS2|SNCA|SRC|TNF|SIRT1	-18	MyList
GO Biological Processes	19	GO:0050804	modulation of chemical synaptic transmission	19_GO:0050789 regulation of biological process	-20	15	17	30293	492	95	23	24	4.4	351|1956|2534|2890|2902|2903|2904|2932|3265|3553|4137|4804|5566|5594|5595|5601|5663|5743|6198|6347|6622|7124|120892	APP|EGFR|FYN|GRIA1|GRIN1|GRIN2A|GRIN2B|GSK3B|HRAS|IL1B|MAPT|NGFR|PRKACA|MAPK1|MAPK3|MAPK9|PSEN1|PTGS2|RPS6KB1|CCL2|SNCA|TNF|LRRK2	-18	MyList
GO Biological Processes	19	GO:0099177	regulation of trans-synaptic signaling	19_GO:0050789 regulation of biological process	-20	15	17	30293	493	95	23	24	4.4	351|1956|2534|2890|2902|2903|2904|2932|3265|3553|4137|4804|5566|5594|5595|5601|5663|5743|6198|6347|6622|7124|120892	APP|EGFR|FYN|GRIA1|GRIN1|GRIN2A|GRIN2B|GSK3B|HRAS|IL1B|MAPT|NGFR|PRKACA|MAPK1|MAPK3|MAPK9|PSEN1|PTGS2|RPS6KB1|CCL2|SNCA|TNF|LRRK2	-18	MyList
GO Biological Processes	19	GO:0071356	cellular response to tumor necrosis factor	19_GO:0050896 response to stimulus	-20	30	22	30293	183	95	17	18	3.9	207|1432|2353|3551|3576|4217|4790|4792|5594|5595|5970|6347|6352|7124|7132|7157|23411	AKT1|MAPK14|FOS|IKBKB|CXCL8|MAP3K5|NFKB1|NFKBIA|MAPK1|MAPK3|RELA|CCL2|CCL5|TNF|TNFRSF1A|TP53|SIRT1	-18	MyList
GO Biological Processes	19	GO:0009991	response to extracellular stimulus	19_GO:0050896 response to stimulus	-20	15	17	30293	505	95	23	24	4.4	207|596|1432|1956|2353|2475|3309|3312|3480|4193|4217|5468|5594|5595|5599|5743|5970|6198|6714|7124|7157|23411|120892	AKT1|BCL2|MAPK14|EGFR|FOS|MTOR|HSPA5|HSPA8|IGF1R|MDM2|MAP3K5|PPARG|MAPK1|MAPK3|MAPK8|PTGS2|RELA|RPS6KB1|SRC|TNF|TP53|SIRT1|LRRK2	-18	MyList
GO Biological Processes	19	GO:0019221	cytokine-mediated signaling pathway	19_GO:0050896 response to stimulus	-20	17	18	30293	383	95	21	22	4.3	207|572|3551|3553|3569|3576|4792|5295|5566|5595|5894|5970|6347|6352|6714|6774|7124|7132|7157|7852|23411	AKT1|BAD|IKBKB|IL1B|IL6|CXCL8|NFKBIA|PIK3R1|PRKACA|MAPK3|RAF1|RELA|CCL2|CCL5|SRC|STAT3|TNF|TNFRSF1A|TP53|CXCR4|SIRT1	-18	MyList
GO Biological Processes	19	GO:0009411	response to UV	19_GO:0050896 response to stimulus	-20	34	23	30293	151	95	16	17	3.8	142|207|595|596|836|1432|1956|4193|4318|5295|5580|5599|5609|5970|7157|23411	PARP1|AKT1|CCND1|BCL2|CASP3|MAPK14|EGFR|MDM2|MMP9|PIK3R1|PRKCD|MAPK8|MAP2K7|RELA|TP53|SIRT1	-18	MyList
GO Biological Processes	19	GO:2001242	regulation of intrinsic apoptotic signaling pathway	19_GO:0050896 response to stimulus	-20	29	21	30293	190	95	17	18	3.9	142|207|572|596|598|1499|2534|3065|3091|4193|4318|5291|5743|6714|7157|23411|120892	PARP1|AKT1|BAD|BCL2|BCL2L1|CTNNB1|FYN|HDAC1|HIF1A|MDM2|MMP9|PIK3CB|PTGS2|SRC|TP53|SIRT1|LRRK2	-18	MyList
GO Biological Processes	19	GO:2000116	regulation of cysteine-type endopeptidase activity	19_GO:0008152 metabolic process	-20	29	21	30293	190	95	17	18	3.9	207|572|834|841|2534|2903|2904|4137|4217|4318|4804|5468|5894|6622|6714|7124|23411	AKT1|BAD|CASP1|CASP8|FYN|GRIN2A|GRIN2B|MAPT|MAP3K5|MMP9|NGFR|PPARG|RAF1|SNCA|SRC|TNF|SIRT1	-18	MyList
GO Biological Processes	19	GO:0052548	regulation of endopeptidase activity	19_GO:0008152 metabolic process	-19	21	19	30293	282	95	19	20	4.1	207|572|834|841|2534|2903|2904|3065|4137|4217|4318|4804|5468|5894|6622|6714|6774|7124|23411	AKT1|BAD|CASP1|CASP8|FYN|GRIN2A|GRIN2B|HDAC1|MAPT|MAP3K5|MMP9|NGFR|PPARG|RAF1|SNCA|SRC|STAT3|TNF|SIRT1	-17	MyList
GO Biological Processes	19	GO:0043408	regulation of MAPK cascade	19_GO:0050896 response to stimulus	-19	12	16	30293	669	95	25	26	4.5	351|367|998|1499|1956|2950|3265|3383|3480|3553|3569|4217|5291|5468|5580|5594|5595|5609|5894|6347|6352|6714|7099|7124|120892	APP|AR|CDC42|CTNNB1|EGFR|GSTP1|HRAS|ICAM1|IGF1R|IL1B|IL6|MAP3K5|PIK3CB|PPARG|PRKCD|MAPK1|MAPK3|MAP2K7|RAF1|CCL2|CCL5|SRC|TLR4|TNF|LRRK2	-17	MyList
GO Biological Processes	19	GO:2001236	regulation of extrinsic apoptotic signaling pathway	19_GO:0050896 response to stimulus	-19	32	22	30293	157	95	16	17	3.8	207|367|596|598|2932|2950|3064|3383|3553|4846|5894|5970|6198|6714|7099|7124	AKT1|AR|BCL2|BCL2L1|GSK3B|GSTP1|HTT|ICAM1|IL1B|NOS3|RAF1|RELA|RPS6KB1|SRC|TLR4|TNF	-17	MyList
GO Biological Processes	19	GO:0030097	hemopoiesis	19_GO:0032502 developmental process	-19	12	16	30293	680	95	25	26	4.5	142|351|596|836|841|998|1432|1499|2353|2475|2908|3091|3569|4318|5293|5295|5468|5663|5925|6714|6774|7099|7124|7157|23411	PARP1|APP|BCL2|CASP3|CASP8|CDC42|MAPK14|CTNNB1|FOS|MTOR|NR3C1|HIF1A|IL6|MMP9|PIK3CD|PIK3R1|PPARG|PSEN1|RB1|SRC|STAT3|TLR4|TNF|TP53|SIRT1	-17	MyList
GO Biological Processes	19	GO:0030099	myeloid cell differentiation	19_GO:0032502 developmental process	-19	21	19	30293	289	95	19	20	4.1	142|351|836|841|998|1432|1499|2353|2908|4318|5293|5295|5468|5663|5925|6714|7099|7124|23411	PARP1|APP|CASP3|CASP8|CDC42|MAPK14|CTNNB1|FOS|NR3C1|MMP9|PIK3CD|PIK3R1|PPARG|PSEN1|RB1|SRC|TLR4|TNF|SIRT1	-17	MyList
GO Biological Processes	19	GO:0140747	regulation of ncRNA transcription	19_GO:0008152 metabolic process	-19	46	25	30293	97	95	14	15	3.6	367|1956|2099|2353|2475|2908|3091|3725|4804|5468|5970|6774|7124|7157	AR|EGFR|ESR1|FOS|MTOR|NR3C1|HIF1A|JUN|NGFR|PPARG|RELA|STAT3|TNF|TP53	-17	MyList
GO Biological Processes	19	GO:0060322	head development	19_GO:0032502 developmental process	-19	11	15	30293	777	95	26	27	4.6	351|596|801|808|836|998|1499|1956|2534|2890|2902|2903|2904|2932|3065|3091|3309|3480|5594|5595|5663|5894|6714|7157|7852|120892	APP|BCL2|CALM1|CALM3|CASP3|CDC42|CTNNB1|EGFR|FYN|GRIA1|GRIN1|GRIN2A|GRIN2B|GSK3B|HDAC1|HIF1A|HSPA5|IGF1R|MAPK1|MAPK3|PSEN1|RAF1|SRC|TP53|CXCR4|LRRK2	-17	MyList
GO Biological Processes	19	GO:0071902	positive regulation of protein serine/threonine kinase activity	19_GO:0048518 positive regulation of biological process	-19	37	23	30293	130	95	15	16	3.7	207|595|801|808|1956|3265|3553|4217|5609|6622|6714|7099|7124|23411|120892	AKT1|CCND1|CALM1|CALM3|EGFR|HRAS|IL1B|MAP3K5|MAP2K7|SNCA|SRC|TLR4|TNF|SIRT1|LRRK2	-17	MyList
GO Biological Processes	19	GO:1902893	regulation of miRNA transcription	19_GO:0008152 metabolic process	-19	55	26	30293	75	95	13	14	3.5	367|1956|2099|2353|2908|3091|3725|4804|5468|5970|6774|7124|7157	AR|EGFR|ESR1|FOS|NR3C1|HIF1A|JUN|NGFR|PPARG|RELA|STAT3|TNF|TP53	-17	MyList
GO Biological Processes	19	GO:0032103	positive regulation of response to external stimulus	19_GO:0048518 positive regulation of biological process	-19	13	16	30293	557	95	23	24	4.4	351|834|2534|3320|3480|3551|3553|3569|3576|4792|5594|5595|5599|5743|5970|6352|6622|6714|7099|7124|7132|7852|120892	APP|CASP1|FYN|HSP90AA1|IGF1R|IKBKB|IL1B|IL6|CXCL8|NFKBIA|MAPK1|MAPK3|MAPK8|PTGS2|RELA|CCL5|SNCA|SRC|TLR4|TNF|TNFRSF1A|CXCR4|LRRK2	-17	MyList
GO Biological Processes	19	GO:0052547	regulation of peptidase activity	19_GO:0008152 metabolic process	-19	20	19	30293	306	95	19	20	4.1	207|572|834|841|2534|2903|2904|3065|4137|4217|4318|4804|5468|5894|6622|6714|6774|7124|23411	AKT1|BAD|CASP1|CASP8|FYN|GRIN2A|GRIN2B|HDAC1|MAPT|MAP3K5|MMP9|NGFR|PPARG|RAF1|SNCA|SRC|STAT3|TNF|SIRT1	-17	MyList
GO Biological Processes	19	GO:0051403	stress-activated MAPK cascade	19_GO:0050896 response to stimulus	-19	55	26	30293	76	95	13	14	3.5	1432|3551|3553|4217|4790|5594|5595|5599|5601|5609|7099|7124|120892	MAPK14|IKBKB|IL1B|MAP3K5|NFKB1|MAPK1|MAPK3|MAPK8|MAPK9|MAP2K7|TLR4|TNF|LRRK2	-17	MyList
GO Biological Processes	19	GO:0034762	regulation of transmembrane transport	19_GO:0051179 localization	-19	14	17	30293	489	95	22	23	4.3	207|208|351|596|801|808|1432|2534|2902|2903|2904|3064|3553|4318|4842|5295|5566|5663|6198|6347|6622|7124	AKT1|AKT2|APP|BCL2|CALM1|CALM3|MAPK14|FYN|GRIN1|GRIN2A|GRIN2B|HTT|IL1B|MMP9|NOS1|PIK3R1|PRKACA|PSEN1|RPS6KB1|CCL2|SNCA|TNF	-17	MyList
GO Biological Processes	19	GO:1902895	positive regulation of miRNA transcription	19_GO:0048518 positive regulation of biological process	-19	68	28	30293	56	95	12	13	3.4	367|1956|2353|2908|3091|3725|4804|5468|5970|6774|7124|7157	AR|EGFR|FOS|NR3C1|HIF1A|JUN|NGFR|PPARG|RELA|STAT3|TNF|TP53	-17	MyList
GO Biological Processes	19	GO:0097190	apoptotic signaling pathway	19_GO:0050896 response to stimulus	-19	19	18	30293	313	95	19	20	4.1	572|596|598|836|841|1499|2932|3265|3553|4217|5295|5580|5601|5663|5894|7124|7132|7157|23411	BAD|BCL2|BCL2L1|CASP3|CASP8|CTNNB1|GSK3B|HRAS|IL1B|MAP3K5|PIK3R1|PRKCD|MAPK9|PSEN1|RAF1|TNF|TNFRSF1A|TP53|SIRT1	-17	MyList
GO Biological Processes	19	GO:0001819	positive regulation of cytokine production	19_GO:0048518 positive regulation of biological process	-19	14	16	30293	503	95	22	23	4.3	351|834|841|1432|3091|3265|3320|3553|3569|4843|5293|5295|5601|5663|5743|5970|6714|6774|7099|7124|23411|120892	APP|CASP1|CASP8|MAPK14|HIF1A|HRAS|HSP90AA1|IL1B|IL6|NOS2|PIK3CD|PIK3R1|MAPK9|PSEN1|PTGS2|RELA|SRC|STAT3|TLR4|TNF|SIRT1|LRRK2	-17	MyList
GO Biological Processes	19	GO:0048511	rhythmic process	19_GO:0048511 rhythmic process	-18	21	19	30293	267	95	18	19	4	836|983|1956|2099|2475|2932|3065|3480|4804|4843|4846|5468|5599|5601|6714|7124|7157|23411	CASP3|CDK1|EGFR|ESR1|MTOR|GSK3B|HDAC1|IGF1R|NGFR|NOS2|NOS3|PPARG|MAPK8|MAPK9|SRC|TNF|TP53|SIRT1	-16	MyList
GO Biological Processes	19	GO:0045936	negative regulation of phosphate metabolic process	19_GO:0048519 negative regulation of biological process	-18	17	17	30293	380	95	20	21	4.2	142|207|801|808|2932|2950|3551|3553|4137|5468|5566|5580|5663|5925|6622|6774|7124|7157|23411|120892	PARP1|AKT1|CALM1|CALM3|GSK3B|GSTP1|IKBKB|IL1B|MAPT|PPARG|PRKACA|PRKCD|PSEN1|RB1|SNCA|STAT3|TNF|TP53|SIRT1|LRRK2	-16	MyList
GO Biological Processes	19	GO:0010563	negative regulation of phosphorus metabolic process	19_GO:0048519 negative regulation of biological process	-18	17	17	30293	381	95	20	21	4.2	142|207|801|808|2932|2950|3551|3553|4137|5468|5566|5580|5663|5925|6622|6774|7124|7157|23411|120892	PARP1|AKT1|CALM1|CALM3|GSK3B|GSTP1|IKBKB|IL1B|MAPT|PPARG|PRKACA|PRKCD|PSEN1|RB1|SNCA|STAT3|TNF|TP53|SIRT1|LRRK2	-16	MyList
GO Biological Processes	19	GO:0031098	stress-activated protein kinase signaling cascade	19_GO:0050896 response to stimulus	-18	51	25	30293	82	95	13	14	3.5	1432|3551|3553|4217|4790|5594|5595|5599|5601|5609|7099|7124|120892	MAPK14|IKBKB|IL1B|MAP3K5|NFKB1|MAPK1|MAPK3|MAPK8|MAPK9|MAP2K7|TLR4|TNF|LRRK2	-16	MyList
GO Biological Processes	19	GO:0042391	regulation of membrane potential	19_GO:0065007 biological regulation	-18	15	17	30293	446	95	21	22	4.3	142|207|208|351|572|596|598|801|808|2475|2890|2902|2903|2904|2932|4137|5663|6622|6714|7124|120892	PARP1|AKT1|AKT2|APP|BAD|BCL2|BCL2L1|CALM1|CALM3|MTOR|GRIA1|GRIN1|GRIN2A|GRIN2B|GSK3B|MAPT|PSEN1|SNCA|SRC|TNF|LRRK2	-16	MyList
GO Biological Processes	19	GO:0006109	regulation of carbohydrate metabolic process	19_GO:0008152 metabolic process	-18	28	21	30293	182	95	16	17	3.8	207|208|351|572|2475|2908|2932|3091|4790|5566|5663|6622|6714|6774|7157|23411	AKT1|AKT2|APP|BAD|MTOR|NR3C1|GSK3B|HIF1A|NFKB1|PRKACA|PSEN1|SNCA|SRC|STAT3|TP53|SIRT1	-16	MyList
GO Biological Processes	19	GO:0019725	cellular homeostasis	19_GO:0042592 homeostatic process	-18	11	15	30293	680	95	24	25	4.5	351|596|2890|2950|3091|3383|3480|3569|4804|4842|4843|4846|5290|5291|5295|5566|5594|5595|5663|5894|6347|6352|23411|120892	APP|BCL2|GRIA1|GSTP1|HIF1A|ICAM1|IGF1R|IL6|NGFR|NOS1|NOS2|NOS3|PIK3CA|PIK3CB|PIK3R1|PRKACA|MAPK1|MAPK3|PSEN1|RAF1|CCL2|CCL5|SIRT1|LRRK2	-16	MyList
GO Biological Processes	19	GO:2001243	negative regulation of intrinsic apoptotic signaling pathway	19_GO:0048519 negative regulation of biological process	-18	39	23	30293	114	95	14	15	3.6	207|596|598|1499|2534|3065|3091|4193|4318|5291|5743|6714|23411|120892	AKT1|BCL2|BCL2L1|CTNNB1|FYN|HDAC1|HIF1A|MDM2|MMP9|PIK3CB|PTGS2|SRC|SIRT1|LRRK2	-16	MyList
GO Biological Processes	19	GO:2000377	regulation of reactive oxygen species metabolic process	19_GO:0008152 metabolic process	-18	32	21	30293	149	95	15	16	3.7	596|1432|1956|2534|2902|2950|3091|3689|4137|5580|6622|7099|7124|7157|120892	BCL2|MAPK14|EGFR|FYN|GRIN1|GSTP1|HIF1A|ITGB2|MAPT|PRKCD|SNCA|TLR4|TNF|TP53|LRRK2	-16	MyList
GO Biological Processes	19	GO:0002764	immune response-regulating signaling pathway	19_GO:0002376 immune system process	-18	17	17	30293	347	95	19	20	4.1	596|834|2534|3265|3551|4790|4792|5290|5293|5580|5594|5599|5601|5609|5663|5970|6714|7099|7124	BCL2|CASP1|FYN|HRAS|IKBKB|NFKB1|NFKBIA|PIK3CA|PIK3CD|PRKCD|MAPK1|MAPK8|MAPK9|MAP2K7|PSEN1|RELA|SRC|TLR4|TNF	-16	MyList
GO Biological Processes	19	GO:0009895	negative regulation of catabolic process	19_GO:0048519 negative regulation of biological process	-18	17	17	30293	348	95	19	20	4.1	207|596|1432|1956|2475|2534|2903|3326|3553|4843|5290|5566|5663|5970|6622|6774|7124|7157|120892	AKT1|BCL2|MAPK14|EGFR|MTOR|FYN|GRIN2A|HSP90AB1|IL1B|NOS2|PIK3CA|PRKACA|PSEN1|RELA|SNCA|STAT3|TNF|TP53|LRRK2	-16	MyList
GO Biological Processes	19	GO:0010506	regulation of autophagy	19_GO:0008152 metabolic process	-18	17	17	30293	355	95	19	20	4.1	207|572|596|836|2475|2932|3064|3091|4137|5290|5291|5566|5595|5599|6622|6774|7157|23411|120892	AKT1|BAD|BCL2|CASP3|MTOR|GSK3B|HTT|HIF1A|MAPT|PIK3CA|PIK3CB|PRKACA|MAPK3|MAPK8|SNCA|STAT3|TP53|SIRT1|LRRK2	-16	MyList
GO Biological Processes	19	GO:0043200	response to amino acid	19_GO:0050896 response to stimulus	-18	36	22	30293	124	95	14	15	3.6	596|598|836|1786|1956|2475|2534|2890|2902|3480|5290|5970|6198|7124	BCL2|BCL2L1|CASP3|DNMT1|EGFR|MTOR|FYN|GRIA1|GRIN1|IGF1R|PIK3CA|RELA|RPS6KB1|TNF	-16	MyList
GO Biological Processes	19	GO:0050778	positive regulation of immune response	19_GO:0002376 immune system process	-17	11	15	30293	648	95	23	24	4.4	596|834|2534|3265|3320|3551|3553|3569|3689|4790|4792|5290|5293|5580|5594|5599|5663|5970|6352|6714|7099|7124|23411	BCL2|CASP1|FYN|HRAS|HSP90AA1|IKBKB|IL1B|IL6|ITGB2|NFKB1|NFKBIA|PIK3CA|PIK3CD|PRKCD|MAPK1|MAPK8|PSEN1|RELA|CCL5|SRC|TLR4|TNF|SIRT1	-15	MyList
GO Biological Processes	19	GO:0070555	response to interleukin-1	19_GO:0050896 response to stimulus	-17	35	21	30293	129	95	14	15	3.6	351|3091|3551|3553|3576|4790|4792|5595|5609|5970|6347|6352|6622|6714	APP|HIF1A|IKBKB|IL1B|CXCL8|NFKB1|NFKBIA|MAPK3|MAP2K7|RELA|CCL2|CCL5|SNCA|SRC	-15	MyList
GO Biological Processes	19	GO:0036293	response to decreased oxygen levels	19_GO:0050896 response to stimulus	-17	18	17	30293	313	95	18	19	4	207|572|596|836|890|2353|2475|3091|4193|4842|4843|5468|5743|6714|7124|7157|7852|23411	AKT1|BAD|BCL2|CASP3|CCNA2|FOS|MTOR|HIF1A|MDM2|NOS1|NOS2|PPARG|PTGS2|SRC|TNF|TP53|CXCR4|SIRT1	-15	MyList
GO Biological Processes	19	GO:0071260	cellular response to mechanical stimulus	19_GO:0050896 response to stimulus	-17	52	25	30293	73	95	12	13	3.4	572|834|841|1956|3480|3553|4790|5595|5599|5743|7099|7132	BAD|CASP1|CASP8|EGFR|IGF1R|IL1B|NFKB1|MAPK3|MAPK8|PTGS2|TLR4|TNFRSF1A	-15	MyList
GO Biological Processes	19	GO:0050673	epithelial cell proliferation	19_GO:0009987 cellular process	-17	28	20	30293	171	95	15	16	3.7	367|572|595|598|1499|1956|2099|3569|5291|5594|5663|5894|5925|6352|7124	AR|BAD|CCND1|BCL2L1|CTNNB1|EGFR|ESR1|IL6|PIK3CB|MAPK1|PSEN1|RAF1|RB1|CCL5|TNF	-15	MyList
GO Biological Processes	19	GO:0050890	cognition	19_GO:0032501 multicellular organismal process	-17	18	17	30293	320	95	18	19	4	351|836|1956|2353|2534|2890|2902|2903|2904|3064|3091|4137|5594|5663|5743|6198|6714|7124	APP|CASP3|EGFR|FOS|FYN|GRIA1|GRIN1|GRIN2A|GRIN2B|HTT|HIF1A|MAPT|MAPK1|PSEN1|PTGS2|RPS6KB1|SRC|TNF	-15	MyList
GO Biological Processes	19	GO:0051402	neuron apoptotic process	19_GO:0009987 cellular process	-17	40	22	30293	103	95	13	14	3.5	208|351|596|598|836|3091|3265|4217|4804|5663|5925|6622|7157	AKT2|APP|BCL2|BCL2L1|CASP3|HIF1A|HRAS|MAP3K5|NGFR|PSEN1|RB1|SNCA|TP53	-15	MyList
GO Biological Processes	19	GO:0035239	tube morphogenesis	19_GO:0032502 developmental process	-17	11	14	30293	682	95	23	24	4.4	207|367|596|836|841|998|1432|1499|1956|2099|2908|3091|3576|4846|5290|5291|5566|5663|5743|6347|6714|7852|23411	AKT1|AR|BCL2|CASP3|CASP8|CDC42|MAPK14|CTNNB1|EGFR|ESR1|NR3C1|HIF1A|CXCL8|NOS3|PIK3CA|PIK3CB|PRKACA|PSEN1|PTGS2|CCL2|SRC|CXCR4|SIRT1	-15	MyList
GO Biological Processes	19	GO:0001101	response to acid chemical	19_GO:0050896 response to stimulus	-17	32	21	30293	139	95	14	15	3.6	596|598|836|1786|1956|2475|2534|2890|2902|3480|5290|5970|6198|7124	BCL2|BCL2L1|CASP3|DNMT1|EGFR|MTOR|FYN|GRIA1|GRIN1|IGF1R|PIK3CA|RELA|RPS6KB1|TNF	-15	MyList
GO Biological Processes	19	GO:0043086	negative regulation of catalytic activity	19_GO:0065007 biological regulation	-17	14	16	30293	456	95	20	21	4.2	207|2932|2950|3265|3551|3553|4137|4318|4790|4842|5468|5580|5894|5925|6622|6714|7124|7157|23411|120892	AKT1|GSK3B|GSTP1|HRAS|IKBKB|IL1B|MAPT|MMP9|NFKB1|NOS1|PPARG|PRKCD|RAF1|RB1|SNCA|SRC|TNF|TP53|SIRT1|LRRK2	-15	MyList
GO Biological Processes	19	GO:0002768	immune response-regulating cell surface receptor signaling pathway	19_GO:0002376 immune system process	-17	20	18	30293	274	95	17	18	3.9	596|2534|3265|3551|4790|4792|5290|5293|5580|5594|5599|5601|5609|5663|5970|6714|7099	BCL2|FYN|HRAS|IKBKB|NFKB1|NFKBIA|PIK3CA|PIK3CD|PRKCD|MAPK1|MAPK8|MAPK9|MAP2K7|PSEN1|RELA|SRC|TLR4	-15	MyList
GO Biological Processes	19	GO:0007611	learning or memory	19_GO:0032501 multicellular organismal process	-17	20	17	30293	277	95	17	18	3.9	351|836|1956|2353|2534|2890|2902|2903|2904|3064|3091|4137|5594|5663|5743|6198|6714	APP|CASP3|EGFR|FOS|FYN|GRIA1|GRIN1|GRIN2A|GRIN2B|HTT|HIF1A|MAPT|MAPK1|PSEN1|PTGS2|RPS6KB1|SRC	-15	MyList
GO Biological Processes	19	GO:1900180	regulation of protein localization to nucleus	19_GO:0051179 localization	-17	31	20	30293	143	95	14	15	3.6	142|207|983|1432|2475|2534|2932|3320|4804|5295|5580|5663|5743|6714	PARP1|AKT1|CDK1|MAPK14|MTOR|FYN|GSK3B|HSP90AA1|NGFR|PIK3R1|PRKCD|PSEN1|PTGS2|SRC	-15	MyList
GO Biological Processes	19	GO:0070482	response to oxygen levels	19_GO:0050896 response to stimulus	-17	17	17	30293	340	95	18	19	4	207|572|596|836|890|2353|2475|3091|4193|4842|4843|5468|5743|6714|7124|7157|7852|23411	AKT1|BAD|BCL2|CASP3|CCNA2|FOS|MTOR|HIF1A|MDM2|NOS1|NOS2|PPARG|PTGS2|SRC|TNF|TP53|CXCR4|SIRT1	-15	MyList
GO Biological Processes	19	GO:0043410	positive regulation of MAPK cascade	19_GO:0048518 positive regulation of biological process	-17	13	15	30293	474	95	20	21	4.2	351|367|998|1499|1956|3265|3383|3480|3553|3569|4217|5595|5609|5894|6347|6352|6714|7099|7124|120892	APP|AR|CDC42|CTNNB1|EGFR|HRAS|ICAM1|IGF1R|IL1B|IL6|MAP3K5|MAPK3|MAP2K7|RAF1|CCL2|CCL5|SRC|TLR4|TNF|LRRK2	-15	MyList
GO Biological Processes	19	GO:0044057	regulation of system process	19_GO:0032501 multicellular organismal process	-16	12	15	30293	560	95	21	22	4.3	142|351|801|808|1588|1956|2902|2903|2904|3320|4193|4842|4846|5468|5566|5743|6198|6714|7124|7132|120892	PARP1|APP|CALM1|CALM3|CYP19A1|EGFR|GRIN1|GRIN2A|GRIN2B|HSP90AA1|MDM2|NOS1|NOS3|PPARG|PRKACA|PTGS2|RPS6KB1|SRC|TNF|TNFRSF1A|LRRK2	-14	MyList
GO Biological Processes	19	GO:0007420	brain development	19_GO:0032502 developmental process	-16	10	14	30293	727	95	23	24	4.4	351|596|801|808|836|998|1499|1956|2534|2890|2902|2903|2904|2932|3065|3091|3309|3480|5663|6714|7157|7852|120892	APP|BCL2|CALM1|CALM3|CASP3|CDC42|CTNNB1|EGFR|FYN|GRIA1|GRIN1|GRIN2A|GRIN2B|GSK3B|HDAC1|HIF1A|HSPA5|IGF1R|PSEN1|SRC|TP53|CXCR4|LRRK2	-14	MyList
GO Biological Processes	19	GO:0031349	positive regulation of defense response	19_GO:0048518 positive regulation of biological process	-16	14	16	30293	418	95	19	20	4.1	351|834|2534|3320|3551|3553|3569|4792|5595|5599|5743|5970|6352|6622|6714|7099|7124|7132|120892	APP|CASP1|FYN|HSP90AA1|IKBKB|IL1B|IL6|NFKBIA|MAPK3|MAPK8|PTGS2|RELA|CCL5|SNCA|SRC|TLR4|TNF|TNFRSF1A|LRRK2	-14	MyList
GO Biological Processes	19	GO:0051054	positive regulation of DNA metabolic process	19_GO:0048518 positive regulation of biological process	-16	18	17	30293	297	95	17	18	3.9	142|207|890|983|998|1499|1956|3320|3326|3480|3569|5580|5594|5595|5609|7124|23411	PARP1|AKT1|CCNA2|CDK1|CDC42|CTNNB1|EGFR|HSP90AA1|HSP90AB1|IGF1R|IL6|PRKCD|MAPK1|MAPK3|MAP2K7|TNF|SIRT1	-14	MyList
GO Biological Processes	19	GO:0010950	positive regulation of endopeptidase activity	19_GO:0048518 positive regulation of biological process	-16	29	20	30293	154	95	14	15	3.6	572|834|841|2534|2903|2904|4137|4217|4804|5468|6622|6774|7124|23411	BAD|CASP1|CASP8|FYN|GRIN2A|GRIN2B|MAPT|MAP3K5|NGFR|PPARG|SNCA|STAT3|TNF|SIRT1	-14	MyList
GO Biological Processes	19	GO:0001666	response to hypoxia	19_GO:0050896 response to stimulus	-16	18	17	30293	300	95	17	18	3.9	572|596|836|890|2353|2475|3091|4193|4842|4843|5468|5743|6714|7124|7157|7852|23411	BAD|BCL2|CASP3|CCNA2|FOS|MTOR|HIF1A|MDM2|NOS1|NOS2|PPARG|PTGS2|SRC|TNF|TP53|CXCR4|SIRT1	-14	MyList
GO Biological Processes	19	GO:0046824	positive regulation of nucleocytoplasmic transport	19_GO:0051179 localization	-16	57	25	30293	62	95	11	12	3.3	983|1432|2932|3320|3553|4193|5295|5566|5580|5663|5743	CDK1|MAPK14|GSK3B|HSP90AA1|IL1B|MDM2|PIK3R1|PRKACA|PRKCD|PSEN1|PTGS2	-14	MyList
GO Biological Processes	19	GO:0031400	negative regulation of protein modification process	19_GO:0048519 negative regulation of biological process	-16	14	15	30293	428	95	19	20	4.1	207|801|808|1499|2534|2932|2950|3551|3553|4137|5468|5580|5663|5925|5970|6622|7124|23411|120892	AKT1|CALM1|CALM3|CTNNB1|FYN|GSK3B|GSTP1|IKBKB|IL1B|MAPT|PPARG|PRKCD|PSEN1|RB1|RELA|SNCA|TNF|SIRT1|LRRK2	-14	MyList
GO Biological Processes	19	GO:0010638	positive regulation of organelle organization	19_GO:0048518 positive regulation of biological process	-16	13	15	30293	502	95	20	21	4.2	572|983|998|1499|2475|2932|3064|3091|3553|4137|4318|5594|5595|5601|5609|5925|6622|6714|7124|7157	BAD|CDK1|CDC42|CTNNB1|MTOR|GSK3B|HTT|HIF1A|IL1B|MAPT|MMP9|MAPK1|MAPK3|MAPK9|MAP2K7|RB1|SNCA|SRC|TNF|TP53	-14	MyList
GO Biological Processes	19	GO:0043281	regulation of cysteine-type endopeptidase activity involved in apoptotic process	19_GO:0008152 metabolic process	-16	28	19	30293	160	95	14	15	3.6	207|572|834|841|4137|4217|4318|4804|5468|5894|6622|6714|7124|23411	AKT1|BAD|CASP1|CASP8|MAPT|MAP3K5|MMP9|NGFR|PPARG|RAF1|SNCA|SRC|TNF|SIRT1	-14	MyList
GO Biological Processes	19	GO:0018105	peptidyl-serine phosphorylation	19_GO:0008152 metabolic process	-16	28	19	30293	162	95	14	15	3.6	207|208|983|1432|2475|2932|3551|5566|5580|5594|5599|5601|6198|120892	AKT1|AKT2|CDK1|MAPK14|MTOR|GSK3B|IKBKB|PRKACA|PRKCD|MAPK1|MAPK8|MAPK9|RPS6KB1|LRRK2	-14	MyList
GO Biological Processes	19	GO:1900542	regulation of purine nucleotide metabolic process	19_GO:0008152 metabolic process	-16	42	22	30293	92	95	12	13	3.4	142|351|2475|3091|4842|4843|4846|5566|5663|6622|6774|7157	PARP1|APP|MTOR|HIF1A|NOS1|NOS2|NOS3|PRKACA|PSEN1|SNCA|STAT3|TP53	-14	MyList
GO Biological Processes	19	GO:0002831	regulation of response to biotic stimulus	19_GO:0050896 response to stimulus	-16	12	15	30293	513	95	20	21	4.2	142|207|834|841|2099|2534|3312|3320|3551|3553|4792|5295|5468|5595|5599|5970|6352|6714|7099|7124	PARP1|AKT1|CASP1|CASP8|ESR1|FYN|HSPA8|HSP90AA1|IKBKB|IL1B|NFKBIA|PIK3R1|PPARG|MAPK3|MAPK8|RELA|CCL5|SRC|TLR4|TNF	-14	MyList
GO Biological Processes	19	GO:0021782	glial cell development	19_GO:0032502 developmental process	-16	33	20	30293	125	95	13	14	3.5	207|208|351|1956|3265|3553|4137|5594|5595|5663|5894|7099|7124	AKT1|AKT2|APP|EGFR|HRAS|IL1B|MAPT|MAPK1|MAPK3|PSEN1|RAF1|TLR4|TNF	-14	MyList
GO Biological Processes	19	GO:0048708	astrocyte differentiation	19_GO:0032502 developmental process	-16	53	24	30293	66	95	11	12	3.3	351|1956|2908|3553|4137|5594|5595|5663|6774|7099|7124	APP|EGFR|NR3C1|IL1B|MAPT|MAPK1|MAPK3|PSEN1|STAT3|TLR4|TNF	-14	MyList
GO Biological Processes	19	GO:0006140	regulation of nucleotide metabolic process	19_GO:0008152 metabolic process	-16	41	22	30293	93	95	12	13	3.4	142|351|2475|3091|4842|4843|4846|5566|5663|6622|6774|7157	PARP1|APP|MTOR|HIF1A|NOS1|NOS2|NOS3|PRKACA|PSEN1|SNCA|STAT3|TP53	-14	MyList
GO Biological Processes	19	GO:1900182	positive regulation of protein localization to nucleus	19_GO:0051179 localization	-16	41	22	30293	93	95	12	13	3.4	142|207|983|1432|2534|3320|4804|5295|5580|5663|5743|6714	PARP1|AKT1|CDK1|MAPK14|FYN|HSP90AA1|NGFR|PIK3R1|PRKCD|PSEN1|PTGS2|SRC	-14	MyList
GO Biological Processes	19	GO:2001056	positive regulation of cysteine-type endopeptidase activity	19_GO:0048518 positive regulation of biological process	-16	33	20	30293	127	95	13	14	3.5	572|834|841|2534|2903|2904|4137|4217|4804|5468|6622|7124|23411	BAD|CASP1|CASP8|FYN|GRIN2A|GRIN2B|MAPT|MAP3K5|NGFR|PPARG|SNCA|TNF|SIRT1	-14	MyList
GO Biological Processes	19	GO:0045321	leukocyte activation	19_GO:0002376 immune system process	-16	11	14	30293	598	95	21	22	4.3	351|596|841|1499|2475|2534|3383|3569|3576|3689|4137|5293|5295|5580|5663|6352|6622|6774|7099|7124|7157	APP|BCL2|CASP8|CTNNB1|MTOR|FYN|ICAM1|IL6|CXCL8|ITGB2|MAPT|PIK3CD|PIK3R1|PRKCD|PSEN1|CCL5|SNCA|STAT3|TLR4|TNF|TP53	-14	MyList
GO Biological Processes	19	GO:0090316	positive regulation of intracellular protein transport	19_GO:0051179 localization	-16	40	22	30293	95	95	12	13	3.4	983|998|1432|2932|3320|3553|4193|5295|5566|5580|5663|5743	CDK1|CDC42|MAPK14|GSK3B|HSP90AA1|IL1B|MDM2|PIK3R1|PRKACA|PRKCD|PSEN1|PTGS2	-14	MyList
GO Biological Processes	19	GO:0010952	positive regulation of peptidase activity	19_GO:0048518 positive regulation of biological process	-16	27	19	30293	168	95	14	15	3.6	572|834|841|2534|2903|2904|4137|4217|4804|5468|6622|6774|7124|23411	BAD|CASP1|CASP8|FYN|GRIN2A|GRIN2B|MAPT|MAP3K5|NGFR|PPARG|SNCA|STAT3|TNF|SIRT1	-14	MyList
GO Biological Processes	19	GO:0032386	regulation of intracellular transport	19_GO:0051179 localization	-16	19	17	30293	265	95	16	17	3.8	983|998|1432|2932|3320|3553|4193|5295|5566|5580|5594|5595|5663|5743|6714|120892	CDK1|CDC42|MAPK14|GSK3B|HSP90AA1|IL1B|MDM2|PIK3R1|PRKACA|PRKCD|MAPK1|MAPK3|PSEN1|PTGS2|SRC|LRRK2	-14	MyList
GO Biological Processes	19	GO:0009896	positive regulation of catabolic process	19_GO:0048518 positive regulation of biological process	-15	11	14	30293	617	95	21	22	4.3	207|208|351|572|2475|2932|3064|3091|3320|3553|3569|4193|5291|5580|5595|5601|5663|6622|7124|23411|120892	AKT1|AKT2|APP|BAD|MTOR|GSK3B|HTT|HIF1A|HSP90AA1|IL1B|IL6|MDM2|PIK3CB|PRKCD|MAPK3|MAPK9|PSEN1|SNCA|TNF|SIRT1|LRRK2	-14	MyList
GO Biological Processes	19	GO:0018209	peptidyl-serine modification	19_GO:0008152 metabolic process	-15	26	18	30293	175	95	14	15	3.6	207|208|983|1432|2475|2932|3551|5566|5580|5594|5599|5601|6198|120892	AKT1|AKT2|CDK1|MAPK14|MTOR|GSK3B|IKBKB|PRKACA|PRKCD|MAPK1|MAPK8|MAPK9|RPS6KB1|LRRK2	-14	MyList
GO Biological Processes	19	GO:0043269	regulation of monoatomic ion transport	19_GO:0051179 localization	-15	13	15	30293	470	95	19	20	4.1	207|596|801|808|1499|2534|2902|2903|2904|3064|4318|4842|4846|5566|5743|6347|6352|6622|7852	AKT1|BCL2|CALM1|CALM3|CTNNB1|FYN|GRIN1|GRIN2A|GRIN2B|HTT|MMP9|NOS1|NOS3|PRKACA|PTGS2|CCL2|CCL5|SNCA|CXCR4	-13	MyList
GO Biological Processes	19	GO:0043122	regulation of canonical NF-kappaB signal transduction	19_GO:0050896 response to stimulus	-15	18	16	30293	282	95	16	17	3.8	142|834|841|1499|2099|2534|2950|3065|3551|3553|4792|5970|7099|7124|7132|23411	PARP1|CASP1|CASP8|CTNNB1|ESR1|FYN|GSTP1|HDAC1|IKBKB|IL1B|NFKBIA|RELA|TLR4|TNF|TNFRSF1A|SIRT1	-13	MyList
GO Biological Processes	19	GO:0050678	regulation of epithelial cell proliferation	19_GO:0050789 regulation of biological process	-15	14	15	30293	407	95	18	19	4	207|367|572|595|998|1499|1956|3091|3265|4804|5293|5468|5925|6347|6352|6774|7124|23411	AKT1|AR|BAD|CCND1|CDC42|CTNNB1|EGFR|HIF1A|HRAS|NGFR|PIK3CD|PPARG|RB1|CCL2|CCL5|STAT3|TNF|SIRT1	-13	MyList
GO Biological Processes	19	GO:0031669	cellular response to nutrient levels	19_GO:0050896 response to stimulus	-15	21	17	30293	230	95	15	16	3.7	596|2353|2475|3309|3312|3480|4193|4217|5594|5595|5599|6198|7157|23411|120892	BCL2|FOS|MTOR|HSPA5|HSPA8|IGF1R|MDM2|MAP3K5|MAPK1|MAPK3|MAPK8|RPS6KB1|TP53|SIRT1|LRRK2	-13	MyList
GO Biological Processes	19	GO:0036294	cellular response to decreased oxygen levels	19_GO:0050896 response to stimulus	-15	28	19	30293	146	95	13	14	3.5	207|572|596|890|2353|2475|3091|4193|5468|5743|6714|7157|23411	AKT1|BAD|BCL2|CCNA2|FOS|MTOR|HIF1A|MDM2|PPARG|PTGS2|SRC|TP53|SIRT1	-13	MyList
GO Biological Processes	19	GO:0010564	regulation of cell cycle process	19_GO:0050789 regulation of biological process	-15	9.4	13	30293	747	95	22	23	4.3	207|351|595|596|598|801|808|891|898|983|998|1432|1499|1956|3480|3553|4193|5925|6347|7124|7157|23411	AKT1|APP|CCND1|BCL2|BCL2L1|CALM1|CALM3|CCNB1|CCNE1|CDK1|CDC42|MAPK14|CTNNB1|EGFR|IGF1R|IL1B|MDM2|RB1|CCL2|TNF|TP53|SIRT1	-13	MyList
GO Biological Processes	19	GO:1904645	response to amyloid-beta	19_GO:0050896 response to stimulus	-15	59	24	30293	54	95	10	11	3.1	142|351|2534|2932|3383|3480|4318|5663|7099|7124	PARP1|APP|FYN|GSK3B|ICAM1|IGF1R|MMP9|PSEN1|TLR4|TNF	-13	MyList
GO Biological Processes	19	GO:0042176	regulation of protein catabolic process	19_GO:0008152 metabolic process	-15	15	15	30293	360	95	17	18	3.9	207|1956|2534|2903|2932|3320|3326|3553|4193|4843|5566|5601|5663|5970|6622|7124|120892	AKT1|EGFR|FYN|GRIN2A|GSK3B|HSP90AA1|HSP90AB1|IL1B|MDM2|NOS2|PRKACA|MAPK9|PSEN1|RELA|SNCA|TNF|LRRK2	-13	MyList
GO Biological Processes	19	GO:0045088	regulation of innate immune response	19_GO:0044419 biological process involved in interspecies interaction between organisms	-15	13	15	30293	428	95	18	19	4	142|207|834|841|2099|2534|3312|3320|3551|4792|5295|5468|5599|5970|6352|6714|7099|7124	PARP1|AKT1|CASP1|CASP8|ESR1|FYN|HSPA8|HSP90AA1|IKBKB|NFKBIA|PIK3R1|PPARG|MAPK8|RELA|CCL5|SRC|TLR4|TNF	-13	MyList
GO Biological Processes	19	GO:0051924	regulation of calcium ion transport	19_GO:0051179 localization	-15	19	16	30293	247	95	15	16	3.7	596|801|808|1499|2534|2902|3064|4842|4846|5566|5743|6347|6352|6622|7852	BCL2|CALM1|CALM3|CTNNB1|FYN|GRIN1|HTT|NOS1|NOS3|PRKACA|PTGS2|CCL2|CCL5|SNCA|CXCR4	-13	MyList
GO Biological Processes	19	GO:0031960	response to corticosteroid	19_GO:0050896 response to stimulus	-15	27	18	30293	153	95	13	14	3.5	142|596|836|1956|2353|2908|3480|3569|5290|5743|6198|6714|7124	PARP1|BCL2|CASP3|EGFR|FOS|NR3C1|IGF1R|IL6|PIK3CA|PTGS2|RPS6KB1|SRC|TNF	-13	MyList
GO Biological Processes	19	GO:0032355	response to estradiol	19_GO:0050896 response to stimulus	-15	33	19	30293	115	95	12	13	3.4	836|841|890|1499|1588|1956|2099|2100|2890|3480|5743|6774	CASP3|CASP8|CCNA2|CTNNB1|CYP19A1|EGFR|ESR1|ESR2|GRIA1|IGF1R|PTGS2|STAT3	-13	MyList
GO Biological Processes	19	GO:0071276	cellular response to cadmium ion	19_GO:0050896 response to stimulus	-15	78	26	30293	37	95	9	9.5	3	207|1956|2353|3725|4318|5594|5595|5599|5601	AKT1|EGFR|FOS|JUN|MMP9|MAPK1|MAPK3|MAPK8|MAPK9	-13	MyList
GO Biological Processes	19	GO:0002757	immune response-activating signaling pathway	19_GO:0002376 immune system process	-14	16	15	30293	314	95	16	17	3.8	596|834|2534|3265|3551|4790|4792|5290|5293|5580|5594|5663|5970|6714|7099|7124	BCL2|CASP1|FYN|HRAS|IKBKB|NFKB1|NFKBIA|PIK3CA|PIK3CD|PRKCD|MAPK1|PSEN1|RELA|SRC|TLR4|TNF	-13	MyList
GO Biological Processes	19	GO:0051052	regulation of DNA metabolic process	19_GO:0008152 metabolic process	-14	12	14	30293	524	95	19	20	4.1	142|207|890|983|998|1499|1956|3320|3326|3480|3569|5580|5594|5595|5609|6714|7124|7157|23411	PARP1|AKT1|CCNA2|CDK1|CDC42|CTNNB1|EGFR|HSP90AA1|HSP90AB1|IGF1R|IL6|PRKCD|MAPK1|MAPK3|MAP2K7|SRC|TNF|TP53|SIRT1	-13	MyList
GO Biological Processes	19	GO:0097305	response to alcohol	19_GO:0050896 response to stimulus	-14	19	16	30293	257	95	15	16	3.7	142|207|598|841|983|1499|2353|2534|2902|2903|2904|3480|4193|6198|7124	PARP1|AKT1|BCL2L1|CASP8|CDK1|CTNNB1|FOS|FYN|GRIN1|GRIN2A|GRIN2B|IGF1R|MDM2|RPS6KB1|TNF	-13	MyList
GO Biological Processes	19	GO:0002253	activation of immune response	19_GO:0002376 immune system process	-14	14	15	30293	380	95	17	18	3.9	596|834|2534|3265|3320|3551|4790|4792|5290|5293|5580|5594|5663|5970|6714|7099|7124	BCL2|CASP1|FYN|HRAS|HSP90AA1|IKBKB|NFKB1|NFKBIA|PIK3CA|PIK3CD|PRKCD|MAPK1|PSEN1|RELA|SRC|TLR4|TNF	-13	MyList
GO Biological Processes	19	GO:0009266	response to temperature stimulus	19_GO:0050896 response to stimulus	-14	26	18	30293	160	95	13	14	3.5	207|2475|3320|3326|4137|4792|4804|4842|4846|5566|5609|5743|7852	AKT1|MTOR|HSP90AA1|HSP90AB1|MAPT|NFKBIA|NGFR|NOS1|NOS3|PRKACA|MAP2K7|PTGS2|CXCR4	-13	MyList
GO Biological Processes	19	GO:0046686	response to cadmium ion	19_GO:0050896 response to stimulus	-14	53	23	30293	60	95	10	11	3.1	207|983|1956|2353|3725|4318|5594|5595|5599|5601	AKT1|CDK1|EGFR|FOS|JUN|MMP9|MAPK1|MAPK3|MAPK8|MAPK9	-13	MyList
GO Biological Processes	19	GO:0031668	cellular response to extracellular stimulus	19_GO:0050896 response to stimulus	-14	18	16	30293	260	95	15	16	3.7	596|2353|2475|3309|3312|3480|4193|4217|5594|5595|5599|6198|7157|23411|120892	BCL2|FOS|MTOR|HSPA5|HSPA8|IGF1R|MDM2|MAP3K5|MAPK1|MAPK3|MAPK8|RPS6KB1|TP53|SIRT1|LRRK2	-13	MyList
GO Biological Processes	19	GO:0071453	cellular response to oxygen levels	19_GO:0050896 response to stimulus	-14	26	18	30293	162	95	13	14	3.5	207|572|596|890|2353|2475|3091|4193|5468|5743|6714|7157|23411	AKT1|BAD|BCL2|CCNA2|FOS|MTOR|HIF1A|MDM2|PPARG|PTGS2|SRC|TP53|SIRT1	-13	MyList
GO Biological Processes	19	GO:0040008	regulation of growth	19_GO:0040007 growth	-14	10	13	30293	616	95	20	21	4.2	207|351|367|596|598|983|998|1432|1956|2100|2475|2932|3091|4137|5290|5925|6198|6774|7157|7852	AKT1|APP|AR|BCL2|BCL2L1|CDK1|CDC42|MAPK14|EGFR|ESR2|MTOR|GSK3B|HIF1A|MAPT|PIK3CA|RB1|RPS6KB1|STAT3|TP53|CXCR4	-13	MyList
GO Biological Processes	19	GO:0042593	glucose homeostasis	19_GO:0042592 homeostatic process	-14	21	17	30293	210	95	14	15	3.6	207|572|3091|3383|3480|3569|4804|5290|5295|5468|5566|5894|6774|23411	AKT1|BAD|HIF1A|ICAM1|IGF1R|IL6|NGFR|PIK3CA|PIK3R1|PPARG|PRKACA|RAF1|STAT3|SIRT1	-12	MyList
GO Biological Processes	19	GO:0033500	carbohydrate homeostasis	19_GO:0042592 homeostatic process	-14	21	16	30293	211	95	14	15	3.6	207|572|3091|3383|3480|3569|4804|5290|5295|5468|5566|5894|6774|23411	AKT1|BAD|HIF1A|ICAM1|IGF1R|IL6|NGFR|PIK3CA|PIK3R1|PPARG|PRKACA|RAF1|STAT3|SIRT1	-12	MyList
GO Biological Processes	19	GO:0031647	regulation of protein stability	19_GO:0065007 biological regulation	-14	16	15	30293	325	95	16	17	3.8	596|836|2475|3064|3312|3320|3326|4193|5295|5580|5594|6622|6714|7157|23411|120892	BCL2|CASP3|MTOR|HTT|HSPA8|HSP90AA1|HSP90AB1|MDM2|PIK3R1|PRKCD|MAPK1|SNCA|SRC|TP53|SIRT1|LRRK2	-12	MyList
GO Biological Processes	19	GO:0035994	response to muscle stretch	19_GO:0050896 response to stimulus	-14	100	28	30293	25	95	8	8.4	2.8	1432|1499|2353|4790|4792|5290|5894|5970	MAPK14|CTNNB1|FOS|NFKB1|NFKBIA|PIK3CA|RAF1|RELA	-12	MyList
GO Biological Processes	19	GO:0090398	cellular senescence	19_GO:0050896 response to stimulus	-14	50	22	30293	64	95	10	11	3.1	1432|3265|3480|4217|5580|5599|5601|5609|7157|23411	MAPK14|HRAS|IGF1R|MAP3K5|PRKCD|MAPK8|MAPK9|MAP2K7|TP53|SIRT1	-12	MyList
GO Biological Processes	19	GO:0007249	canonical NF-kappaB signal transduction	19_GO:0050896 response to stimulus	-14	50	22	30293	64	95	10	11	3.1	207|1499|2534|3551|3553|4790|4792|5970|7099|7124	AKT1|CTNNB1|FYN|IKBKB|IL1B|NFKB1|NFKBIA|RELA|TLR4|TNF	-12	MyList
GO Biological Processes	19	GO:0034341	response to type II interferon	19_GO:0044419 biological process involved in interspecies interaction between organisms	-14	30	18	30293	129	95	12	13	3.4	801|834|998|4843|5894|6198|6347|6352|6622|7099|7124|7157	CALM1|CASP1|CDC42|NOS2|RAF1|RPS6KB1|CCL2|CCL5|SNCA|TLR4|TNF|TP53	-12	MyList
GO Biological Processes	19	GO:0050679	positive regulation of epithelial cell proliferation	19_GO:0048518 positive regulation of biological process	-14	20	16	30293	219	95	14	15	3.6	207|367|572|595|998|1499|1956|3091|3265|5293|6352|6774|7124|23411	AKT1|AR|BAD|CCND1|CDC42|CTNNB1|EGFR|HIF1A|HRAS|PIK3CD|CCL5|STAT3|TNF|SIRT1	-12	MyList
GO Biological Processes	19	GO:0009267	cellular response to starvation	19_GO:0050896 response to stimulus	-14	24	17	30293	172	95	13	14	3.5	596|2353|2475|3309|3312|3480|4217|5594|5595|5599|7157|23411|120892	BCL2|FOS|MTOR|HSPA5|HSPA8|IGF1R|MAP3K5|MAPK1|MAPK3|MAPK8|TP53|SIRT1|LRRK2	-12	MyList
GO Biological Processes	19	GO:1904646	cellular response to amyloid-beta	19_GO:0050896 response to stimulus	-14	67	24	30293	43	95	9	9.5	3	142|351|2534|2932|3383|3480|5663|7099|7124	PARP1|APP|FYN|GSK3B|ICAM1|IGF1R|PSEN1|TLR4|TNF	-12	MyList
GO Biological Processes	19	GO:0008286	insulin receptor signaling pathway	19_GO:0050896 response to stimulus	-14	48	21	30293	67	95	10	11	3.1	207|208|2932|3265|3480|5290|5295|5594|5595|5894	AKT1|AKT2|GSK3B|HRAS|IGF1R|PIK3CA|PIK3R1|MAPK1|MAPK3|RAF1	-12	MyList
GO Biological Processes	19	GO:0055082	intracellular chemical homeostasis	19_GO:0042592 homeostatic process	-14	11	13	30293	572	95	19	20	4.1	351|596|2890|2950|3091|3383|3480|4804|5290|5291|5295|5566|5594|5595|5663|5894|6352|23411|120892	APP|BCL2|GRIA1|GSTP1|HIF1A|ICAM1|IGF1R|NGFR|PIK3CA|PIK3CB|PIK3R1|PRKACA|MAPK1|MAPK3|PSEN1|RAF1|CCL5|SIRT1|LRRK2	-12	MyList
GO Biological Processes	19	GO:0071241	cellular response to inorganic substance	19_GO:0050896 response to stimulus	-14	19	16	30293	229	95	14	15	3.6	142|207|890|1956|2353|3725|4318|5594|5595|5599|5601|5743|6622|120892	PARP1|AKT1|CCNA2|EGFR|FOS|JUN|MMP9|MAPK1|MAPK3|MAPK8|MAPK9|PTGS2|SNCA|LRRK2	-12	MyList
GO Biological Processes	19	GO:0043254	regulation of protein-containing complex assembly	19_GO:0050789 regulation of biological process	-14	13	14	30293	417	95	17	18	3.9	998|2475|2932|3309|3312|3320|4137|5580|5599|5601|5894|5925|6622|6714|7099|7124|7157	CDC42|MTOR|GSK3B|HSPA5|HSPA8|HSP90AA1|MAPT|PRKCD|MAPK8|MAPK9|RAF1|RB1|SNCA|SRC|TLR4|TNF|TP53	-12	MyList
GO Biological Processes	19	GO:0031331	positive regulation of cellular catabolic process	19_GO:0048518 positive regulation of biological process	-14	13	14	30293	421	95	17	18	3.9	208|351|572|2475|2932|3064|3091|3553|3569|5291|5580|5595|5663|6622|7124|23411|120892	AKT2|APP|BAD|MTOR|GSK3B|HTT|HIF1A|IL1B|IL6|PIK3CB|PRKCD|MAPK3|PSEN1|SNCA|TNF|SIRT1|LRRK2	-12	MyList
GO Biological Processes	19	GO:2000379	positive regulation of reactive oxygen species metabolic process	19_GO:0048518 positive regulation of biological process	-14	46	21	30293	70	95	10	11	3.1	1432|1956|2902|2950|3689|4137|5580|6622|7099|7157	MAPK14|EGFR|GRIN1|GSTP1|ITGB2|MAPT|PRKCD|SNCA|TLR4|TP53	-12	MyList
GO Biological Processes	19	GO:0071347	cellular response to interleukin-1	19_GO:0050896 response to stimulus	-14	35	19	30293	101	95	11	12	3.3	3091|3551|3553|3576|4790|4792|5595|5609|5970|6347|6352	HIF1A|IKBKB|IL1B|CXCL8|NFKB1|NFKBIA|MAPK3|MAP2K7|RELA|CCL2|CCL5	-12	MyList
GO Biological Processes	19	GO:0042542	response to hydrogen peroxide	19_GO:0050896 response to stimulus	-14	35	19	30293	101	95	11	12	3.3	596|836|983|2534|3569|4193|4217|5580|5970|6714|23411	BCL2|CASP3|CDK1|FYN|IL6|MDM2|MAP3K5|PRKCD|RELA|SRC|SIRT1	-12	MyList
GO Biological Processes	19	GO:0071456	cellular response to hypoxia	19_GO:0050896 response to stimulus	-14	28	18	30293	139	95	12	13	3.4	572|596|890|2353|2475|3091|4193|5468|5743|6714|7157|23411	BAD|BCL2|CCNA2|FOS|MTOR|HIF1A|MDM2|PPARG|PTGS2|SRC|TP53|SIRT1	-12	MyList
GO Biological Processes	19	GO:0032388	positive regulation of intracellular transport	19_GO:0051179 localization	-14	27	18	30293	140	95	12	13	3.4	983|998|1432|2932|3320|3553|4193|5295|5566|5580|5663|5743	CDK1|CDC42|MAPK14|GSK3B|HSP90AA1|IL1B|MDM2|PIK3R1|PRKACA|PRKCD|PSEN1|PTGS2	-12	MyList
GO Biological Processes	19	GO:0030522	intracellular receptor signaling pathway	19_GO:0050896 response to stimulus	-14	22	16	30293	186	95	13	14	3.5	367|2099|2100|2908|3551|4792|5468|5594|5970|6714|6774|7099|7124	AR|ESR1|ESR2|NR3C1|IKBKB|NFKBIA|PPARG|MAPK1|RELA|SRC|STAT3|TLR4|TNF	-12	MyList
GO Biological Processes	19	GO:0019932	second-messenger-mediated signaling	19_GO:0050896 response to stimulus	-14	19	15	30293	238	95	14	15	3.6	801|808|2475|2902|2903|2904|3576|4842|4843|4846|5566|7124|7852|120892	CALM1|CALM3|MTOR|GRIN1|GRIN2A|GRIN2B|CXCL8|NOS1|NOS2|NOS3|PRKACA|TNF|CXCR4|LRRK2	-12	MyList
GO Biological Processes	19	GO:0045087	innate immune response	19_GO:0044419 biological process involved in interspecies interaction between organisms	-14	8.7	12	30293	773	95	21	22	4.3	142|801|834|998|2534|3551|4217|4790|4843|5293|5468|5894|5970|6198|6347|6352|6622|6714|7099|7124|7157	PARP1|CALM1|CASP1|CDC42|FYN|IKBKB|MAP3K5|NFKB1|NOS2|PIK3CD|PPARG|RAF1|RELA|RPS6KB1|CCL2|CCL5|SNCA|SRC|TLR4|TNF|TP53	-12	MyList
GO Biological Processes	19	GO:0002429	immune response-activating cell surface receptor signaling pathway	19_GO:0002376 immune system process	-13	18	15	30293	243	95	14	15	3.6	596|2534|3265|3551|4790|4792|5290|5293|5580|5594|5663|5970|6714|7099	BCL2|FYN|HRAS|IKBKB|NFKB1|NFKBIA|PIK3CA|PIK3CD|PRKCD|MAPK1|PSEN1|RELA|SRC|TLR4	-12	MyList
GO Biological Processes	19	GO:0032872	regulation of stress-activated MAPK cascade	19_GO:0050896 response to stimulus	-13	22	16	30293	191	95	13	14	3.5	351|998|1956|2950|3265|3480|3553|4217|5594|5595|5609|7099|7124	APP|CDC42|EGFR|GSTP1|HRAS|IGF1R|IL1B|MAP3K5|MAPK1|MAPK3|MAP2K7|TLR4|TNF	-12	MyList
GO Biological Processes	19	GO:0071346	cellular response to type II interferon	19_GO:0044419 biological process involved in interspecies interaction between organisms	-13	33	18	30293	107	95	11	12	3.3	801|834|998|4843|5894|6198|6347|6352|7099|7124|7157	CALM1|CASP1|CDC42|NOS2|RAF1|RPS6KB1|CCL2|CCL5|TLR4|TNF|TP53	-12	MyList
GO Biological Processes	19	GO:0050900	leukocyte migration	19_GO:0002376 immune system process	-13	18	15	30293	245	95	14	15	3.6	998|2534|3383|3553|3569|3576|3689|5293|5295|6347|6352|6714|7124|7852	CDC42|FYN|ICAM1|IL1B|IL6|CXCL8|ITGB2|PIK3CD|PIK3R1|CCL2|CCL5|SRC|TNF|CXCR4	-12	MyList
GO Biological Processes	19	GO:0007346	regulation of mitotic cell cycle	19_GO:0050789 regulation of biological process	-13	11	13	30293	521	95	18	19	4	207|351|595|596|891|898|983|998|1499|1956|3553|4193|5925|6198|6347|7124|7157|23411	AKT1|APP|CCND1|BCL2|CCNB1|CCNE1|CDK1|CDC42|CTNNB1|EGFR|IL1B|MDM2|RB1|RPS6KB1|CCL2|TNF|TP53|SIRT1	-12	MyList
GO Biological Processes	19	GO:0070302	regulation of stress-activated protein kinase signaling cascade	19_GO:0050896 response to stimulus	-13	21	16	30293	194	95	13	14	3.5	351|998|1956|2950|3265|3480|3553|4217|5594|5595|5609|7099|7124	APP|CDC42|EGFR|GSTP1|HRAS|IGF1R|IL1B|MAP3K5|MAPK1|MAPK3|MAP2K7|TLR4|TNF	-12	MyList
GO Biological Processes	19	GO:0150076	neuroinflammatory response	19_GO:0050896 response to stimulus	-13	57	22	30293	50	95	9	9.5	3	351|1956|2908|3553|3689|4137|5663|6622|7124	APP|EGFR|NR3C1|IL1B|ITGB2|MAPT|PSEN1|SNCA|TNF	-12	MyList
GO Biological Processes	19	GO:0033157	regulation of intracellular protein transport	19_GO:0051179 localization	-13	26	17	30293	149	95	12	13	3.4	983|998|1432|2932|3320|3553|4193|5295|5566|5580|5663|5743	CDK1|CDC42|MAPK14|GSK3B|HSP90AA1|IL1B|MDM2|PIK3R1|PRKACA|PRKCD|PSEN1|PTGS2	-12	MyList
GO Biological Processes	19	GO:0048009	insulin-like growth factor receptor signaling pathway	19_GO:0050896 response to stimulus	-13	82	25	30293	31	95	8	8.4	2.8	207|367|3480|5290|5295|5594|5595|5894	AKT1|AR|IGF1R|PIK3CA|PIK3R1|MAPK1|MAPK3|RAF1	-12	MyList
GO Biological Processes	19	GO:0045913	positive regulation of carbohydrate metabolic process	19_GO:0048518 positive regulation of biological process	-13	41	20	30293	77	95	10	11	3.1	207|208|351|2475|4790|5566|5663|6622|6714|23411	AKT1|AKT2|APP|MTOR|NFKB1|PRKACA|PSEN1|SNCA|SRC|SIRT1	-12	MyList
GO Biological Processes	19	GO:0014013	regulation of gliogenesis	19_GO:0032502 developmental process	-13	31	18	30293	112	95	11	12	3.3	1499|1956|2475|3065|3553|3569|5925|5970|7124|7157|7852	CTNNB1|EGFR|MTOR|HDAC1|IL1B|IL6|RB1|RELA|TNF|TP53|CXCR4	-11	MyList
GO Biological Processes	19	GO:0046822	regulation of nucleocytoplasmic transport	19_GO:0051179 localization	-13	31	18	30293	112	95	11	12	3.3	983|1432|2932|3320|3553|4193|5295|5566|5580|5663|5743	CDK1|MAPK14|GSK3B|HSP90AA1|IL1B|MDM2|PIK3R1|PRKACA|PRKCD|PSEN1|PTGS2	-11	MyList
GO Biological Processes	19	GO:0071248	cellular response to metal ion	19_GO:0050896 response to stimulus	-13	21	16	30293	200	95	13	14	3.5	142|207|1956|2353|3725|4318|5594|5595|5599|5601|5743|6622|120892	PARP1|AKT1|EGFR|FOS|JUN|MMP9|MAPK1|MAPK3|MAPK8|MAPK9|PTGS2|SNCA|LRRK2	-11	MyList
GO Biological Processes	19	GO:0051090	regulation of DNA-binding transcription factor activity	19_GO:0008152 metabolic process	-13	13	14	30293	386	95	16	17	3.8	207|351|367|2099|2100|3551|3553|3569|4792|5468|5925|5970|6774|7099|7124|23411	AKT1|APP|AR|ESR1|ESR2|IKBKB|IL1B|IL6|NFKBIA|PPARG|RB1|RELA|STAT3|TLR4|TNF|SIRT1	-11	MyList
GO Biological Processes	19	GO:0050865	regulation of cell activation	19_GO:0032501 multicellular organismal process	-13	9.6	12	30293	628	95	19	20	4.1	207|572|596|836|1499|2475|2534|3553|3569|4846|5290|5580|6347|6352|6622|6714|7099|7124|120892	AKT1|BAD|BCL2|CASP3|CTNNB1|MTOR|FYN|IL1B|IL6|NOS3|PIK3CA|PRKCD|CCL2|CCL5|SNCA|SRC|TLR4|TNF|LRRK2	-11	MyList
GO Biological Processes	19	GO:0010959	regulation of metal ion transport	19_GO:0051179 localization	-13	13	13	30293	394	95	16	17	3.8	207|596|801|808|1499|2534|2902|3064|4842|4846|5566|5743|6347|6352|6622|7852	AKT1|BCL2|CALM1|CALM3|CTNNB1|FYN|GRIN1|HTT|NOS1|NOS3|PRKACA|PTGS2|CCL2|CCL5|SNCA|CXCR4	-11	MyList
GO Biological Processes	19	GO:0016241	regulation of macroautophagy	19_GO:0008152 metabolic process	-13	24	16	30293	159	95	12	13	3.4	207|836|2475|3064|3091|5290|5566|5595|5599|7157|23411|120892	AKT1|CASP3|MTOR|HTT|HIF1A|PIK3CA|PRKACA|MAPK3|MAPK8|TP53|SIRT1|LRRK2	-11	MyList
GO Biological Processes	19	GO:0045596	negative regulation of cell differentiation	19_GO:0032502 developmental process	-13	8.7	12	30293	734	95	20	21	4.2	351|595|1499|1786|1956|2932|3553|3569|4318|4792|5295|5468|5594|5663|5925|6774|7099|7124|7157|23411	APP|CCND1|CTNNB1|DNMT1|EGFR|GSK3B|IL1B|IL6|MMP9|NFKBIA|PIK3R1|PPARG|MAPK1|PSEN1|RB1|STAT3|TLR4|TNF|TP53|SIRT1	-11	MyList
GO Biological Processes	19	GO:0097193	intrinsic apoptotic signaling pathway	19_GO:0050896 response to stimulus	-13	24	16	30293	162	95	12	13	3.4	572|596|598|836|3265|4217|5295|5580|7124|7132|7157|23411	BAD|BCL2|BCL2L1|CASP3|HRAS|MAP3K5|PIK3R1|PRKCD|TNF|TNFRSF1A|TP53|SIRT1	-11	MyList
GO Biological Processes	19	GO:0042594	response to starvation	19_GO:0050896 response to stimulus	-13	20	15	30293	212	95	13	14	3.5	596|2353|2475|3309|3312|3480|4217|5594|5595|5599|7157|23411|120892	BCL2|FOS|MTOR|HSPA5|HSPA8|IGF1R|MAP3K5|MAPK1|MAPK3|MAPK8|TP53|SIRT1|LRRK2	-11	MyList
GO Biological Processes	19	GO:0061180	mammary gland epithelium development	19_GO:0032502 developmental process	-13	50	21	30293	57	95	9	9.5	3	207|208|367|595|2099|2908|3091|5594|6714	AKT1|AKT2|AR|CCND1|ESR1|NR3C1|HIF1A|MAPK1|SRC	-11	MyList
GO Biological Processes	19	GO:0120035	regulation of plasma membrane bounded cell projection organization	19_GO:0050789 regulation of biological process	-13	9.2	12	30293	656	95	19	20	4.1	207|998|2475|2534|2904|2932|3064|3265|3320|3383|3480|4137|4193|5290|5295|5580|5663|6714|120892	AKT1|CDC42|MTOR|FYN|GRIN2B|GSK3B|HTT|HRAS|HSP90AA1|ICAM1|IGF1R|MAPT|MDM2|PIK3CA|PIK3R1|PRKCD|PSEN1|SRC|LRRK2	-11	MyList
GO Biological Processes	19	GO:0007254	JNK cascade	19_GO:0050896 response to stimulus	-13	49	21	30293	58	95	9	9.5	3	3553|4217|4790|5599|5601|5609|7099|7124|120892	IL1B|MAP3K5|NFKB1|MAPK8|MAPK9|MAP2K7|TLR4|TNF|LRRK2	-11	MyList
GO Biological Processes	19	GO:0030879	mammary gland development	19_GO:0032502 developmental process	-13	28	17	30293	125	95	11	12	3.3	207|208|367|595|1588|2099|2908|3091|4790|5594|6714	AKT1|AKT2|AR|CCND1|CYP19A1|ESR1|NR3C1|HIF1A|NFKB1|MAPK1|SRC	-11	MyList
GO Biological Processes	19	GO:0006974	DNA damage response	19_GO:0050896 response to stimulus	-13	8.4	12	30293	761	95	20	21	4.2	142|572|595|596|598|836|983|1432|2475|4137|4193|5295|5580|5594|5595|5663|7124|7132|7157|23411	PARP1|BAD|CCND1|BCL2|BCL2L1|CASP3|CDK1|MAPK14|MTOR|MAPT|MDM2|PIK3R1|PRKCD|MAPK1|MAPK3|PSEN1|TNF|TNFRSF1A|TP53|SIRT1	-11	MyList
GO Biological Processes	19	GO:0031344	regulation of cell projection organization	19_GO:0050789 regulation of biological process	-13	9	12	30293	672	95	19	20	4.1	207|998|2475|2534|2904|2932|3064|3265|3320|3383|3480|4137|4193|5290|5295|5580|5663|6714|120892	AKT1|CDC42|MTOR|FYN|GRIN2B|GSK3B|HTT|HRAS|HSP90AA1|ICAM1|IGF1R|MAPT|MDM2|PIK3CA|PIK3R1|PRKCD|PSEN1|SRC|LRRK2	-11	MyList
GO Biological Processes	19	GO:0009408	response to heat	19_GO:0050896 response to stimulus	-12	35	18	30293	92	95	10	11	3.1	207|2475|3320|3326|4137|4842|4846|5566|5609|5743	AKT1|MTOR|HSP90AA1|HSP90AB1|MAPT|NOS1|NOS3|PRKACA|MAP2K7|PTGS2	-11	MyList
GO Biological Processes	19	GO:0045765	regulation of angiogenesis	19_GO:0032502 developmental process	-12	14	13	30293	352	95	15	16	3.7	1499|3091|3553|3569|3576|4846|5291|5293|5315|5468|5970|6774|7124|7852|23411	CTNNB1|HIF1A|IL1B|IL6|CXCL8|NOS3|PIK3CB|PIK3CD|PKM|PPARG|RELA|STAT3|TNF|CXCR4|SIRT1	-11	MyList
GO Biological Processes	19	GO:0033138	positive regulation of peptidyl-serine phosphorylation	19_GO:0048518 positive regulation of biological process	-12	34	18	30293	93	95	10	11	3.1	207|351|596|1956|3569|4842|5743|5894|6622|7124	AKT1|APP|BCL2|EGFR|IL6|NOS1|PTGS2|RAF1|SNCA|TNF	-11	MyList
GO Biological Processes	19	GO:0051384	response to glucocorticoid	19_GO:0050896 response to stimulus	-12	27	17	30293	131	95	11	12	3.3	596|836|1956|2353|2908|3480|3569|5290|5743|6198|7124	BCL2|CASP3|EGFR|FOS|NR3C1|IGF1R|IL6|PIK3CA|PTGS2|RPS6KB1|TNF	-11	MyList
GO Biological Processes	19	GO:0061900	glial cell activation	19_GO:0032501 multicellular organismal process	-12	65	23	30293	39	95	8	8.4	2.8	351|1956|3553|3689|4137|5663|6622|7124	APP|EGFR|IL1B|ITGB2|MAPT|PSEN1|SNCA|TNF	-11	MyList
GO Biological Processes	19	GO:0045429	positive regulation of nitric oxide biosynthetic process	19_GO:0048518 positive regulation of biological process	-12	65	23	30293	39	95	8	8.4	2.8	207|3320|3326|3553|5291|5743|7099|7124	AKT1|HSP90AA1|HSP90AB1|IL1B|PIK3CB|PTGS2|TLR4|TNF	-11	MyList
GO Biological Processes	19	GO:0008285	negative regulation of cell population proliferation	19_GO:0048519 negative regulation of biological process	-12	8.1	11	30293	785	95	20	21	4.2	351|367|596|836|1499|2950|3265|3553|3569|3576|4804|4846|5468|5743|5894|5925|6347|6774|7124|7157	APP|AR|BCL2|CASP3|CTNNB1|GSTP1|HRAS|IL1B|IL6|CXCL8|NGFR|NOS3|PPARG|PTGS2|RAF1|RB1|CCL2|STAT3|TNF|TP53	-11	MyList
GO Biological Processes	19	GO:0051091	positive regulation of DNA-binding transcription factor activity	19_GO:0008152 metabolic process	-12	18	14	30293	233	95	13	14	3.5	207|351|367|2099|2100|3551|3553|3569|5468|5970|6774|7099|7124	AKT1|APP|AR|ESR1|ESR2|IKBKB|IL1B|IL6|PPARG|RELA|STAT3|TLR4|TNF	-11	MyList
GO Biological Processes	19	GO:0043405	regulation of MAP kinase activity	19_GO:0008152 metabolic process	-12	26	16	30293	134	95	11	12	3.3	1956|2950|3265|3553|4217|5468|5580|5609|7099|7124|120892	EGFR|GSTP1|HRAS|IL1B|MAP3K5|PPARG|PRKCD|MAP2K7|TLR4|TNF|LRRK2	-11	MyList
GO Biological Processes	19	GO:1901342	regulation of vasculature development	19_GO:0032502 developmental process	-12	13	13	30293	361	95	15	16	3.7	1499|3091|3553|3569|3576|4846|5291|5293|5315|5468|5970|6774|7124|7852|23411	CTNNB1|HIF1A|IL1B|IL6|CXCL8|NOS3|PIK3CB|PIK3CD|PKM|PPARG|RELA|STAT3|TNF|CXCR4|SIRT1	-11	MyList
GO Biological Processes	19	GO:1904407	positive regulation of nitric oxide metabolic process	19_GO:0048518 positive regulation of biological process	-12	64	22	30293	40	95	8	8.4	2.8	207|3320|3326|3553|5291|5743|7099|7124	AKT1|HSP90AA1|HSP90AB1|IL1B|PIK3CB|PTGS2|TLR4|TNF	-11	MyList
GO Biological Processes	19	GO:0040011	locomotion	19_GO:0040011 locomotion	-12	13	13	30293	365	95	15	16	3.7	1432|2903|3265|3553|3569|3576|3689|5291|5293|5580|5594|5663|6347|6352|7852	MAPK14|GRIN2A|HRAS|IL1B|IL6|CXCL8|ITGB2|PIK3CB|PIK3CD|PRKCD|MAPK1|PSEN1|CCL2|CCL5|CXCR4	-11	MyList
GO Biological Processes	19	GO:0006897	endocytosis	19_GO:0051179 localization	-12	10	12	30293	522	95	17	18	3.9	351|598|998|2534|2890|3265|3576|3689|5290|5291|5580|5594|5595|6622|6714|7099|120892	APP|BCL2L1|CDC42|FYN|GRIA1|HRAS|CXCL8|ITGB2|PIK3CA|PIK3CB|PRKCD|MAPK1|MAPK3|SNCA|SRC|TLR4|LRRK2	-10	MyList
GO Biological Processes	19	GO:0046328	regulation of JNK cascade	19_GO:0050896 response to stimulus	-12	26	16	30293	137	95	11	12	3.3	351|998|1956|2950|3265|3480|3553|4217|5609|7099|7124	APP|CDC42|EGFR|GSTP1|HRAS|IGF1R|IL1B|MAP3K5|MAP2K7|TLR4|TNF	-10	MyList
GO Biological Processes	19	GO:0001568	blood vessel development	19_GO:0032502 developmental process	-12	10	12	30293	526	95	17	18	3.9	207|841|998|1432|1499|3091|3576|4193|4804|4846|5290|5291|5594|5663|5743|6347|23411	AKT1|CASP8|CDC42|MAPK14|CTNNB1|HIF1A|CXCL8|MDM2|NGFR|NOS3|PIK3CA|PIK3CB|MAPK1|PSEN1|PTGS2|CCL2|SIRT1	-10	MyList
GO Biological Processes	19	GO:0098657	import into cell	19_GO:0051179 localization	-12	8.6	11	30293	708	95	19	20	4.1	351|598|998|2534|2890|3265|3576|3689|5290|5291|5580|5594|5595|5663|6198|6622|6714|7099|120892	APP|BCL2L1|CDC42|FYN|GRIA1|HRAS|CXCL8|ITGB2|PIK3CA|PIK3CB|PRKCD|MAPK1|MAPK3|PSEN1|RPS6KB1|SNCA|SRC|TLR4|LRRK2	-10	MyList
GO Biological Processes	19	GO:0070301	cellular response to hydrogen peroxide	19_GO:0050896 response to stimulus	-12	43	19	30293	67	95	9	9.5	3	983|2534|3569|4193|4217|5580|5970|6714|23411	CDK1|FYN|IL6|MDM2|MAP3K5|PRKCD|RELA|SRC|SIRT1	-10	MyList
GO Biological Processes	19	GO:0010720	positive regulation of cell development	19_GO:0032502 developmental process	-12	11	12	30293	452	95	16	17	3.8	572|596|841|1499|1956|2353|2475|3065|3091|3553|3569|4137|5925|5970|7124|7852	BAD|BCL2|CASP8|CTNNB1|EGFR|FOS|MTOR|HDAC1|HIF1A|IL1B|IL6|MAPT|RB1|RELA|TNF|CXCR4	-10	MyList
GO Biological Processes	19	GO:0006351	DNA-templated transcription	19_GO:0008152 metabolic process	-12	10	12	30293	535	95	17	18	3.9	142|367|890|1432|1499|1786|2099|2353|4790|5295|5468|5595|5925|5970|6774|7132|7157	PARP1|AR|CCNA2|MAPK14|CTNNB1|DNMT1|ESR1|FOS|NFKB1|PIK3R1|PPARG|MAPK3|RB1|RELA|STAT3|TNFRSF1A|TP53	-10	MyList
GO Biological Processes	19	GO:0010817	regulation of hormone levels	19_GO:0065007 biological regulation	-12	10	12	30293	539	95	17	18	3.9	572|1508|1588|1956|2099|2908|3091|3480|3553|3569|4790|4843|5468|5566|5894|6352|7124	BAD|CTSB|CYP19A1|EGFR|ESR1|NR3C1|HIF1A|IGF1R|IL1B|IL6|NFKB1|NOS2|PPARG|PRKACA|RAF1|CCL5|TNF	-10	MyList
GO Biological Processes	19	GO:0030225	macrophage differentiation	19_GO:0032502 developmental process	-12	58	21	30293	44	95	8	8.4	2.8	142|351|841|998|2908|4318|7099|23411	PARP1|APP|CASP8|CDC42|NR3C1|MMP9|TLR4|SIRT1	-10	MyList
GO Biological Processes	19	GO:0022612	gland morphogenesis	19_GO:0032502 developmental process	-12	31	17	30293	104	95	10	11	3.1	367|596|998|1956|2099|2908|3569|4790|6714|7124	AR|BCL2|CDC42|EGFR|ESR1|NR3C1|IL6|NFKB1|SRC|TNF	-10	MyList
GO Biological Processes	19	GO:0035303	regulation of dephosphorylation	19_GO:0008152 metabolic process	-12	31	17	30293	104	95	10	11	3.1	801|808|2475|2932|3064|3326|3551|5580|6714|7124	CALM1|CALM3|MTOR|GSK3B|HTT|HSP90AB1|IKBKB|PRKCD|SRC|TNF	-10	MyList
GO Biological Processes	19	GO:0001944	vasculature development	19_GO:0032502 developmental process	-12	9.9	12	30293	546	95	17	18	3.9	207|841|998|1432|1499|3091|3576|4193|4804|4846|5290|5291|5594|5663|5743|6347|23411	AKT1|CASP8|CDC42|MAPK14|CTNNB1|HIF1A|CXCL8|MDM2|NGFR|NOS3|PIK3CA|PIK3CB|MAPK1|PSEN1|PTGS2|CCL2|SIRT1	-10	MyList
GO Biological Processes	19	GO:0032774	RNA biosynthetic process	19_GO:0008152 metabolic process	-12	9.9	12	30293	548	95	17	18	3.9	142|367|890|1432|1499|1786|2099|2353|4790|5295|5468|5595|5925|5970|6774|7132|7157	PARP1|AR|CCNA2|MAPK14|CTNNB1|DNMT1|ESR1|FOS|NFKB1|PIK3R1|PPARG|MAPK3|RB1|RELA|STAT3|TNFRSF1A|TP53	-10	MyList
GO Biological Processes	19	GO:0010821	regulation of mitochondrion organization	19_GO:0050789 regulation of biological process	-12	24	16	30293	148	95	11	12	3.3	207|572|598|2932|3064|3091|4137|4318|5468|7157|120892	AKT1|BAD|BCL2L1|GSK3B|HTT|HIF1A|MAPT|MMP9|PPARG|TP53|LRRK2	-10	MyList
GO Biological Processes	19	GO:0019216	regulation of lipid metabolic process	19_GO:0008152 metabolic process	-12	14	13	30293	319	95	14	15	3.6	207|208|2475|2908|3480|3553|4137|4790|5468|5580|5743|6622|7124|23411	AKT1|AKT2|MTOR|NR3C1|IGF1R|IL1B|MAPT|NFKB1|PPARG|PRKCD|PTGS2|SNCA|TNF|SIRT1	-10	MyList
GO Biological Processes	19	GO:0001890	placenta development	19_GO:0032502 developmental process	-12	24	15	30293	149	95	11	12	3.3	142|207|841|1432|1508|1956|3091|3326|5468|5594|5743	PARP1|AKT1|CASP8|MAPK14|CTSB|EGFR|HIF1A|HSP90AB1|PPARG|MAPK1|PTGS2	-10	MyList
GO Biological Processes	19	GO:0002274	myeloid leukocyte activation	19_GO:0002376 immune system process	-12	23	15	30293	152	95	11	12	3.3	351|3576|3689|4137|5293|5580|5663|6352|6622|7099|7124	APP|CXCL8|ITGB2|MAPT|PIK3CD|PRKCD|PSEN1|CCL5|SNCA|TLR4|TNF	-10	MyList
GO Biological Processes	19	GO:0043666	regulation of phosphoprotein phosphatase activity	19_GO:0008152 metabolic process	-12	54	21	30293	47	95	8	8.4	2.8	801|808|2475|2932|3064|3326|3551|7124	CALM1|CALM3|MTOR|GSK3B|HTT|HSP90AB1|IKBKB|TNF	-10	MyList
GO Biological Processes	19	GO:0050729	positive regulation of inflammatory response	19_GO:0048518 positive regulation of biological process	-12	23	15	30293	153	95	11	12	3.3	351|834|3553|3569|4792|5743|6622|7099|7124|7132|120892	APP|CASP1|IL1B|IL6|NFKBIA|PTGS2|SNCA|TLR4|TNF|TNFRSF1A|LRRK2	-10	MyList
GO Biological Processes	19	GO:0060491	regulation of cell projection assembly	19_GO:0050789 regulation of biological process	-12	19	14	30293	204	95	12	13	3.4	207|998|2475|2932|3064|3265|3320|3383|5290|5295|5580|6714	AKT1|CDC42|MTOR|GSK3B|HTT|HRAS|HSP90AA1|ICAM1|PIK3CA|PIK3R1|PRKCD|SRC	-10	MyList
GO Biological Processes	19	GO:0051881	regulation of mitochondrial membrane potential	19_GO:0065007 biological regulation	-12	38	18	30293	75	95	9	9.5	3	142|207|208|572|596|598|4137|6714|120892	PARP1|AKT1|AKT2|BAD|BCL2|BCL2L1|MAPT|SRC|LRRK2	-10	MyList
GO Biological Processes	19	GO:0043280	positive regulation of cysteine-type endopeptidase activity involved in apoptotic process	19_GO:0048518 positive regulation of biological process	-12	29	16	30293	111	95	10	11	3.1	572|834|841|4137|4217|4804|5468|6622|7124|23411	BAD|CASP1|CASP8|MAPT|MAP3K5|NGFR|PPARG|SNCA|TNF|SIRT1	-9.9	MyList
GO Biological Processes	19	GO:0043491	phosphatidylinositol 3-kinase/protein kinase B signal transduction	19_GO:0050896 response to stimulus	-12	38	18	30293	76	95	9	9.5	3	207|3480|5290|5291|5293|5295|6198|6774|7124	AKT1|IGF1R|PIK3CA|PIK3CB|PIK3CD|PIK3R1|RPS6KB1|STAT3|TNF	-9.9	MyList
GO Biological Processes	19	GO:0097191	extrinsic apoptotic signaling pathway	19_GO:0050896 response to stimulus	-12	28	16	30293	112	95	10	11	3.1	572|596|598|841|2932|3553|5295|5894|7124|7132	BAD|BCL2|BCL2L1|CASP8|GSK3B|IL1B|PIK3R1|RAF1|TNF|TNFRSF1A	-9.9	MyList
GO Biological Processes	19	GO:0002694	regulation of leukocyte activation	19_GO:0002376 immune system process	-12	9.5	11	30293	571	95	17	18	3.9	207|572|596|836|1499|2475|2534|3553|3569|5290|6347|6352|6622|6714|7099|7124|120892	AKT1|BAD|BCL2|CASP3|CTNNB1|MTOR|FYN|IL1B|IL6|PIK3CA|CCL2|CCL5|SNCA|SRC|TLR4|TNF|LRRK2	-9.9	MyList
GO Biological Processes	19	GO:0090068	positive regulation of cell cycle process	19_GO:0048518 positive regulation of biological process	-12	16	13	30293	266	95	13	14	3.5	207|351|595|891|898|983|998|1956|3480|3553|4193|5925|7124	AKT1|APP|CCND1|CCNB1|CCNE1|CDK1|CDC42|EGFR|IGF1R|IL1B|MDM2|RB1|TNF	-9.9	MyList
GO Biological Processes	19	GO:0050806	positive regulation of synaptic transmission	19_GO:0048518 positive regulation of biological process	-12	22	15	30293	156	95	11	12	3.3	351|1956|2890|2902|2903|2904|5594|5743|6347|6622|7124	APP|EGFR|GRIA1|GRIN1|GRIN2A|GRIN2B|MAPK1|PTGS2|CCL2|SNCA|TNF	-9.9	MyList
GO Biological Processes	19	GO:0035304	regulation of protein dephosphorylation	19_GO:0008152 metabolic process	-12	37	18	30293	77	95	9	9.5	3	801|808|2475|2932|3064|3326|3551|5580|7124	CALM1|CALM3|MTOR|GSK3B|HTT|HSP90AB1|IKBKB|PRKCD|TNF	-9.9	MyList
GO Biological Processes	19	GO:0045787	positive regulation of cell cycle	19_GO:0048518 positive regulation of biological process	-12	13	13	30293	335	95	14	15	3.6	207|351|595|891|898|983|998|1956|3480|3553|4193|5925|6198|7124	AKT1|APP|CCND1|CCNB1|CCNE1|CDK1|CDC42|EGFR|IGF1R|IL1B|MDM2|RB1|RPS6KB1|TNF	-9.8	MyList
GO Biological Processes	19	GO:0019722	calcium-mediated signaling	19_GO:0050896 response to stimulus	-12	22	15	30293	158	95	11	12	3.3	801|808|2475|2902|2903|2904|3576|5566|7124|7852|120892	CALM1|CALM3|MTOR|GRIN1|GRIN2A|GRIN2B|CXCL8|PRKACA|TNF|CXCR4|LRRK2	-9.8	MyList
GO Biological Processes	19	GO:2000278	regulation of DNA biosynthetic process	19_GO:0008152 metabolic process	-12	28	16	30293	114	95	10	11	3.1	890|1499|3320|3326|5594|5595|5609|6714|7124|7157	CCNA2|CTNNB1|HSP90AA1|HSP90AB1|MAPK1|MAPK3|MAP2K7|SRC|TNF|TP53	-9.8	MyList
GO Biological Processes	19	GO:1901654	response to ketone	19_GO:0050896 response to stimulus	-11	18	14	30293	212	95	12	13	3.4	142|207|367|598|1956|2353|2908|3480|5290|5970|6198|6714	PARP1|AKT1|AR|BCL2L1|EGFR|FOS|NR3C1|IGF1R|PIK3CA|RELA|RPS6KB1|SRC	-9.8	MyList
GO Biological Processes	19	GO:0022407	regulation of cell-cell adhesion	19_GO:0050789 regulation of biological process	-11	10	12	30293	494	95	16	17	3.8	207|572|836|1432|2475|2534|3553|3569|3689|5290|5580|5970|6347|6352|6714|7124	AKT1|BAD|CASP3|MAPK14|MTOR|FYN|IL1B|IL6|ITGB2|PIK3CA|PRKCD|RELA|CCL2|CCL5|SRC|TNF	-9.8	MyList
GO Biological Processes	19	GO:0035094	response to nicotine	19_GO:0050896 response to stimulus	-11	51	20	30293	50	95	8	8.4	2.8	572|596|836|3480|4790|5594|5970|7124	BAD|BCL2|CASP3|IGF1R|NFKB1|MAPK1|RELA|TNF	-9.8	MyList
GO Biological Processes	19	GO:0034764	positive regulation of transmembrane transport	19_GO:0051179 localization	-11	18	14	30293	213	95	12	13	3.4	207|208|801|808|1432|2902|3064|4842|5295|5663|6347|6622	AKT1|AKT2|CALM1|CALM3|MAPK14|GRIN1|HTT|NOS1|PIK3R1|PSEN1|CCL2|SNCA	-9.8	MyList
GO Biological Processes	19	GO:0051966	regulation of synaptic transmission, glutamatergic	19_GO:0050789 regulation of biological process	-11	36	18	30293	80	95	9	9.5	3	1956|2902|2903|2904|5663|5743|6347|7124|120892	EGFR|GRIN1|GRIN2A|GRIN2B|PSEN1|PTGS2|CCL2|TNF|LRRK2	-9.7	MyList
GO Biological Processes	19	GO:0043524	negative regulation of neuron apoptotic process	19_GO:0048519 negative regulation of biological process	-11	22	15	30293	162	95	11	12	3.3	595|596|598|1499|3091|3265|5290|5663|6347|6622|23411	CCND1|BCL2|BCL2L1|CTNNB1|HIF1A|HRAS|PIK3CA|PSEN1|CCL2|SNCA|SIRT1	-9.7	MyList
GO Biological Processes	19	GO:1903039	positive regulation of leukocyte cell-cell adhesion	19_GO:0048518 positive regulation of biological process	-11	15	13	30293	275	95	13	14	3.5	207|572|2475|2534|3553|3569|3689|5290|5970|6347|6352|6714|7124	AKT1|BAD|MTOR|FYN|IL1B|IL6|ITGB2|PIK3CA|RELA|CCL2|CCL5|SRC|TNF	-9.7	MyList
GO Biological Processes	19	GO:0048167	regulation of synaptic plasticity	19_GO:0050789 regulation of biological process	-11	18	14	30293	215	95	12	13	3.4	351|2890|2902|2903|2904|2932|3265|4137|5594|5663|5743|6622	APP|GRIA1|GRIN1|GRIN2A|GRIN2B|GSK3B|HRAS|MAPT|MAPK1|PSEN1|PTGS2|SNCA	-9.7	MyList
GO Biological Processes	19	GO:0051348	negative regulation of transferase activity	19_GO:0065007 biological regulation	-11	18	14	30293	215	95	12	13	3.4	207|2932|2950|3553|4137|5468|5580|5925|6622|6714|7157|23411	AKT1|GSK3B|GSTP1|IL1B|MAPT|PPARG|PRKCD|RB1|SNCA|SRC|TP53|SIRT1	-9.7	MyList
GO Biological Processes	19	GO:0009611	response to wounding	19_GO:0050896 response to stimulus	-11	11	12	30293	422	95	15	16	3.7	596|836|983|1432|2903|3091|3569|5290|5291|5601|5609|5894|6714|7099|7124	BCL2|CASP3|CDK1|MAPK14|GRIN2A|HIF1A|IL6|PIK3CA|PIK3CB|MAPK9|MAP2K7|RAF1|SRC|TLR4|TNF	-9.7	MyList
GO Biological Processes	19	GO:0045637	regulation of myeloid cell differentiation	19_GO:0002376 immune system process	-11	18	14	30293	218	95	12	13	3.4	841|1432|1499|2353|2475|3091|4792|5295|5925|6774|7099|7124	CASP8|MAPK14|CTNNB1|FOS|MTOR|HIF1A|NFKBIA|PIK3R1|RB1|STAT3|TLR4|TNF	-9.7	MyList
GO Biological Processes	19	GO:0044089	positive regulation of cellular component biogenesis	19_GO:0048518 positive regulation of biological process	-11	10	12	30293	508	95	16	17	3.8	998|2475|2932|3064|3265|3320|4137|5290|5295|5599|5601|6622|6714|7099|7124|7157	CDC42|MTOR|GSK3B|HTT|HRAS|HSP90AA1|MAPT|PIK3CA|PIK3R1|MAPK8|MAPK9|SNCA|SRC|TLR4|TNF|TP53	-9.6	MyList
GO Biological Processes	19	GO:0048871	multicellular organismal-level homeostasis	19_GO:0042592 homeostatic process	-11	9	11	30293	601	95	17	18	3.9	207|596|836|1432|1499|3091|3553|3569|4846|5290|5566|5743|5925|6714|6774|7099|23411	AKT1|BCL2|CASP3|MAPK14|CTNNB1|HIF1A|IL1B|IL6|NOS3|PIK3CA|PRKACA|PTGS2|RB1|SRC|STAT3|TLR4|SIRT1	-9.6	MyList
GO Biological Processes	19	GO:0045834	positive regulation of lipid metabolic process	19_GO:0048518 positive regulation of biological process	-11	26	16	30293	122	95	10	11	3.1	207|208|2475|3480|3553|4137|5468|5580|5743|7124	AKT1|AKT2|MTOR|IGF1R|IL1B|MAPT|PPARG|PRKCD|PTGS2|TNF	-9.6	MyList
GO Biological Processes	19	GO:0045471	response to ethanol	19_GO:0050896 response to stimulus	-11	26	16	30293	122	95	10	11	3.1	841|983|2353|2534|2902|2903|2904|3480|6198|7124	CASP8|CDK1|FOS|FYN|GRIN1|GRIN2A|GRIN2B|IGF1R|RPS6KB1|TNF	-9.6	MyList
GO Biological Processes	19	GO:0050730	regulation of peptidyl-tyrosine phosphorylation	19_GO:0008152 metabolic process	-11	17	14	30293	225	95	12	13	3.4	351|1956|2475|2534|3569|3689|5580|6352|6714|7124|7132|7157	APP|EGFR|MTOR|FYN|IL6|ITGB2|PRKCD|CCL5|SRC|TNF|TNFRSF1A|TP53	-9.5	MyList
GO Biological Processes	19	GO:0071478	cellular response to radiation	19_GO:0050896 response to stimulus	-11	20	14	30293	172	95	11	12	3.3	142|208|598|1432|3265|4193|4318|5295|5580|7157|23411	PARP1|AKT2|BCL2L1|MAPK14|HRAS|MDM2|MMP9|PIK3R1|PRKCD|TP53|SIRT1	-9.5	MyList
GO Biological Processes	19	GO:0002696	positive regulation of leukocyte activation	19_GO:0002376 immune system process	-11	12	12	30293	360	95	14	15	3.6	207|572|596|2475|2534|3553|3569|5290|6347|6352|6714|7099|7124|120892	AKT1|BAD|BCL2|MTOR|FYN|IL1B|IL6|PIK3CA|CCL2|CCL5|SRC|TLR4|TNF|LRRK2	-9.5	MyList
GO Biological Processes	19	GO:0002685	regulation of leukocyte migration	19_GO:0040011 locomotion	-11	17	13	30293	230	95	12	13	3.4	207|351|1588|3383|3569|3576|5295|5594|5595|6347|6352|7124	AKT1|APP|CYP19A1|ICAM1|IL6|CXCL8|PIK3R1|MAPK1|MAPK3|CCL2|CCL5|TNF	-9.4	MyList
GO Biological Processes	19	GO:0033135	regulation of peptidyl-serine phosphorylation	19_GO:0008152 metabolic process	-11	25	15	30293	127	95	10	11	3.1	207|351|596|1956|3569|4842|5743|5894|6622|7124	AKT1|APP|BCL2|EGFR|IL6|NOS1|PTGS2|RAF1|SNCA|TNF	-9.4	MyList
GO Biological Processes	19	GO:0045931	positive regulation of mitotic cell cycle	19_GO:0048518 positive regulation of biological process	-11	25	15	30293	130	95	10	11	3.1	207|351|595|891|898|983|1956|4193|5925|6198	AKT1|APP|CCND1|CCNB1|CCNE1|CDK1|EGFR|MDM2|RB1|RPS6KB1	-9.3	MyList
GO Biological Processes	19	GO:0032102	negative regulation of response to external stimulus	19_GO:0048519 negative regulation of biological process	-11	11	12	30293	450	95	15	16	3.7	142|1432|1588|2534|2950|4790|4846|5468|5580|5925|6347|6714|6774|7124|7132	PARP1|MAPK14|CYP19A1|FYN|GSTP1|NFKB1|NOS3|PPARG|PRKCD|RB1|CCL2|SRC|STAT3|TNF|TNFRSF1A	-9.3	MyList
GO Biological Processes	19	GO:0048145	regulation of fibroblast proliferation	19_GO:0050789 regulation of biological process	-11	32	16	30293	90	95	9	9.5	3	890|891|1499|1956|2099|2950|3265|4804|7157	CCNA2|CCNB1|CTNNB1|EGFR|ESR1|GSTP1|HRAS|NGFR|TP53	-9.3	MyList
GO Biological Processes	19	GO:0031663	lipopolysaccharide-mediated signaling pathway	19_GO:0044419 biological process involved in interspecies interaction between organisms	-11	66	21	30293	34	95	7	7.4	2.7	207|1432|4792|4846|5594|5595|7099	AKT1|MAPK14|NFKBIA|NOS3|MAPK1|MAPK3|TLR4	-9.3	MyList
GO Biological Processes	19	GO:1905475	regulation of protein localization to membrane	19_GO:0051179 localization	-11	19	14	30293	180	95	11	12	3.3	207|208|367|598|1956|2534|3265|3689|5290|5295|7124	AKT1|AKT2|AR|BCL2L1|EGFR|FYN|HRAS|ITGB2|PIK3CA|PIK3R1|TNF	-9.2	MyList
GO Biological Processes	19	GO:0010921	regulation of phosphatase activity	19_GO:0008152 metabolic process	-11	43	18	30293	59	95	8	8.4	2.8	801|808|2475|2932|3064|3326|3551|7124	CALM1|CALM3|MTOR|GSK3B|HTT|HSP90AB1|IKBKB|TNF	-9.2	MyList
GO Biological Processes	19	GO:0009743	response to carbohydrate	19_GO:0050896 response to stimulus	-11	19	14	30293	182	95	11	12	3.3	836|3091|3383|3480|3553|5290|5566|5743|5894|6198|7124	CASP3|HIF1A|ICAM1|IGF1R|IL1B|PIK3CA|PRKACA|PTGS2|RAF1|RPS6KB1|TNF	-9.2	MyList
GO Biological Processes	19	GO:0050867	positive regulation of cell activation	19_GO:0048518 positive regulation of biological process	-11	12	12	30293	378	95	14	15	3.6	207|572|596|2475|2534|3553|3569|5290|6347|6352|6714|7099|7124|120892	AKT1|BAD|BCL2|MTOR|FYN|IL1B|IL6|PIK3CA|CCL2|CCL5|SRC|TLR4|TNF|LRRK2	-9.2	MyList
GO Biological Processes	19	GO:0045786	negative regulation of cell cycle	19_GO:0048519 negative regulation of biological process	-11	12	12	30293	379	95	14	15	3.6	595|596|836|983|1432|1499|1956|4193|5743|5925|6347|7124|7157|23411	CCND1|BCL2|CASP3|CDK1|MAPK14|CTNNB1|EGFR|MDM2|PTGS2|RB1|CCL2|TNF|TP53|SIRT1	-9.2	MyList
GO Biological Processes	19	GO:1903037	regulation of leukocyte cell-cell adhesion	19_GO:0050789 regulation of biological process	-11	12	12	30293	380	95	14	15	3.6	207|572|836|2475|2534|3553|3569|3689|5290|5970|6347|6352|6714|7124	AKT1|BAD|CASP3|MTOR|FYN|IL1B|IL6|ITGB2|PIK3CA|RELA|CCL2|CCL5|SRC|TNF	-9.2	MyList
GO Biological Processes	19	GO:1902074	response to salt	19_GO:0050896 response to stimulus	-11	12	12	30293	380	95	14	15	3.6	801|808|890|1956|2353|2534|2890|3320|3480|3553|4193|5290|5743|7124	CALM1|CALM3|CCNA2|EGFR|FOS|FYN|GRIA1|HSP90AA1|IGF1R|IL1B|MDM2|PIK3CA|PTGS2|TNF	-9.2	MyList
GO Biological Processes	19	GO:1905952	regulation of lipid localization	19_GO:0051179 localization	-11	19	14	30293	184	95	11	12	3.3	207|208|1588|3553|3569|4790|4792|5468|5580|7124|23411	AKT1|AKT2|CYP19A1|IL1B|IL6|NFKB1|NFKBIA|PPARG|PRKCD|TNF|SIRT1	-9.2	MyList
GO Biological Processes	19	GO:0051051	negative regulation of transport	19_GO:0051179 localization	-11	10	11	30293	462	95	15	16	3.7	207|208|596|801|808|3553|4318|4790|4842|4846|5743|6622|7124|7132|120892	AKT1|AKT2|BCL2|CALM1|CALM3|IL1B|MMP9|NFKB1|NOS1|NOS3|PTGS2|SNCA|TNF|TNFRSF1A|LRRK2	-9.1	MyList
GO Biological Processes	19	GO:0070372	regulation of ERK1 and ERK2 cascade	19_GO:0050896 response to stimulus	-11	13	12	30293	309	95	13	14	3.5	351|1956|2950|3265|3383|3553|5595|5609|6347|6352|6714|7099|7124	APP|EGFR|GSTP1|HRAS|ICAM1|IL1B|MAPK3|MAP2K7|CCL2|CCL5|SRC|TLR4|TNF	-9.1	MyList
GO Biological Processes	19	GO:0050848	regulation of calcium-mediated signaling	19_GO:0050896 response to stimulus	-11	31	16	30293	94	95	9	9.5	3	351|801|808|2475|2932|3064|4137|7124|120892	APP|CALM1|CALM3|MTOR|GSK3B|HTT|MAPT|TNF|LRRK2	-9.1	MyList
GO Biological Processes	19	GO:0045428	regulation of nitric oxide biosynthetic process	19_GO:0008152 metabolic process	-11	42	18	30293	61	95	8	8.4	2.8	207|3320|3326|3553|5291|5743|7099|7124	AKT1|HSP90AA1|HSP90AB1|IL1B|PIK3CB|PTGS2|TLR4|TNF	-9.1	MyList
GO Biological Processes	19	GO:0060759	regulation of response to cytokine stimulus	19_GO:0050896 response to stimulus	-11	19	14	30293	187	95	11	12	3.3	834|841|2950|3091|3551|3569|5468|6352|7099|7132|7852	CASP1|CASP8|GSTP1|HIF1A|IKBKB|IL6|PPARG|CCL5|TLR4|TNFRSF1A|CXCR4	-9.1	MyList
GO Biological Processes	19	GO:0051960	regulation of nervous system development	19_GO:0032502 developmental process	-11	10	11	30293	468	95	15	16	3.7	207|1499|1956|2475|3065|3091|3553|3569|4137|5663|5925|5970|7124|7157|7852	AKT1|CTNNB1|EGFR|MTOR|HDAC1|HIF1A|IL1B|IL6|MAPT|PSEN1|RB1|RELA|TNF|TP53|CXCR4	-9.1	MyList
GO Biological Processes	19	GO:0051098	regulation of binding	19_GO:0065007 biological regulation	-11	15	13	30293	247	95	12	13	3.4	207|351|2932|3725|4318|5468|5566|5580|5599|5663|5925|120892	AKT1|APP|GSK3B|JUN|MMP9|PPARG|PRKACA|PRKCD|MAPK8|PSEN1|RB1|LRRK2	-9	MyList
GO Biological Processes	19	GO:0032731	positive regulation of interleukin-1 beta production	19_GO:0048518 positive regulation of biological process	-11	41	18	30293	62	95	8	8.4	2.8	351|834|841|3569|5970|6774|7099|7124	APP|CASP1|CASP8|IL6|RELA|STAT3|TLR4|TNF	-9	MyList
GO Biological Processes	19	GO:0048143	astrocyte activation	19_GO:0032502 developmental process	-11	100	24	30293	19	95	6	6.3	2.5	351|1956|3553|4137|5663|7124	APP|EGFR|IL1B|MAPT|PSEN1|TNF	-9	MyList
GO Biological Processes	19	GO:0014002	astrocyte development	19_GO:0032502 developmental process	-11	60	20	30293	37	95	7	7.4	2.7	351|1956|3553|4137|5663|7099|7124	APP|EGFR|IL1B|MAPT|PSEN1|TLR4|TNF	-9	MyList
GO Biological Processes	19	GO:0042326	negative regulation of phosphorylation	19_GO:0048519 negative regulation of biological process	-11	13	12	30293	317	95	13	14	3.5	207|801|808|2950|3553|4137|5468|5580|5663|5925|6622|23411|120892	AKT1|CALM1|CALM3|GSTP1|IL1B|MAPT|PPARG|PRKCD|PSEN1|RB1|SNCA|SIRT1|LRRK2	-9	MyList
GO Biological Processes	19	GO:0080164	regulation of nitric oxide metabolic process	19_GO:0008152 metabolic process	-11	40	18	30293	63	95	8	8.4	2.8	207|3320|3326|3553|5291|5743|7099|7124	AKT1|HSP90AA1|HSP90AB1|IL1B|PIK3CB|PTGS2|TLR4|TNF	-9	MyList
GO Biological Processes	19	GO:0050767	regulation of neurogenesis	19_GO:0032502 developmental process	-11	11	12	30293	393	95	14	15	3.6	1499|1956|2475|3065|3091|3553|3569|4137|5663|5925|5970|7124|7157|7852	CTNNB1|EGFR|MTOR|HDAC1|HIF1A|IL1B|IL6|MAPT|PSEN1|RB1|RELA|TNF|TP53|CXCR4	-9	MyList
GO Biological Processes	19	GO:1903530	regulation of secretion by cell	19_GO:0051179 localization	-11	9	11	30293	567	95	16	17	3.8	572|1588|1956|3091|3553|3569|3689|4843|5468|5566|6352|6622|7099|7124|7132|120892	BAD|CYP19A1|EGFR|HIF1A|IL1B|IL6|ITGB2|NOS2|PPARG|PRKACA|CCL5|SNCA|TLR4|TNF|TNFRSF1A|LRRK2	-8.9	MyList
GO Biological Processes	19	GO:0044772	mitotic cell cycle phase transition	19_GO:0009987 cellular process	-11	22	14	30293	142	95	10	11	3.1	351|595|596|801|808|890|891|898|983|6198	APP|CCND1|BCL2|CALM1|CALM3|CCNA2|CCNB1|CCNE1|CDK1|RPS6KB1	-8.9	MyList
GO Biological Processes	19	GO:1901992	positive regulation of mitotic cell cycle phase transition	19_GO:0048518 positive regulation of biological process	-11	29	16	30293	99	95	9	9.5	3	207|351|595|891|898|983|1956|4193|5925	AKT1|APP|CCND1|CCNB1|CCNE1|CDK1|EGFR|MDM2|RB1	-8.9	MyList
GO Biological Processes	19	GO:0007507	heart development	19_GO:0032502 developmental process	-11	9	11	30293	569	95	16	17	3.8	836|841|983|998|1499|2475|3091|3480|4193|4846|5594|5595|5663|5925|7132|7157	CASP3|CASP8|CDK1|CDC42|CTNNB1|MTOR|HIF1A|IGF1R|MDM2|NOS3|MAPK1|MAPK3|PSEN1|RB1|TNFRSF1A|TP53	-8.9	MyList
GO Biological Processes	19	GO:0031281	positive regulation of cyclase activity	19_GO:0065007 biological regulation	-11	59	20	30293	38	95	7	7.4	2.7	1432|4842|4843|4846|5595|5599|5894	MAPK14|NOS1|NOS2|NOS3|MAPK3|MAPK8|RAF1	-8.9	MyList
GO Biological Processes	19	GO:0048729	tissue morphogenesis	19_GO:0032502 developmental process	-11	9	11	30293	570	95	16	17	3.8	367|596|836|998|1499|1956|2099|2908|3091|4193|4804|4846|5566|5663|6714|7852	AR|BCL2|CASP3|CDC42|CTNNB1|EGFR|ESR1|NR3C1|HIF1A|MDM2|NGFR|NOS3|PRKACA|PSEN1|SRC|CXCR4	-8.9	MyList
GO Biological Processes	19	GO:0022409	positive regulation of cell-cell adhesion	19_GO:0048518 positive regulation of biological process	-11	13	12	30293	323	95	13	14	3.5	207|572|2475|2534|3553|3569|3689|5290|5970|6347|6352|6714|7124	AKT1|BAD|MTOR|FYN|IL1B|IL6|ITGB2|PIK3CA|RELA|CCL2|CCL5|SRC|TNF	-8.9	MyList
GO Biological Processes	19	GO:0045785	positive regulation of cell adhesion	19_GO:0048518 positive regulation of biological process	-11	9.9	11	30293	483	95	15	16	3.7	207|572|998|2475|2534|2932|3553|3569|3689|5290|5970|6347|6352|6714|7124	AKT1|BAD|CDC42|MTOR|FYN|GSK3B|IL1B|IL6|ITGB2|PIK3CA|RELA|CCL2|CCL5|SRC|TNF	-8.9	MyList
GO Biological Processes	19	GO:0031334	positive regulation of protein-containing complex assembly	19_GO:0048518 positive regulation of biological process	-10	18	13	30293	198	95	11	12	3.3	2475|2932|3320|4137|5599|5601|6622|6714|7099|7124|7157	MTOR|GSK3B|HSP90AA1|MAPT|MAPK8|MAPK9|SNCA|SRC|TLR4|TNF|TP53	-8.8	MyList
GO Biological Processes	19	GO:0030900	forebrain development	19_GO:0032502 developmental process	-10	11	11	30293	407	95	14	15	3.6	351|836|1499|1956|2534|2890|2932|3065|3091|3480|5663|6714|7852|120892	APP|CASP3|CTNNB1|EGFR|FYN|GRIA1|GSK3B|HDAC1|HIF1A|IGF1R|PSEN1|SRC|CXCR4|LRRK2	-8.8	MyList
GO Biological Processes	19	GO:0043525	positive regulation of neuron apoptotic process	19_GO:0048518 positive regulation of biological process	-10	38	17	30293	67	95	8	8.4	2.8	836|841|998|1499|2908|2932|7124|7157	CASP3|CASP8|CDC42|CTNNB1|NR3C1|GSK3B|TNF|TP53	-8.8	MyList
GO Biological Processes	19	GO:0032409	regulation of transporter activity	19_GO:0065007 biological regulation	-10	15	12	30293	262	95	12	13	3.4	351|596|801|808|3064|4318|4842|5468|5566|5580|6347|6622	APP|BCL2|CALM1|CALM3|HTT|MMP9|NOS1|PPARG|PRKACA|PRKCD|CCL2|SNCA	-8.8	MyList
GO Biological Processes	19	GO:0050728	negative regulation of inflammatory response	19_GO:0048519 negative regulation of biological process	-10	17	13	30293	201	95	11	12	3.3	1432|1588|2534|2950|4790|5468|5580|5925|6714|6774|7132	MAPK14|CYP19A1|FYN|GSTP1|NFKB1|PPARG|PRKCD|RB1|SRC|STAT3|TNFRSF1A	-8.8	MyList
GO Biological Processes	19	GO:0042307	positive regulation of protein import into nucleus	19_GO:0051179 localization	-10	56	19	30293	40	95	7	7.4	2.7	983|1432|3320|5295|5580|5663|5743	CDK1|MAPK14|HSP90AA1|PIK3R1|PRKCD|PSEN1|PTGS2	-8.8	MyList
GO Biological Processes	19	GO:0120032	regulation of plasma membrane bounded cell projection assembly	19_GO:0050789 regulation of biological process	-10	17	13	30293	202	95	11	12	3.3	207|998|2475|2932|3064|3265|3320|3383|5290|5295|5580	AKT1|CDC42|MTOR|GSK3B|HTT|HRAS|HSP90AA1|ICAM1|PIK3CA|PIK3R1|PRKCD	-8.7	MyList
GO Biological Processes	19	GO:1905477	positive regulation of protein localization to membrane	19_GO:0051179 localization	-10	27	15	30293	105	95	9	9.5	3	207|208|1956|2534|3265|3689|5290|5295|7124	AKT1|AKT2|EGFR|FYN|HRAS|ITGB2|PIK3CA|PIK3R1|TNF	-8.7	MyList
GO Biological Processes	19	GO:0044403	biological process involved in symbiotic interaction	19_GO:0044419 biological process involved in interspecies interaction between organisms	-10	14	12	30293	267	95	12	13	3.4	207|983|998|1508|1956|3065|3326|3383|3725|6352|6714|7852	AKT1|CDK1|CDC42|CTSB|EGFR|HDAC1|HSP90AB1|ICAM1|JUN|CCL5|SRC|CXCR4	-8.7	MyList
GO Biological Processes	19	GO:0009746	response to hexose	19_GO:0050896 response to stimulus	-10	21	14	30293	151	95	10	11	3.1	836|3091|3383|3480|5290|5566|5743|5894|6198|7124	CASP3|HIF1A|ICAM1|IGF1R|PIK3CA|PRKACA|PTGS2|RAF1|RPS6KB1|TNF	-8.7	MyList
GO Biological Processes	19	GO:2000573	positive regulation of DNA biosynthetic process	19_GO:0048518 positive regulation of biological process	-10	37	17	30293	69	95	8	8.4	2.8	890|1499|3320|3326|5594|5595|5609|7124	CCNA2|CTNNB1|HSP90AA1|HSP90AB1|MAPK1|MAPK3|MAP2K7|TNF	-8.7	MyList
GO Biological Processes	19	GO:0001525	angiogenesis	19_GO:0032502 developmental process	-10	12	12	30293	338	95	13	14	3.5	207|841|998|1432|1499|3091|3576|4846|5290|5291|5743|6347|23411	AKT1|CASP8|CDC42|MAPK14|CTNNB1|HIF1A|CXCL8|NOS3|PIK3CA|PIK3CB|PTGS2|CCL2|SIRT1	-8.7	MyList
GO Biological Processes	19	GO:0043123	positive regulation of canonical NF-kappaB signal transduction	19_GO:0048518 positive regulation of biological process	-10	17	13	30293	207	95	11	12	3.3	142|834|841|1499|2534|3551|3553|5970|7099|7124|7132	PARP1|CASP1|CASP8|CTNNB1|FYN|IKBKB|IL1B|RELA|TLR4|TNF|TNFRSF1A	-8.6	MyList
GO Biological Processes	19	GO:0071383	cellular response to steroid hormone stimulus	19_GO:0050896 response to stimulus	-10	21	14	30293	153	95	10	11	3.1	367|1956|2099|2100|2908|3312|3480|5594|6198|6714	AR|EGFR|ESR1|ESR2|NR3C1|HSPA8|IGF1R|MAPK1|RPS6KB1|SRC	-8.6	MyList
GO Biological Processes	19	GO:0051346	negative regulation of hydrolase activity	19_GO:0065007 biological regulation	-10	17	13	30293	208	95	11	12	3.3	207|2932|3265|3551|4318|4842|5894|6622|6714|7124|120892	AKT1|GSK3B|HRAS|IKBKB|MMP9|NOS1|RAF1|SNCA|SRC|TNF|LRRK2	-8.6	MyList
GO Biological Processes	19	GO:0010639	negative regulation of organelle organization	19_GO:0048519 negative regulation of biological process	-10	12	12	30293	342	95	13	14	3.5	142|207|598|2475|4137|5290|5295|5468|5580|6622|6714|7157|120892	PARP1|AKT1|BCL2L1|MTOR|MAPT|PIK3CA|PIK3R1|PPARG|PRKCD|SNCA|SRC|TP53|LRRK2	-8.6	MyList
GO Biological Processes	19	GO:0006970	response to osmotic stress	19_GO:0050896 response to stimulus	-10	36	17	30293	71	95	8	8.4	2.8	834|836|2475|3320|5609|5743|7124|7157	CASP1|CASP3|MTOR|HSP90AA1|MAP2K7|PTGS2|TNF|TP53	-8.6	MyList
GO Biological Processes	19	GO:0006935	chemotaxis	19_GO:0040011 locomotion	-10	12	12	30293	344	95	13	14	3.5	1432|3265|3553|3569|3576|3689|5291|5293|5580|5594|6347|6352|7852	MAPK14|HRAS|IL1B|IL6|CXCL8|ITGB2|PIK3CB|PIK3CD|PRKCD|MAPK1|CCL2|CCL5|CXCR4	-8.6	MyList
GO Biological Processes	19	GO:0044770	cell cycle phase transition	19_GO:0009987 cellular process	-10	21	14	30293	155	95	10	11	3.1	351|595|596|801|808|890|891|898|983|6198	APP|CCND1|BCL2|CALM1|CALM3|CCNA2|CCNB1|CCNE1|CDK1|RPS6KB1	-8.6	MyList
GO Biological Processes	19	GO:0042330	taxis	19_GO:0040011 locomotion	-10	12	12	30293	346	95	13	14	3.5	1432|3265|3553|3569|3576|3689|5291|5293|5580|5594|6347|6352|7852	MAPK14|HRAS|IL1B|IL6|CXCL8|ITGB2|PIK3CB|PIK3CD|PRKCD|MAPK1|CCL2|CCL5|CXCR4	-8.6	MyList
GO Biological Processes	19	GO:0008625	extrinsic apoptotic signaling pathway via death domain receptors	19_GO:0050896 response to stimulus	-10	52	19	30293	43	95	7	7.4	2.7	572|596|841|5295|5894|7124|7132	BAD|BCL2|CASP8|PIK3R1|RAF1|TNF|TNFRSF1A	-8.5	MyList
GO Biological Processes	19	GO:0032768	regulation of monooxygenase activity	19_GO:0065007 biological regulation	-10	52	19	30293	43	95	7	7.4	2.7	207|1956|3091|3553|4790|6622|7124	AKT1|EGFR|HIF1A|IL1B|NFKB1|SNCA|TNF	-8.5	MyList
GO Biological Processes	19	GO:1900076	regulation of cellular response to insulin stimulus	19_GO:0050896 response to stimulus	-10	35	16	30293	72	95	8	8.4	2.8	2932|3553|5468|5580|5970|6198|6714|23411	GSK3B|IL1B|PPARG|PRKCD|RELA|RPS6KB1|SRC|SIRT1	-8.5	MyList
GO Biological Processes	19	GO:0008630	intrinsic apoptotic signaling pathway in response to DNA damage	19_GO:0050896 response to stimulus	-10	35	16	30293	72	95	8	8.4	2.8	572|596|598|5295|7124|7132|7157|23411	BAD|BCL2|BCL2L1|PIK3R1|TNF|TNFRSF1A|TP53|SIRT1	-8.5	MyList
GO Biological Processes	19	GO:0032651	regulation of interleukin-1 beta production	19_GO:0032501 multicellular organismal process	-10	26	15	30293	110	95	9	9.5	3	351|834|841|2950|3569|5970|6774|7099|7124	APP|CASP1|CASP8|GSTP1|IL6|RELA|STAT3|TLR4|TNF	-8.5	MyList
GO Biological Processes	19	GO:1901873	regulation of post-translational protein modification	19_GO:0008152 metabolic process	-10	14	12	30293	277	95	12	13	3.4	207|1499|2534|2932|3091|3309|3320|3326|5601|5970|23411|120892	AKT1|CTNNB1|FYN|GSK3B|HIF1A|HSPA5|HSP90AA1|HSP90AB1|MAPK9|RELA|SIRT1|LRRK2	-8.5	MyList
GO Biological Processes	19	GO:0034765	regulation of monoatomic ion transmembrane transport	19_GO:0051179 localization	-10	12	11	30293	349	95	13	14	3.5	596|801|808|2534|2902|2903|2904|3064|4318|4842|5566|6347|6622	BCL2|CALM1|CALM3|FYN|GRIN1|GRIN2A|GRIN2B|HTT|MMP9|NOS1|PRKACA|CCL2|SNCA	-8.5	MyList
GO Biological Processes	19	GO:0050851	antigen receptor-mediated signaling pathway	19_GO:0002376 immune system process	-10	20	14	30293	158	95	10	11	3.1	596|2534|3265|3551|4790|4792|5290|5293|5594|5663	BCL2|FYN|HRAS|IKBKB|NFKB1|NFKBIA|PIK3CA|PIK3CD|MAPK1|PSEN1	-8.5	MyList
GO Biological Processes	19	GO:0034284	response to monosaccharide	19_GO:0050896 response to stimulus	-10	20	14	30293	158	95	10	11	3.1	836|3091|3383|3480|5290|5566|5743|5894|6198|7124	CASP3|HIF1A|ICAM1|IGF1R|PIK3CA|PRKACA|PTGS2|RAF1|RPS6KB1|TNF	-8.5	MyList
GO Biological Processes	19	GO:0032732	positive regulation of interleukin-1 production	19_GO:0048518 positive regulation of biological process	-10	35	16	30293	73	95	8	8.4	2.8	351|834|841|3569|5970|6774|7099|7124	APP|CASP1|CASP8|IL6|RELA|STAT3|TLR4|TNF	-8.5	MyList
GO Biological Processes	19	GO:0001678	intracellular glucose homeostasis	19_GO:0042592 homeostatic process	-10	26	15	30293	112	95	9	9.5	3	3091|3383|3480|4804|5290|5295|5566|5894|23411	HIF1A|ICAM1|IGF1R|NGFR|PIK3CA|PIK3R1|PRKACA|RAF1|SIRT1	-8.5	MyList
GO Biological Processes	19	GO:0070374	positive regulation of ERK1 and ERK2 cascade	19_GO:0048518 positive regulation of biological process	-10	16	13	30293	216	95	11	12	3.3	351|1956|3265|3383|5595|5609|6347|6352|6714|7099|7124	APP|EGFR|HRAS|ICAM1|MAPK3|MAP2K7|CCL2|CCL5|SRC|TLR4|TNF	-8.5	MyList
GO Biological Processes	19	GO:0014015	positive regulation of gliogenesis	19_GO:0032502 developmental process	-10	34	16	30293	74	95	8	8.4	2.8	1956|2475|3065|3553|3569|5970|7124|7852	EGFR|MTOR|HDAC1|IL1B|IL6|RELA|TNF|CXCR4	-8.4	MyList
GO Biological Processes	19	GO:0051972	regulation of telomerase activity	19_GO:0008152 metabolic process	-10	50	18	30293	45	95	7	7.4	2.7	3320|3326|5594|5595|5609|6714|7157	HSP90AA1|HSP90AB1|MAPK1|MAPK3|MAP2K7|SRC|TP53	-8.4	MyList
GO Biological Processes	19	GO:0071560	cellular response to transforming growth factor beta stimulus	19_GO:0050896 response to stimulus	-10	20	13	30293	162	95	10	11	3.1	142|2353|2534|2908|3480|3725|6714|6774|7157|23411	PARP1|FOS|FYN|NR3C1|IGF1R|JUN|SRC|STAT3|TP53|SIRT1	-8.4	MyList
GO Biological Processes	19	GO:0051046	regulation of secretion	19_GO:0051179 localization	-10	8.2	10	30293	621	95	16	17	3.8	572|1588|1956|3091|3553|3569|3689|4843|5468|5566|6352|6622|7099|7124|7132|120892	BAD|CYP19A1|EGFR|HIF1A|IL1B|IL6|ITGB2|NOS2|PPARG|PRKACA|CCL5|SNCA|TLR4|TNF|TNFRSF1A|LRRK2	-8.4	MyList
GO Biological Processes	19	GO:0071482	cellular response to light stimulus	19_GO:0050896 response to stimulus	-10	25	14	30293	115	95	9	9.5	3	142|208|1432|4193|4318|5295|5580|7157|23411	PARP1|AKT2|MAPK14|MDM2|MMP9|PIK3R1|PRKCD|TP53|SIRT1	-8.4	MyList
GO Biological Processes	19	GO:0031348	negative regulation of defense response	19_GO:0048519 negative regulation of biological process	-9.9	13	12	30293	289	95	12	13	3.4	142|1432|1588|2534|2950|4790|5468|5580|5925|6714|6774|7132	PARP1|MAPK14|CYP19A1|FYN|GSTP1|NFKB1|PPARG|PRKCD|RB1|SRC|STAT3|TNFRSF1A	-8.3	MyList
GO Biological Processes	19	GO:0051640	organelle localization	19_GO:0051179 localization	-9.9	8.9	10	30293	539	95	15	16	3.7	801|891|998|1499|2475|2908|3064|3091|4137|5293|5663|5925|6622|23411|120892	CALM1|CCNB1|CDC42|CTNNB1|MTOR|NR3C1|HTT|HIF1A|MAPT|PIK3CD|PSEN1|RB1|SNCA|SIRT1|LRRK2	-8.3	MyList
GO Biological Processes	19	GO:0071559	response to transforming growth factor beta	19_GO:0050896 response to stimulus	-9.8	19	13	30293	168	95	10	11	3.1	142|2353|2534|2908|3480|3725|6714|6774|7157|23411	PARP1|FOS|FYN|NR3C1|IGF1R|JUN|SRC|STAT3|TP53|SIRT1	-8.2	MyList
GO Biological Processes	19	GO:0007565	female pregnancy	19_GO:0022414 reproductive process	-9.8	19	13	30293	169	95	10	11	3.1	142|207|367|596|1508|2099|2353|3553|4318|5743	PARP1|AKT1|AR|BCL2|CTSB|ESR1|FOS|IL1B|MMP9|PTGS2	-8.2	MyList
GO Biological Processes	19	GO:1901989	positive regulation of cell cycle phase transition	19_GO:0048518 positive regulation of biological process	-9.8	24	14	30293	120	95	9	9.5	3	207|351|595|891|898|983|1956|4193|5925	AKT1|APP|CCND1|CCNB1|CCNE1|CDK1|EGFR|MDM2|RB1	-8.2	MyList
GO Biological Processes	19	GO:0002009	morphogenesis of an epithelium	19_GO:0032502 developmental process	-9.8	9.8	11	30293	455	95	14	15	3.6	367|596|836|998|1499|1956|2099|2908|3091|4804|5566|5663|6714|7852	AR|BCL2|CASP3|CDC42|CTNNB1|EGFR|ESR1|NR3C1|HIF1A|NGFR|PRKACA|PSEN1|SRC|CXCR4	-8.2	MyList
GO Biological Processes	19	GO:0001933	negative regulation of protein phosphorylation	19_GO:0048519 negative regulation of biological process	-9.8	13	12	30293	297	95	12	13	3.4	207|801|808|2950|3553|5468|5580|5663|5925|6622|23411|120892	AKT1|CALM1|CALM3|GSTP1|IL1B|PPARG|PRKCD|PSEN1|RB1|SNCA|SIRT1|LRRK2	-8.2	MyList
GO Biological Processes	19	GO:0010632	regulation of epithelial cell migration	19_GO:0040011 locomotion	-9.8	13	12	30293	298	95	12	13	3.4	207|2475|3091|4318|4846|5291|5293|5468|5743|6714|7124|23411	AKT1|MTOR|HIF1A|MMP9|NOS3|PIK3CB|PIK3CD|PPARG|PTGS2|SRC|TNF|SIRT1	-8.2	MyList
GO Biological Processes	19	GO:1900015	regulation of cytokine production involved in inflammatory response	19_GO:0032501 multicellular organismal process	-9.7	31	15	30293	81	95	8	8.4	2.8	1432|3091|3569|4843|5601|6774|7099|7124	MAPK14|HIF1A|IL6|NOS2|MAPK9|STAT3|TLR4|TNF	-8.1	MyList
GO Biological Processes	19	GO:0045861	negative regulation of proteolysis	19_GO:0048519 negative regulation of biological process	-9.7	15	12	30293	232	95	11	12	3.3	207|3326|4193|4318|5663|5894|6622|6714|7124|7157|120892	AKT1|HSP90AB1|MDM2|MMP9|PSEN1|RAF1|SNCA|SRC|TNF|TP53|LRRK2	-8.1	MyList
GO Biological Processes	19	GO:0099536	synaptic signaling	19_GO:0050789 regulation of biological process	-9.7	9.7	11	30293	460	95	14	15	3.6	207|1499|2890|2902|2903|2904|2908|2932|4842|5594|5663|5970|6622|120892	AKT1|CTNNB1|GRIA1|GRIN1|GRIN2A|GRIN2B|NR3C1|GSK3B|NOS1|MAPK1|PSEN1|RELA|SNCA|LRRK2	-8.1	MyList
GO Biological Processes	19	GO:0043406	positive regulation of MAP kinase activity	19_GO:0048518 positive regulation of biological process	-9.7	31	15	30293	82	95	8	8.4	2.8	1956|3265|3553|4217|5609|7099|7124|120892	EGFR|HRAS|IL1B|MAP3K5|MAP2K7|TLR4|TNF|LRRK2	-8.1	MyList
GO Biological Processes	19	GO:0001959	regulation of cytokine-mediated signaling pathway	19_GO:0050896 response to stimulus	-9.7	18	13	30293	175	95	10	11	3.1	834|841|2950|3091|3551|3569|5468|6352|7132|7852	CASP1|CASP8|GSTP1|HIF1A|IKBKB|IL6|PPARG|CCL5|TNFRSF1A|CXCR4	-8.1	MyList
GO Biological Processes	19	GO:0009615	response to virus	19_GO:0044419 biological process involved in interspecies interaction between organisms	-9.7	11	11	30293	380	95	13	14	3.5	596|598|834|1432|3091|3320|3551|3569|4790|5970|6352|7124|7852	BCL2|BCL2L1|CASP1|MAPK14|HIF1A|HSP90AA1|IKBKB|IL6|NFKB1|RELA|CCL5|TNF|CXCR4	-8.1	MyList
GO Biological Processes	19	GO:0009636	response to toxic substance	19_GO:0050896 response to stimulus	-9.7	15	12	30293	236	95	11	12	3.3	596|983|2353|2890|2950|4193|4846|5743|6198|6352|7124	BCL2|CDK1|FOS|GRIA1|GSTP1|MDM2|NOS3|PTGS2|RPS6KB1|CCL5|TNF	-8.1	MyList
GO Biological Processes	19	GO:0010634	positive regulation of epithelial cell migration	19_GO:0040011 locomotion	-9.6	18	13	30293	177	95	10	11	3.1	207|2475|3091|4318|4846|5291|5293|5743|6714|23411	AKT1|MTOR|HIF1A|MMP9|NOS3|PIK3CB|PIK3CD|PTGS2|SRC|SIRT1	-8	MyList
GO Biological Processes	19	GO:1904062	regulation of monoatomic cation transmembrane transport	19_GO:0051179 localization	-9.6	12	11	30293	309	95	12	13	3.4	596|801|808|2534|2902|2903|2904|3064|4318|4842|5566|6622	BCL2|CALM1|CALM3|FYN|GRIN1|GRIN2A|GRIN2B|HTT|MMP9|NOS1|PRKACA|SNCA	-8	MyList
GO Biological Processes	19	GO:1903320	regulation of protein modification by small protein conjugation or removal	19_GO:0008152 metabolic process	-9.6	15	12	30293	241	95	11	12	3.3	207|1499|2534|2932|3091|3309|3320|3326|5601|5970|120892	AKT1|CTNNB1|FYN|GSK3B|HIF1A|HSPA5|HSP90AA1|HSP90AB1|MAPK9|RELA|LRRK2	-8	MyList
GO Biological Processes	19	GO:1904707	positive regulation of vascular associated smooth muscle cell proliferation	19_GO:0048518 positive regulation of biological process	-9.5	43	17	30293	52	95	7	7.4	2.7	1786|3725|4193|4217|4318|6714|7124	DNMT1|JUN|MDM2|MAP3K5|MMP9|SRC|TNF	-8	MyList
GO Biological Processes	19	GO:0038093	Fc receptor signaling pathway	19_GO:0002376 immune system process	-9.5	43	17	30293	52	95	7	7.4	2.7	2534|3551|5580|5599|5601|5609|6714	FYN|IKBKB|PRKCD|MAPK8|MAPK9|MAP2K7|SRC	-8	MyList
GO Biological Processes	19	GO:0046649	lymphocyte activation	19_GO:0002376 immune system process	-9.5	9.4	10	30293	475	95	14	15	3.6	596|841|1499|2475|2534|3383|3569|5293|5295|5580|5663|6774|7099|7157	BCL2|CASP8|CTNNB1|MTOR|FYN|ICAM1|IL6|PIK3CD|PIK3R1|PRKCD|PSEN1|STAT3|TLR4|TP53	-8	MyList
GO Biological Processes	19	GO:0032652	regulation of interleukin-1 production	19_GO:0032501 multicellular organismal process	-9.5	22	14	30293	129	95	9	9.5	3	351|834|841|2950|3569|5970|6774|7099|7124	APP|CASP1|CASP8|GSTP1|IL6|RELA|STAT3|TLR4|TNF	-7.9	MyList
GO Biological Processes	19	GO:0050807	regulation of synapse organization	19_GO:0050789 regulation of biological process	-9.5	14	12	30293	243	95	11	12	3.3	207|351|998|1432|1499|2534|2904|5663|6622|7124|120892	AKT1|APP|CDC42|MAPK14|CTNNB1|FYN|GRIN2B|PSEN1|SNCA|TNF|LRRK2	-7.9	MyList
GO Biological Processes	19	GO:0090257	regulation of muscle system process	19_GO:0032501 multicellular organismal process	-9.5	14	12	30293	245	95	11	12	3.3	142|801|808|3320|4842|4846|5468|5566|5743|6198|7132	PARP1|CALM1|CALM3|HSP90AA1|NOS1|NOS3|PPARG|PRKACA|PTGS2|RPS6KB1|TNFRSF1A	-7.9	MyList
GO Biological Processes	19	GO:0042110	T cell activation	19_GO:0002376 immune system process	-9.5	12	11	30293	316	95	12	13	3.4	596|841|1499|2475|2534|3383|3569|5293|5295|5663|6774|7157	BCL2|CASP8|CTNNB1|MTOR|FYN|ICAM1|IL6|PIK3CD|PIK3R1|PSEN1|STAT3|TP53	-7.9	MyList
GO Biological Processes	19	GO:0006366	transcription by RNA polymerase II	19_GO:0008152 metabolic process	-9.5	10	11	30293	395	95	13	14	3.5	142|367|1432|1499|2099|2353|4790|5295|5468|5925|6774|7132|7157	PARP1|AR|MAPK14|CTNNB1|ESR1|FOS|NFKB1|PIK3R1|PPARG|RB1|STAT3|TNFRSF1A|TP53	-7.9	MyList
GO Biological Processes	19	GO:0050769	positive regulation of neurogenesis	19_GO:0032502 developmental process	-9.5	14	12	30293	246	95	11	12	3.3	1499|1956|2475|3065|3091|3553|3569|4137|5970|7124|7852	CTNNB1|EGFR|MTOR|HDAC1|HIF1A|IL1B|IL6|MAPT|RELA|TNF|CXCR4	-7.9	MyList
GO Biological Processes	19	GO:0016032	viral process	19_GO:0016032 viral process	-9.4	14	12	30293	247	95	11	12	3.3	207|983|1508|1956|2932|3326|3383|3725|6347|7157|7852	AKT1|CDK1|CTSB|EGFR|GSK3B|HSP90AB1|ICAM1|JUN|CCL2|TP53|CXCR4	-7.9	MyList
GO Biological Processes	19	GO:0031279	regulation of cyclase activity	19_GO:0065007 biological regulation	-9.4	41	17	30293	54	95	7	7.4	2.7	1432|4842|4843|4846|5595|5599|5894	MAPK14|NOS1|NOS2|NOS3|MAPK3|MAPK8|RAF1	-7.9	MyList
GO Biological Processes	19	GO:0018107	peptidyl-threonine phosphorylation	19_GO:0008152 metabolic process	-9.4	41	17	30293	54	95	7	7.4	2.7	207|983|2932|5580|5594|5599|120892	AKT1|CDK1|GSK3B|PRKCD|MAPK1|MAPK8|LRRK2	-7.9	MyList
GO Biological Processes	19	GO:0050803	regulation of synapse structure or activity	19_GO:0065007 biological regulation	-9.4	14	12	30293	249	95	11	12	3.3	207|351|998|1432|1499|2534|2904|5663|6622|7124|120892	AKT1|APP|CDC42|MAPK14|CTNNB1|FYN|GRIN2B|PSEN1|SNCA|TNF|LRRK2	-7.8	MyList
GO Biological Processes	19	GO:0046890	regulation of lipid biosynthetic process	19_GO:0008152 metabolic process	-9.4	17	12	30293	187	95	10	11	3.1	207|2475|2908|3480|3553|4790|5580|5743|7124|23411	AKT1|MTOR|NR3C1|IGF1R|IL1B|NFKB1|PRKCD|PTGS2|TNF|SIRT1	-7.8	MyList
GO Biological Processes	19	GO:0034644	cellular response to UV	19_GO:0050896 response to stimulus	-9.4	28	15	30293	90	95	8	8.4	2.8	142|1432|4193|4318|5295|5580|7157|23411	PARP1|MAPK14|MDM2|MMP9|PIK3R1|PRKCD|TP53|SIRT1	-7.8	MyList
GO Biological Processes	19	GO:2000106	regulation of leukocyte apoptotic process	19_GO:0050789 regulation of biological process	-9.4	28	15	30293	90	95	8	8.4	2.8	596|598|3091|5291|5293|6352|7157|23411	BCL2|BCL2L1|HIF1A|PIK3CB|PIK3CD|CCL5|TP53|SIRT1	-7.8	MyList
GO Biological Processes	19	GO:0010507	negative regulation of autophagy	19_GO:0048519 negative regulation of biological process	-9.4	28	15	30293	90	95	8	8.4	2.8	207|596|2475|5290|6622|6774|7157|120892	AKT1|BCL2|MTOR|PIK3CA|SNCA|STAT3|TP53|LRRK2	-7.8	MyList
GO Biological Processes	19	GO:0044703	multi-organism reproductive process	19_GO:0022414 reproductive process	-9.3	17	12	30293	190	95	10	11	3.1	142|207|367|596|1508|2099|2353|3553|4318|5743	PARP1|AKT1|AR|BCL2|CTSB|ESR1|FOS|IL1B|MMP9|PTGS2	-7.8	MyList
GO Biological Processes	19	GO:0043393	regulation of protein binding	19_GO:0065007 biological regulation	-9.3	21	13	30293	136	95	9	9.5	3	207|351|2932|4318|5566|5580|5599|5663|120892	AKT1|APP|GSK3B|MMP9|PRKACA|PRKCD|MAPK8|PSEN1|LRRK2	-7.8	MyList
GO Biological Processes	19	GO:0051251	positive regulation of lymphocyte activation	19_GO:0002376 immune system process	-9.3	12	11	30293	326	95	12	13	3.4	207|572|596|2475|2534|3553|3569|5290|6347|6352|6714|7099	AKT1|BAD|BCL2|MTOR|FYN|IL1B|IL6|PIK3CA|CCL2|CCL5|SRC|TLR4	-7.7	MyList
GO Biological Processes	19	GO:0046883	regulation of hormone secretion	19_GO:0051179 localization	-9.3	14	11	30293	254	95	11	12	3.3	572|1588|1956|3091|3553|3569|4843|5468|5566|6352|7124	BAD|CYP19A1|EGFR|HIF1A|IL1B|IL6|NOS2|PPARG|PRKACA|CCL5|TNF	-7.7	MyList
GO Biological Processes	19	GO:0010212	response to ionizing radiation	19_GO:0050896 response to stimulus	-9.3	21	13	30293	137	95	9	9.5	3	142|596|598|836|1432|3265|4193|7157|23411	PARP1|BCL2|BCL2L1|CASP3|MAPK14|HRAS|MDM2|TP53|SIRT1	-7.7	MyList
GO Biological Processes	19	GO:0090594	inflammatory response to wounding	19_GO:0050896 response to stimulus	-9.3	110	24	30293	14	95	5	5.3	2.3	3091|3569|5601|7099|7124	HIF1A|IL6|MAPK9|TLR4|TNF	-7.7	MyList
GO Biological Processes	19	GO:0048638	regulation of developmental growth	19_GO:0040007 growth	-9.3	12	11	30293	330	95	12	13	3.4	207|351|367|596|983|1432|2932|4137|5290|6198|6774|7852	AKT1|APP|AR|BCL2|CDK1|MAPK14|GSK3B|MAPT|PIK3CA|RPS6KB1|STAT3|CXCR4	-7.7	MyList
GO Biological Processes	19	GO:0010575	positive regulation of vascular endothelial growth factor production	19_GO:0048518 positive regulation of biological process	-9.3	62	19	30293	31	95	6	6.3	2.5	3091|3553|3569|5743|5970|6774	HIF1A|IL1B|IL6|PTGS2|RELA|STAT3	-7.7	MyList
GO Biological Processes	19	GO:1900017	positive regulation of cytokine production involved in inflammatory response	19_GO:0048518 positive regulation of biological process	-9.3	62	19	30293	31	95	6	6.3	2.5	3091|3569|5601|6774|7099|7124	HIF1A|IL6|MAPK9|STAT3|TLR4|TNF	-7.7	MyList
GO Biological Processes	19	GO:0008585	female gonad development	19_GO:0022414 reproductive process	-9.2	27	14	30293	93	95	8	8.4	2.8	596|598|836|1588|2099|4846|6714|23411	BCL2|BCL2L1|CASP3|CYP19A1|ESR1|NOS3|SRC|SIRT1	-7.7	MyList
GO Biological Processes	19	GO:1904705	regulation of vascular associated smooth muscle cell proliferation	19_GO:0050789 regulation of biological process	-9.2	27	14	30293	93	95	8	8.4	2.8	1786|3725|4193|4217|4318|5468|6714|7124	DNMT1|JUN|MDM2|MAP3K5|MMP9|PPARG|SRC|TNF	-7.7	MyList
GO Biological Processes	19	GO:1903522	regulation of blood circulation	19_GO:0032501 multicellular organismal process	-9.2	14	11	30293	258	95	11	12	3.3	801|808|1956|3320|4193|4842|4846|5566|5743|6714|7124	CALM1|CALM3|EGFR|HSP90AA1|MDM2|NOS1|NOS3|PRKACA|PTGS2|SRC|TNF	-7.7	MyList
GO Biological Processes	19	GO:0046330	positive regulation of JNK cascade	19_GO:0048518 positive regulation of biological process	-9.2	27	14	30293	94	95	8	8.4	2.8	351|998|3265|3553|4217|5609|7099|7124	APP|CDC42|HRAS|IL1B|MAP3K5|MAP2K7|TLR4|TNF	-7.7	MyList
GO Biological Processes	19	GO:0071229	cellular response to acid chemical	19_GO:0050896 response to stimulus	-9.2	27	14	30293	94	95	8	8.4	2.8	598|1786|1956|2475|2534|2890|5290|7124	BCL2L1|DNMT1|EGFR|MTOR|FYN|GRIA1|PIK3CA|TNF	-7.7	MyList
GO Biological Processes	19	GO:0042306	regulation of protein import into nucleus	19_GO:0051179 localization	-9.2	38	16	30293	58	95	7	7.4	2.7	983|1432|3320|5295|5580|5663|5743	CDK1|MAPK14|HSP90AA1|PIK3R1|PRKCD|PSEN1|PTGS2	-7.6	MyList
GO Biological Processes	19	GO:0051249	regulation of lymphocyte activation	19_GO:0002376 immune system process	-9.2	8.8	10	30293	505	95	14	15	3.6	207|572|596|836|1499|2475|2534|3553|3569|5290|6347|6352|6714|7099	AKT1|BAD|BCL2|CASP3|CTNNB1|MTOR|FYN|IL1B|IL6|PIK3CA|CCL2|CCL5|SRC|TLR4	-7.6	MyList
GO Biological Processes	19	GO:0007178	transmembrane receptor protein serine/threonine kinase signaling pathway	19_GO:0050896 response to stimulus	-9.2	16	12	30293	196	95	10	11	3.1	142|1432|2353|3725|5468|5595|6714|6774|7157|23411	PARP1|MAPK14|FOS|JUN|PPARG|MAPK3|SRC|STAT3|TP53|SIRT1	-7.6	MyList
GO Biological Processes	19	GO:0008015	blood circulation	19_GO:0032501 multicellular organismal process	-9.2	9.9	10	30293	417	95	13	14	3.5	367|998|1956|2475|4842|4843|4846|5290|5468|5743|6714|7124|7852	AR|CDC42|EGFR|MTOR|NOS1|NOS2|NOS3|PIK3CA|PPARG|PTGS2|SRC|TNF|CXCR4	-7.6	MyList
GO Biological Processes	19	GO:0003013	circulatory system process	19_GO:0032501 multicellular organismal process	-9.2	8.8	9.9	30293	507	95	14	15	3.6	367|998|1956|2475|2534|4842|4843|4846|5290|5468|5743|6714|7124|7852	AR|CDC42|EGFR|MTOR|FYN|NOS1|NOS2|NOS3|PIK3CA|PPARG|PTGS2|SRC|TNF|CXCR4	-7.6	MyList
GO Biological Processes	19	GO:0034248	regulation of amide metabolic process	19_GO:0008152 metabolic process	-9.2	8.8	9.9	30293	508	95	14	15	3.6	207|208|351|836|2475|3569|5315|5580|5970|6198|6352|6622|7124|7157	AKT1|AKT2|APP|CASP3|MTOR|IL6|PKM|PRKCD|RELA|RPS6KB1|CCL5|SNCA|TNF|TP53	-7.6	MyList
GO Biological Processes	19	GO:0030163	protein catabolic process	19_GO:0008152 metabolic process	-9.2	7.2	9.4	30293	710	95	16	17	3.8	207|836|841|1499|1508|2475|2534|2903|2932|3309|3312|3320|4193|5663|5970|23411	AKT1|CASP3|CASP8|CTNNB1|CTSB|MTOR|FYN|GRIN2A|GSK3B|HSPA5|HSPA8|HSP90AA1|MDM2|PSEN1|RELA|SIRT1	-7.6	MyList
GO Biological Processes	19	GO:0044706	multi-multicellular organism process	19_GO:0032501 multicellular organismal process	-9.2	16	12	30293	198	95	10	11	3.1	142|207|367|596|1508|2099|2353|3553|4318|5743	PARP1|AKT1|AR|BCL2|CTSB|ESR1|FOS|IL1B|MMP9|PTGS2	-7.6	MyList
GO Biological Processes	19	GO:1903706	regulation of hemopoiesis	19_GO:0002376 immune system process	-9.1	9.8	10	30293	422	95	13	14	3.5	572|841|1432|1499|2353|2475|3091|4792|5295|5925|6774|7099|7124	BAD|CASP8|MAPK14|CTNNB1|FOS|MTOR|HIF1A|NFKBIA|PIK3R1|RB1|STAT3|TLR4|TNF	-7.6	MyList
GO Biological Processes	19	GO:0046545	development of primary female sexual characteristics	19_GO:0022414 reproductive process	-9.1	26	14	30293	97	95	8	8.4	2.8	596|598|836|1588|2099|4846|6714|23411	BCL2|BCL2L1|CASP3|CYP19A1|ESR1|NOS3|SRC|SIRT1	-7.5	MyList
GO Biological Processes	19	GO:0034763	negative regulation of transmembrane transport	19_GO:0051179 localization	-9.1	20	13	30293	144	95	9	9.5	3	207|208|596|801|808|3553|4318|4842|7124	AKT1|AKT2|BCL2|CALM1|CALM3|IL1B|MMP9|NOS1|TNF	-7.5	MyList
GO Biological Processes	19	GO:0070663	regulation of leukocyte proliferation	19_GO:0050789 regulation of biological process	-9.1	13	11	30293	267	95	11	12	3.3	596|598|836|1499|2950|3553|3569|5594|5595|6352|7099	BCL2|BCL2L1|CASP3|CTNNB1|GSTP1|IL1B|IL6|MAPK1|MAPK3|CCL5|TLR4	-7.5	MyList
GO Biological Processes	19	GO:0032006	regulation of TOR signaling	19_GO:0050896 response to stimulus	-9.1	20	13	30293	145	95	9	9.5	3	207|2932|3091|5290|5566|5595|6198|6714|23411	AKT1|GSK3B|HIF1A|PIK3CA|PRKACA|MAPK3|RPS6KB1|SRC|SIRT1	-7.5	MyList
GO Biological Processes	19	GO:0002263	cell activation involved in immune response	19_GO:0002376 immune system process	-9.1	16	12	30293	202	95	10	11	3.1	351|2475|3383|3569|5293|5663|6774|7099|7124|7157	APP|MTOR|ICAM1|IL6|PIK3CD|PSEN1|STAT3|TLR4|TNF|TP53	-7.5	MyList
GO Biological Processes	19	GO:0050708	regulation of protein secretion	19_GO:0051179 localization	-9	13	11	30293	269	95	11	12	3.3	572|1956|3091|3553|3569|4843|5468|5566|6352|7099|7124	BAD|EGFR|HIF1A|IL1B|IL6|NOS2|PPARG|PRKACA|CCL5|TLR4|TNF	-7.5	MyList
GO Biological Processes	19	GO:0043470	regulation of carbohydrate catabolic process	19_GO:0008152 metabolic process	-9	37	16	30293	61	95	7	7.4	2.7	351|2475|3091|5566|5663|6774|7157	APP|MTOR|HIF1A|PRKACA|PSEN1|STAT3|TP53	-7.5	MyList
GO Biological Processes	19	GO:0002683	negative regulation of immune system process	19_GO:0002376 immune system process	-9	8.6	9.8	30293	520	95	14	15	3.6	142|207|836|1432|1499|1588|2534|3312|5295|5468|6347|6714|7099|7124	PARP1|AKT1|CASP3|MAPK14|CTNNB1|CYP19A1|FYN|HSPA8|PIK3R1|PPARG|CCL2|SRC|TLR4|TNF	-7.5	MyList
GO Biological Processes	19	GO:0048514	blood vessel morphogenesis	19_GO:0032502 developmental process	-9	9.6	10	30293	431	95	13	14	3.5	207|841|998|1432|1499|3091|3576|4846|5290|5291|5743|6347|23411	AKT1|CASP8|CDC42|MAPK14|CTNNB1|HIF1A|CXCL8|NOS3|PIK3CA|PIK3CB|PTGS2|CCL2|SIRT1	-7.5	MyList
GO Biological Processes	19	GO:0099537	trans-synaptic signaling	19_GO:0050789 regulation of biological process	-9	9.6	10	30293	431	95	13	14	3.5	207|1499|2890|2902|2903|2904|2908|2932|4842|5594|5663|6622|120892	AKT1|CTNNB1|GRIA1|GRIN1|GRIN2A|GRIN2B|NR3C1|GSK3B|NOS1|MAPK1|PSEN1|SNCA|LRRK2	-7.5	MyList
GO Biological Processes	19	GO:0002687	positive regulation of leukocyte migration	19_GO:0040011 locomotion	-9	19	13	30293	149	95	9	9.5	3	351|3383|3569|3576|5295|5594|5595|6352|7124	APP|ICAM1|IL6|CXCL8|PIK3R1|MAPK1|MAPK3|CCL5|TNF	-7.4	MyList
GO Biological Processes	19	GO:0010906	regulation of glucose metabolic process	19_GO:0008152 metabolic process	-9	25	14	30293	101	95	8	8.4	2.8	207|208|572|2908|5566|6714|7157|23411	AKT1|AKT2|BAD|NR3C1|PRKACA|SRC|TP53|SIRT1	-7.4	MyList
GO Biological Processes	19	GO:0043255	regulation of carbohydrate biosynthetic process	19_GO:0008152 metabolic process	-9	25	14	30293	101	95	8	8.4	2.8	207|208|2908|2932|4790|5566|6622|23411	AKT1|AKT2|NR3C1|GSK3B|NFKB1|PRKACA|SNCA|SIRT1	-7.4	MyList
GO Biological Processes	19	GO:0032755	positive regulation of interleukin-6 production	19_GO:0048518 positive regulation of biological process	-9	25	14	30293	101	95	8	8.4	2.8	351|3553|3569|4843|5970|6774|7099|7124	APP|IL1B|IL6|NOS2|RELA|STAT3|TLR4|TNF	-7.4	MyList
GO Biological Processes	19	GO:0021537	telencephalon development	19_GO:0032502 developmental process	-8.9	13	11	30293	275	95	11	12	3.3	836|1499|1956|2890|2932|3065|3091|3480|5663|7852|120892	CASP3|CTNNB1|EGFR|GRIA1|GSK3B|HDAC1|HIF1A|IGF1R|PSEN1|CXCR4|LRRK2	-7.4	MyList
GO Biological Processes	19	GO:0032757	positive regulation of interleukin-8 production	19_GO:0048518 positive regulation of biological process	-8.9	35	15	30293	63	95	7	7.4	2.7	3553|3569|4843|5970|6774|7099|7124	IL1B|IL6|NOS2|RELA|STAT3|TLR4|TNF	-7.4	MyList
GO Biological Processes	19	GO:0030855	epithelial cell differentiation	19_GO:0032502 developmental process	-8.9	7.6	9.4	30293	630	95	15	16	3.7	207|208|367|836|983|998|1499|1508|2099|3065|3091|3383|5468|6714|7852	AKT1|AKT2|AR|CASP3|CDK1|CDC42|CTNNB1|CTSB|ESR1|HDAC1|HIF1A|ICAM1|PPARG|SRC|CXCR4	-7.4	MyList
GO Biological Processes	19	GO:0045089	positive regulation of innate immune response	19_GO:0044419 biological process involved in interspecies interaction between organisms	-8.9	13	11	30293	277	95	11	12	3.3	834|2534|3320|3551|4792|5599|5970|6352|6714|7099|7124	CASP1|FYN|HSP90AA1|IKBKB|NFKBIA|MAPK8|RELA|CCL5|SRC|TLR4|TNF	-7.4	MyList
GO Biological Processes	19	GO:1901990	regulation of mitotic cell cycle phase transition	19_GO:0050789 regulation of biological process	-8.9	11	10	30293	355	95	12	13	3.4	207|351|595|596|891|898|983|1956|4193|5925|6347|7157	AKT1|APP|CCND1|BCL2|CCNB1|CCNE1|CDK1|EGFR|MDM2|RB1|CCL2|TP53	-7.4	MyList
GO Biological Processes	19	GO:0018210	peptidyl-threonine modification	19_GO:0008152 metabolic process	-8.9	35	15	30293	64	95	7	7.4	2.7	207|983|2932|5580|5594|5599|120892	AKT1|CDK1|GSK3B|PRKCD|MAPK1|MAPK8|LRRK2	-7.4	MyList
GO Biological Processes	19	GO:0038127	ERBB signaling pathway	19_GO:0050896 response to stimulus	-8.8	34	15	30293	65	95	7	7.4	2.7	207|1956|5290|5594|5595|5894|6714	AKT1|EGFR|PIK3CA|MAPK1|MAPK3|RAF1|SRC	-7.3	MyList
GO Biological Processes	19	GO:0032368	regulation of lipid transport	19_GO:0051179 localization	-8.8	19	12	30293	154	95	9	9.5	3	207|208|1588|3553|4790|4792|5468|5580|23411	AKT1|AKT2|CYP19A1|IL1B|NFKB1|NFKBIA|PPARG|PRKCD|SIRT1	-7.3	MyList
GO Biological Processes	19	GO:0051968	positive regulation of synaptic transmission, glutamatergic	19_GO:0048518 positive regulation of biological process	-8.8	53	18	30293	36	95	6	6.3	2.5	1956|2902|2903|2904|5743|6347	EGFR|GRIN1|GRIN2A|GRIN2B|PTGS2|CCL2	-7.3	MyList
GO Biological Processes	19	GO:1902745	positive regulation of lamellipodium organization	19_GO:0048518 positive regulation of biological process	-8.8	53	18	30293	36	95	6	6.3	2.5	998|2475|3320|5290|5295|6714	CDC42|MTOR|HSP90AA1|PIK3CA|PIK3R1|SRC	-7.3	MyList
GO Biological Processes	19	GO:0031346	positive regulation of cell projection organization	19_GO:0048518 positive regulation of biological process	-8.8	11	10	30293	360	95	12	13	3.4	998|2475|2534|2932|3064|3265|3320|3480|4137|5290|5295|6714	CDC42|MTOR|FYN|GSK3B|HTT|HRAS|HSP90AA1|IGF1R|MAPT|PIK3CA|PIK3R1|SRC	-7.3	MyList
GO Biological Processes	19	GO:1901655	cellular response to ketone	19_GO:0050896 response to stimulus	-8.8	24	13	30293	105	95	8	8.4	2.8	207|367|1956|2353|2908|3480|6198|6714	AKT1|AR|EGFR|FOS|NR3C1|IGF1R|RPS6KB1|SRC	-7.3	MyList
GO Biological Processes	19	GO:1905953	negative regulation of lipid localization	19_GO:0051179 localization	-8.8	34	15	30293	66	95	7	7.4	2.7	207|208|3569|4790|4792|5468|7124	AKT1|AKT2|IL6|NFKB1|NFKBIA|PPARG|TNF	-7.3	MyList
GO Biological Processes	19	GO:0032930	positive regulation of superoxide anion generation	19_GO:0048518 positive regulation of biological process	-8.8	94	21	30293	17	95	5	5.3	2.3	1956|2950|3689|4137|5580	EGFR|GSTP1|ITGB2|MAPT|PRKCD	-7.3	MyList
GO Biological Processes	19	GO:0060078	regulation of postsynaptic membrane potential	19_GO:0065007 biological regulation	-8.8	24	13	30293	107	95	8	8.4	2.8	207|2890|2902|2903|2904|2932|6622|120892	AKT1|GRIA1|GRIN1|GRIN2A|GRIN2B|GSK3B|SNCA|LRRK2	-7.2	MyList
GO Biological Processes	19	GO:1901987	regulation of cell cycle phase transition	19_GO:0050789 regulation of biological process	-8.7	9.1	9.8	30293	456	95	13	14	3.5	207|351|595|596|891|898|983|1432|1956|4193|5925|6347|7157	AKT1|APP|CCND1|BCL2|CCNB1|CCNE1|CDK1|MAPK14|EGFR|MDM2|RB1|CCL2|TP53	-7.2	MyList
GO Biological Processes	19	GO:0060079	excitatory postsynaptic potential	19_GO:0032501 multicellular organismal process	-8.7	33	15	30293	68	95	7	7.4	2.7	207|2902|2903|2904|2932|6622|120892	AKT1|GRIN1|GRIN2A|GRIN2B|GSK3B|SNCA|LRRK2	-7.2	MyList
GO Biological Processes	19	GO:0006919	activation of cysteine-type endopeptidase activity involved in apoptotic process	19_GO:0048518 positive regulation of biological process	-8.7	33	15	30293	68	95	7	7.4	2.7	572|841|4137|4804|5468|6622|7124	BAD|CASP8|MAPT|NGFR|PPARG|SNCA|TNF	-7.2	MyList
GO Biological Processes	19	GO:0002252	immune effector process	19_GO:0002376 immune system process	-8.7	9.1	9.8	30293	457	95	13	14	3.5	351|2475|2534|3383|3569|5293|5580|5663|6714|6774|7099|7124|7157	APP|MTOR|FYN|ICAM1|IL6|PIK3CD|PRKCD|PSEN1|SRC|STAT3|TLR4|TNF|TP53	-7.2	MyList
GO Biological Processes	19	GO:0031330	negative regulation of cellular catabolic process	19_GO:0048519 negative regulation of biological process	-8.7	14	11	30293	221	95	10	11	3.1	207|596|1432|2475|5290|5566|6622|6774|7157|120892	AKT1|BCL2|MAPK14|MTOR|PIK3CA|PRKACA|SNCA|STAT3|TP53|LRRK2	-7.2	MyList
GO Biological Processes	19	GO:1900544	positive regulation of purine nucleotide metabolic process	19_GO:0048518 positive regulation of biological process	-8.7	50	17	30293	38	95	6	6.3	2.5	351|2475|4842|4843|4846|5663	APP|MTOR|NOS1|NOS2|NOS3|PSEN1	-7.2	MyList
GO Biological Processes	19	GO:0045981	positive regulation of nucleotide metabolic process	19_GO:0048518 positive regulation of biological process	-8.7	50	17	30293	38	95	6	6.3	2.5	351|2475|4842|4843|4846|5663	APP|MTOR|NOS1|NOS2|NOS3|PSEN1	-7.2	MyList
GO Biological Processes	19	GO:0042698	ovulation cycle	19_GO:0048511 rhythmic process	-8.7	32	15	30293	69	95	7	7.4	2.7	836|1956|2099|3480|4846|6714|23411	CASP3|EGFR|ESR1|IGF1R|NOS3|SRC|SIRT1	-7.1	MyList
GO Biological Processes	19	GO:0051962	positive regulation of nervous system development	19_GO:0032502 developmental process	-8.6	12	11	30293	294	95	11	12	3.3	1499|1956|2475|3065|3091|3553|3569|4137|5970|7124|7852	CTNNB1|EGFR|MTOR|HDAC1|HIF1A|IL1B|IL6|MAPT|RELA|TNF|CXCR4	-7.1	MyList
GO Biological Processes	19	GO:0120034	positive regulation of plasma membrane bounded cell projection assembly	19_GO:0048518 positive regulation of biological process	-8.6	23	13	30293	111	95	8	8.4	2.8	998|2475|2932|3064|3265|3320|5290|5295	CDC42|MTOR|GSK3B|HTT|HRAS|HSP90AA1|PIK3CA|PIK3R1	-7.1	MyList
GO Biological Processes	19	GO:0002218	activation of innate immune response	19_GO:0044419 biological process involved in interspecies interaction between organisms	-8.6	18	12	30293	163	95	9	9.5	3	834|2534|3320|3551|4792|5970|6714|7099|7124	CASP1|FYN|HSP90AA1|IKBKB|NFKBIA|RELA|SRC|TLR4|TNF	-7.1	MyList
GO Biological Processes	19	GO:0046626	regulation of insulin receptor signaling pathway	19_GO:0050896 response to stimulus	-8.6	32	15	30293	70	95	7	7.4	2.7	2932|3553|5580|5970|6198|6714|23411	GSK3B|IL1B|PRKCD|RELA|RPS6KB1|SRC|SIRT1	-7.1	MyList
GO Biological Processes	19	GO:1990776	response to angiotensin	19_GO:0050896 response to stimulus	-8.6	49	17	30293	39	95	6	6.3	2.5	3480|4790|5580|5743|5970|6714	IGF1R|NFKB1|PRKCD|PTGS2|RELA|SRC	-7.1	MyList
GO Biological Processes	19	GO:0046660	female sex differentiation	19_GO:0022414 reproductive process	-8.6	23	13	30293	112	95	8	8.4	2.8	596|598|836|1588|2099|4846|6714|23411	BCL2|BCL2L1|CASP3|CYP19A1|ESR1|NOS3|SRC|SIRT1	-7.1	MyList
GO Biological Processes	19	GO:0050863	regulation of T cell activation	19_GO:0002376 immune system process	-8.6	10	10	30293	380	95	12	13	3.4	207|572|836|1499|2475|2534|3553|3569|5290|6347|6352|6714	AKT1|BAD|CASP3|CTNNB1|MTOR|FYN|IL1B|IL6|PIK3CA|CCL2|CCL5|SRC	-7	MyList
GO Biological Processes	19	GO:0034250	positive regulation of amide metabolic process	19_GO:0048518 positive regulation of biological process	-8.6	17	12	30293	166	95	9	9.5	3	836|2475|3569|5315|5580|5970|6198|6352|7124	CASP3|MTOR|IL6|PKM|PRKCD|RELA|RPS6KB1|CCL5|TNF	-7	MyList
GO Biological Processes	19	GO:0150077	regulation of neuroinflammatory response	19_GO:0050896 response to stimulus	-8.5	48	17	30293	40	95	6	6.3	2.5	3553|3569|4318|5743|7124|120892	IL1B|IL6|MMP9|PTGS2|TNF|LRRK2	-7	MyList
GO Biological Processes	19	GO:0042752	regulation of circadian rhythm	19_GO:0048511 rhythmic process	-8.5	22	13	30293	114	95	8	8.4	2.8	142|983|2475|2932|5468|5599|5601|7157	PARP1|CDK1|MTOR|GSK3B|PPARG|MAPK8|MAPK9|TP53	-7	MyList
GO Biological Processes	19	GO:0014823	response to activity	19_GO:0050896 response to stimulus	-8.5	31	14	30293	72	95	7	7.4	2.7	983|2353|3091|3569|5290|7124|7852	CDK1|FOS|HIF1A|IL6|PIK3CA|TNF|CXCR4	-7	MyList
GO Biological Processes	19	GO:0022898	regulation of transmembrane transporter activity	19_GO:0051179 localization	-8.5	14	11	30293	230	95	10	11	3.1	351|596|801|808|3064|4318|4842|5566|6347|6622	APP|BCL2|CALM1|CALM3|HTT|MMP9|NOS1|PRKACA|CCL2|SNCA	-7	MyList
GO Biological Processes	19	GO:1903169	regulation of calcium ion transmembrane transport	19_GO:0051179 localization	-8.5	17	12	30293	168	95	9	9.5	3	596|801|808|2534|2902|3064|4842|5566|6622	BCL2|CALM1|CALM3|FYN|GRIN1|HTT|NOS1|PRKACA|SNCA	-7	MyList
GO Biological Processes	19	GO:0045930	negative regulation of mitotic cell cycle	19_GO:0048519 negative regulation of biological process	-8.5	14	11	30293	231	95	10	11	3.1	595|596|983|1499|1956|4193|5925|6347|7124|7157	CCND1|BCL2|CDK1|CTNNB1|EGFR|MDM2|RB1|CCL2|TNF|TP53	-7	MyList
GO Biological Processes	19	GO:0010573	vascular endothelial growth factor production	19_GO:0032501 multicellular organismal process	-8.5	180	27	30293	7	95	4	4.2	2.1	3091|3553|3569|7124	HIF1A|IL1B|IL6|TNF	-7	MyList
GO Biological Processes	19	GO:0002833	positive regulation of response to biotic stimulus	19_GO:0048518 positive regulation of biological process	-8.5	12	10	30293	304	95	11	12	3.3	834|2534|3320|3551|4792|5599|5970|6352|6714|7099|7124	CASP1|FYN|HSP90AA1|IKBKB|NFKBIA|MAPK8|RELA|CCL5|SRC|TLR4|TNF	-7	MyList
GO Biological Processes	19	GO:1903578	regulation of ATP metabolic process	19_GO:0008152 metabolic process	-8.5	31	14	30293	73	95	7	7.4	2.7	142|351|2475|3091|5566|5663|6774	PARP1|APP|MTOR|HIF1A|PRKACA|PSEN1|STAT3	-7	MyList
GO Biological Processes	19	GO:1904035	regulation of epithelial cell apoptotic process	19_GO:0050789 regulation of biological process	-8.5	22	13	30293	116	95	8	8.4	2.8	596|2099|3383|3480|3569|5925|6347|7124	BCL2|ESR1|ICAM1|IGF1R|IL6|RB1|CCL2|TNF	-7	MyList
GO Biological Processes	19	GO:0014044	Schwann cell development	19_GO:0032502 developmental process	-8.5	47	16	30293	41	95	6	6.3	2.5	207|208|3265|5594|5595|5894	AKT1|AKT2|HRAS|MAPK1|MAPK3|RAF1	-7	MyList
GO Biological Processes	19	GO:0099565	chemical synaptic transmission, postsynaptic	19_GO:0032501 multicellular organismal process	-8.4	30	14	30293	74	95	7	7.4	2.7	207|2902|2903|2904|2932|6622|120892	AKT1|GRIN1|GRIN2A|GRIN2B|GSK3B|SNCA|LRRK2	-6.9	MyList
GO Biological Processes	19	GO:0051341	regulation of oxidoreductase activity	19_GO:0065007 biological regulation	-8.4	30	14	30293	74	95	7	7.4	2.7	207|1956|3091|3553|4790|6622|7124	AKT1|EGFR|HIF1A|IL1B|NFKB1|SNCA|TNF	-6.9	MyList
GO Biological Processes	19	GO:0051897	positive regulation of phosphatidylinositol 3-kinase/protein kinase B signal transduction	19_GO:0048518 positive regulation of biological process	-8.4	17	12	30293	172	95	9	9.5	3	998|1956|2475|3480|5290|6352|6714|7124|23411	CDC42|EGFR|MTOR|IGF1R|PIK3CA|CCL5|SRC|TNF|SIRT1	-6.9	MyList
GO Biological Processes	19	GO:0060251	regulation of glial cell proliferation	19_GO:0032502 developmental process	-8.4	46	16	30293	42	95	6	6.3	2.5	1956|3553|3569|5925|7124|7157	EGFR|IL1B|IL6|RB1|TNF|TP53	-6.9	MyList
GO Biological Processes	19	GO:0032928	regulation of superoxide anion generation	19_GO:0008152 metabolic process	-8.4	80	20	30293	20	95	5	5.3	2.3	1956|2950|3689|4137|5580	EGFR|GSTP1|ITGB2|MAPT|PRKCD	-6.9	MyList
GO Biological Processes	19	GO:0141091	transforming growth factor beta receptor superfamily signaling pathway	19_GO:0050896 response to stimulus	-8.4	16	11	30293	174	95	9	9.5	3	142|2353|3725|5468|5595|6714|6774|7157|23411	PARP1|FOS|JUN|PPARG|MAPK3|SRC|STAT3|TP53|SIRT1	-6.9	MyList
GO Biological Processes	19	GO:0060562	epithelial tube morphogenesis	19_GO:0032502 developmental process	-8.3	11	10	30293	314	95	11	12	3.3	367|596|836|1499|2099|2908|3091|5566|5663|6714|7852	AR|BCL2|CASP3|CTNNB1|ESR1|NR3C1|HIF1A|PRKACA|PSEN1|SRC|CXCR4	-6.9	MyList
GO Biological Processes	19	GO:0051604	protein maturation	19_GO:0008152 metabolic process	-8.3	8.5	9.3	30293	489	95	13	14	3.5	142|572|834|836|841|2289|2903|3309|3312|3320|3326|3551|5663	PARP1|BAD|CASP1|CASP3|CASP8|FKBP5|GRIN2A|HSPA5|HSPA8|HSP90AA1|HSP90AB1|IKBKB|PSEN1	-6.8	MyList
GO Biological Processes	19	GO:0006006	glucose metabolic process	19_GO:0008152 metabolic process	-8.3	21	12	30293	121	95	8	8.4	2.8	207|208|572|1432|5290|5315|7124|7157	AKT1|AKT2|BAD|MAPK14|PIK3CA|PKM|TNF|TP53	-6.8	MyList
GO Biological Processes	19	GO:0106027	neuron projection organization	19_GO:0009987 cellular process	-8.3	43	16	30293	44	95	6	6.3	2.5	351|998|2534|2932|3480|5663	APP|CDC42|FYN|GSK3B|IGF1R|PSEN1	-6.8	MyList
GO Biological Processes	19	GO:0010827	regulation of glucose transmembrane transport	19_GO:0051179 localization	-8.3	29	14	30293	78	95	7	7.4	2.7	207|208|1432|3553|5295|6198|7124	AKT1|AKT2|MAPK14|IL1B|PIK3R1|RPS6KB1|TNF	-6.8	MyList
GO Biological Processes	19	GO:0033044	regulation of chromosome organization	19_GO:0050789 regulation of biological process	-8.3	13	11	30293	245	95	10	11	3.1	142|891|983|1499|4137|5594|5595|5609|5925|6714	PARP1|CCNB1|CDK1|CTNNB1|MAPT|MAPK1|MAPK3|MAP2K7|RB1|SRC	-6.8	MyList
GO Biological Processes	19	GO:0045685	regulation of glial cell differentiation	19_GO:0032502 developmental process	-8.2	28	14	30293	79	95	7	7.4	2.7	983|1499|2475|3065|3569|5970|7852	CDK1|CTNNB1|MTOR|HDAC1|IL6|RELA|CXCR4	-6.7	MyList
GO Biological Processes	19	GO:0071887	leukocyte apoptotic process	19_GO:0009987 cellular process	-8.2	43	16	30293	45	95	6	6.3	2.5	207|596|598|836|3569|7157	AKT1|BCL2|BCL2L1|CASP3|IL6|TP53	-6.7	MyList
GO Biological Processes	19	GO:0001936	regulation of endothelial cell proliferation	19_GO:0050789 regulation of biological process	-8.2	16	11	30293	181	95	9	9.5	3	207|3091|4804|5293|5468|6347|6774|7124|23411	AKT1|HIF1A|NGFR|PIK3CD|PPARG|CCL2|STAT3|TNF|SIRT1	-6.7	MyList
GO Biological Processes	19	GO:1903047	mitotic cell cycle process	19_GO:0009987 cellular process	-8.2	8.3	9.2	30293	502	95	13	14	3.5	351|595|596|801|808|890|891|898|983|3064|4193|6198|7157	APP|CCND1|BCL2|CALM1|CALM3|CCNA2|CCNB1|CCNE1|CDK1|HTT|MDM2|RPS6KB1|TP53	-6.7	MyList
GO Biological Processes	19	GO:0048863	stem cell differentiation	19_GO:0032502 developmental process	-8.2	16	11	30293	183	95	9	9.5	3	596|998|1432|1499|2099|3091|5594|5595|7157	BCL2|CDC42|MAPK14|CTNNB1|ESR1|HIF1A|MAPK1|MAPK3|TP53	-6.7	MyList
GO Biological Processes	19	GO:0033673	negative regulation of kinase activity	19_GO:0048519 negative regulation of biological process	-8.2	16	11	30293	183	95	9	9.5	3	207|2950|3553|4137|5468|5580|5925|6622|23411	AKT1|GSTP1|IL1B|MAPT|PPARG|PRKCD|RB1|SNCA|SIRT1	-6.7	MyList
GO Biological Processes	19	GO:1902175	regulation of oxidative stress-induced intrinsic apoptotic signaling pathway	19_GO:0050896 response to stimulus	-8.2	42	15	30293	46	95	6	6.3	2.5	142|207|1499|2534|3091|23411	PARP1|AKT1|CTNNB1|FYN|HIF1A|SIRT1	-6.7	MyList
GO Biological Processes	19	GO:0014037	Schwann cell differentiation	19_GO:0032502 developmental process	-8.2	42	15	30293	46	95	6	6.3	2.5	207|208|3265|5594|5595|5894	AKT1|AKT2|HRAS|MAPK1|MAPK3|RAF1	-6.7	MyList
GO Biological Processes	19	GO:0006809	nitric oxide biosynthetic process	19_GO:0008152 metabolic process	-8.2	72	19	30293	22	95	5	5.3	2.3	207|4842|4843|4846|7099	AKT1|NOS1|NOS2|NOS3|TLR4	-6.7	MyList
GO Biological Processes	19	GO:0050870	positive regulation of T cell activation	19_GO:0002376 immune system process	-8.2	13	10	30293	251	95	10	11	3.1	207|572|2475|2534|3553|3569|5290|6347|6352|6714	AKT1|BAD|MTOR|FYN|IL1B|IL6|PIK3CA|CCL2|CCL5|SRC	-6.7	MyList
GO Biological Processes	19	GO:0007268	chemical synaptic transmission	19_GO:0050789 regulation of biological process	-8.1	9.2	9.5	30293	414	95	12	13	3.4	207|1499|2890|2902|2903|2904|2908|2932|5594|5663|6622|120892	AKT1|CTNNB1|GRIA1|GRIN1|GRIN2A|GRIN2B|NR3C1|GSK3B|MAPK1|PSEN1|SNCA|LRRK2	-6.7	MyList
GO Biological Processes	19	GO:0098916	anterograde trans-synaptic signaling	19_GO:0050789 regulation of biological process	-8.1	9.2	9.5	30293	414	95	12	13	3.4	207|1499|2890|2902|2903|2904|2908|2932|5594|5663|6622|120892	AKT1|CTNNB1|GRIA1|GRIN1|GRIN2A|GRIN2B|NR3C1|GSK3B|MAPK1|PSEN1|SNCA|LRRK2	-6.7	MyList
GO Biological Processes	19	GO:0051896	regulation of phosphatidylinositol 3-kinase/protein kinase B signal transduction	19_GO:0050896 response to stimulus	-8.1	13	10	30293	252	95	10	11	3.1	998|1956|2475|3480|5290|5291|6352|6714|7124|23411	CDC42|EGFR|MTOR|IGF1R|PIK3CA|PIK3CB|CCL5|SRC|TNF|SIRT1	-6.7	MyList
GO Biological Processes	19	GO:2000045	regulation of G1/S transition of mitotic cell cycle	19_GO:0050789 regulation of biological process	-8.1	16	11	30293	185	95	9	9.5	3	207|595|596|898|1956|4193|5925|6347|7157	AKT1|CCND1|BCL2|CCNE1|EGFR|MDM2|RB1|CCL2|TP53	-6.7	MyList
GO Biological Processes	19	GO:0032874	positive regulation of stress-activated MAPK cascade	19_GO:0048518 positive regulation of biological process	-8.1	20	12	30293	128	95	8	8.4	2.8	351|998|3265|3553|4217|5609|7099|7124	APP|CDC42|HRAS|IL1B|MAP3K5|MAP2K7|TLR4|TNF	-6.7	MyList
GO Biological Processes	19	GO:0002761	regulation of myeloid leukocyte differentiation	19_GO:0002376 immune system process	-8.1	20	12	30293	128	95	8	8.4	2.8	841|1499|2353|2475|5295|5925|7099|7124	CASP8|CTNNB1|FOS|MTOR|PIK3R1|RB1|TLR4|TNF	-6.7	MyList
GO Biological Processes	19	GO:1903131	mononuclear cell differentiation	19_GO:0032502 developmental process	-8.1	11	9.9	30293	329	95	11	12	3.3	596|1499|2353|2475|3569|5293|5295|5468|5663|6774|7157	BCL2|CTNNB1|FOS|MTOR|IL6|PIK3CD|PIK3R1|PPARG|PSEN1|STAT3|TP53	-6.7	MyList
GO Biological Processes	19	GO:1904029	regulation of cyclin-dependent protein kinase activity	19_GO:0008152 metabolic process	-8.1	27	13	30293	82	95	7	7.4	2.7	207|595|890|891|898|1956|3326	AKT1|CCND1|CCNA2|CCNB1|CCNE1|EGFR|HSP90AB1	-6.6	MyList
GO Biological Processes	19	GO:0045766	positive regulation of angiogenesis	19_GO:0032502 developmental process	-8.1	15	11	30293	187	95	9	9.5	3	3091|3553|3576|4846|5293|5315|6774|7852|23411	HIF1A|IL1B|CXCL8|NOS3|PIK3CD|PKM|STAT3|CXCR4|SIRT1	-6.6	MyList
GO Biological Processes	19	GO:0070304	positive regulation of stress-activated protein kinase signaling cascade	19_GO:0048518 positive regulation of biological process	-8.1	20	12	30293	130	95	8	8.4	2.8	351|998|3265|3553|4217|5609|7099|7124	APP|CDC42|HRAS|IL1B|MAP3K5|MAP2K7|TLR4|TNF	-6.6	MyList
GO Biological Processes	19	GO:0045927	positive regulation of growth	19_GO:0040007 growth	-8.1	12	10	30293	257	95	10	11	3.1	207|596|983|998|1432|1956|2475|4137|6198|7852	AKT1|BCL2|CDK1|CDC42|MAPK14|EGFR|MTOR|MAPT|RPS6KB1|CXCR4	-6.6	MyList
GO Biological Processes	19	GO:0048565	digestive tract development	19_GO:0032502 developmental process	-8.1	19	12	30293	131	95	8	8.4	2.8	596|1499|1956|3091|3576|5925|6714|7124	BCL2|CTNNB1|EGFR|HIF1A|CXCL8|RB1|SRC|TNF	-6.6	MyList
GO Biological Processes	19	GO:0036120	cellular response to platelet-derived growth factor stimulus	19_GO:0050896 response to stimulus	-8.1	69	18	30293	23	95	5	5.3	2.3	890|2534|3065|6714|7099	CCNA2|FYN|HDAC1|SRC|TLR4	-6.6	MyList
GO Biological Processes	19	GO:0038128	ERBB2 signaling pathway	19_GO:0050896 response to stimulus	-8.1	69	18	30293	23	95	5	5.3	2.3	1956|5594|5595|5894|6714	EGFR|MAPK1|MAPK3|RAF1|SRC	-6.6	MyList
GO Biological Processes	19	GO:0070498	interleukin-1-mediated signaling pathway	19_GO:0050896 response to stimulus	-8.1	69	18	30293	23	95	5	5.3	2.3	3551|3553|4792|5595|5970	IKBKB|IL1B|NFKBIA|MAPK3|RELA	-6.6	MyList
GO Biological Processes	19	GO:0000086	G2/M transition of mitotic cell cycle	19_GO:0009987 cellular process	-8	40	15	30293	48	95	6	6.3	2.5	351|801|808|890|891|983	APP|CALM1|CALM3|CCNA2|CCNB1|CDK1	-6.6	MyList
GO Biological Processes	19	GO:0045165	cell fate commitment	19_GO:0032502 developmental process	-8	12	10	30293	258	95	10	11	3.1	596|836|998|1499|2475|3569|5468|5663|6774|7157	BCL2|CASP3|CDC42|CTNNB1|MTOR|IL6|PPARG|PSEN1|STAT3|TP53	-6.6	MyList
GO Biological Processes	19	GO:1904018	positive regulation of vasculature development	19_GO:0032502 developmental process	-8	15	11	30293	190	95	9	9.5	3	3091|3553|3576|4846|5293|5315|6774|7852|23411	HIF1A|IL1B|CXCL8|NOS3|PIK3CD|PKM|STAT3|CXCR4|SIRT1	-6.6	MyList
GO Biological Processes	19	GO:0009755	hormone-mediated signaling pathway	19_GO:0050896 response to stimulus	-8	19	12	30293	132	95	8	8.4	2.8	367|2099|2100|2908|5468|5594|5970|6714	AR|ESR1|ESR2|NR3C1|PPARG|MAPK1|RELA|SRC	-6.6	MyList
GO Biological Processes	19	GO:0021543	pallium development	19_GO:0032502 developmental process	-8	15	11	30293	191	95	9	9.5	3	836|1499|1956|2890|2932|3065|3091|3480|5663	CASP3|CTNNB1|EGFR|GRIA1|GSK3B|HDAC1|HIF1A|IGF1R|PSEN1	-6.5	MyList
GO Biological Processes	19	GO:0071230	cellular response to amino acid stimulus	19_GO:0050896 response to stimulus	-8	26	13	30293	85	95	7	7.4	2.7	598|1786|1956|2475|2534|2890|7124	BCL2L1|DNMT1|EGFR|MTOR|FYN|GRIA1|TNF	-6.5	MyList
GO Biological Processes	19	GO:0071466	cellular response to xenobiotic stimulus	19_GO:0050896 response to stimulus	-8	15	11	30293	192	95	9	9.5	3	1956|2902|2950|3553|4842|4843|5925|7157|7852	EGFR|GRIN1|GSTP1|IL1B|NOS1|NOS2|RB1|TP53|CXCR4	-6.5	MyList
GO Biological Processes	19	GO:0048538	thymus development	19_GO:0002376 immune system process	-8	39	15	30293	49	95	6	6.3	2.5	596|1499|5594|5595|5663|5894	BCL2|CTNNB1|MAPK1|MAPK3|PSEN1|RAF1	-6.5	MyList
GO Biological Processes	19	GO:0031648	protein destabilization	19_GO:0065007 biological regulation	-8	39	15	30293	49	95	6	6.3	2.5	2475|3064|4193|6622|6714|23411	MTOR|HTT|MDM2|SNCA|SRC|SIRT1	-6.5	MyList
GO Biological Processes	19	GO:0014911	positive regulation of smooth muscle cell migration	19_GO:0040011 locomotion	-8	39	15	30293	49	95	6	6.3	2.5	596|4193|6198|6352|6714|7099	BCL2|MDM2|RPS6KB1|CCL5|SRC|TLR4	-6.5	MyList
GO Biological Processes	19	GO:0007005	mitochondrion organization	19_GO:0009987 cellular process	-8	8.9	9.3	30293	430	95	12	13	3.4	142|207|572|596|598|2932|3320|4137|4846|6622|7157|120892	PARP1|AKT1|BAD|BCL2|BCL2L1|GSK3B|HSP90AA1|MAPT|NOS3|SNCA|TP53|LRRK2	-6.5	MyList
GO Biological Processes	19	GO:0035235	ionotropic glutamate receptor signaling pathway	19_GO:0050896 response to stimulus	-8	66	18	30293	24	95	5	5.3	2.3	351|2890|2902|2903|2904	APP|GRIA1|GRIN1|GRIN2A|GRIN2B	-6.5	MyList
GO Biological Processes	19	GO:0007623	circadian rhythm	19_GO:0048511 rhythmic process	-8	19	12	30293	135	95	8	8.4	2.8	1956|2932|3065|4804|4843|7124|7157|23411	EGFR|GSK3B|HDAC1|NGFR|NOS2|TNF|TP53|SIRT1	-6.5	MyList
GO Biological Processes	19	GO:0071316	cellular response to nicotine	19_GO:0050896 response to stimulus	-7.9	140	24	30293	9	95	4	4.2	2.1	572|4790|5970|7124	BAD|NFKB1|RELA|TNF	-6.5	MyList
GO Biological Processes	19	GO:0033365	protein localization to organelle	19_GO:0051179 localization	-7.9	6.4	8.4	30293	746	95	15	16	3.7	142|207|983|2099|3309|3312|3320|4193|4792|5295|5566|5925|6774|7157|120892	PARP1|AKT1|CDK1|ESR1|HSPA5|HSPA8|HSP90AA1|MDM2|NFKBIA|PIK3R1|PRKACA|RB1|STAT3|TP53|LRRK2	-6.5	MyList
GO Biological Processes	19	GO:0043154	negative regulation of cysteine-type endopeptidase activity involved in apoptotic process	19_GO:0048519 negative regulation of biological process	-7.9	38	15	30293	50	95	6	6.3	2.5	207|4318|5894|6622|6714|7124	AKT1|MMP9|RAF1|SNCA|SRC|TNF	-6.5	MyList
GO Biological Processes	19	GO:1904375	regulation of protein localization to cell periphery	19_GO:0051179 localization	-7.9	19	12	30293	137	95	8	8.4	2.8	207|367|598|1956|3265|5295|6622|7124	AKT1|AR|BCL2L1|EGFR|HRAS|PIK3R1|SNCA|TNF	-6.4	MyList
GO Biological Processes	19	GO:0090276	regulation of peptide hormone secretion	19_GO:0051179 localization	-7.9	15	11	30293	197	95	9	9.5	3	572|1956|3091|3553|3569|4843|5566|6352|7124	BAD|EGFR|HIF1A|IL1B|IL6|NOS2|PRKACA|CCL5|TNF	-6.4	MyList
GO Biological Processes	19	GO:0030811	regulation of nucleotide catabolic process	19_GO:0008152 metabolic process	-7.9	38	15	30293	51	95	6	6.3	2.5	351|2475|3091|5566|5663|6774	APP|MTOR|HIF1A|PRKACA|PSEN1|STAT3	-6.4	MyList
GO Biological Processes	19	GO:0006110	regulation of glycolytic process	19_GO:0008152 metabolic process	-7.9	38	15	30293	51	95	6	6.3	2.5	351|2475|3091|5566|5663|6774	APP|MTOR|HIF1A|PRKACA|PSEN1|STAT3	-6.4	MyList
GO Biological Processes	19	GO:0033121	regulation of purine nucleotide catabolic process	19_GO:0008152 metabolic process	-7.9	38	15	30293	51	95	6	6.3	2.5	351|2475|3091|5566|5663|6774	APP|MTOR|HIF1A|PRKACA|PSEN1|STAT3	-6.4	MyList
GO Biological Processes	19	GO:0031396	regulation of protein ubiquitination	19_GO:0008152 metabolic process	-7.9	14	11	30293	198	95	9	9.5	3	207|1499|2534|2932|3309|3320|3326|5601|120892	AKT1|CTNNB1|FYN|GSK3B|HSPA5|HSP90AA1|HSP90AB1|MAPK9|LRRK2	-6.4	MyList
GO Biological Processes	19	GO:0002366	leukocyte activation involved in immune response	19_GO:0002376 immune system process	-7.9	14	11	30293	198	95	9	9.5	3	2475|3383|3569|5293|5663|6774|7099|7124|7157	MTOR|ICAM1|IL6|PIK3CD|PSEN1|STAT3|TLR4|TNF|TP53	-6.4	MyList
GO Biological Processes	19	GO:0002758	innate immune response-activating signaling pathway	19_GO:0044419 biological process involved in interspecies interaction between organisms	-7.9	18	12	30293	138	95	8	8.4	2.8	834|2534|3551|4792|5970|6714|7099|7124	CASP1|FYN|IKBKB|NFKBIA|RELA|SRC|TLR4|TNF	-6.4	MyList
GO Biological Processes	19	GO:0046889	positive regulation of lipid biosynthetic process	19_GO:0048518 positive regulation of biological process	-7.9	25	13	30293	89	95	7	7.4	2.7	207|2475|3480|3553|5580|5743|7124	AKT1|MTOR|IGF1R|IL1B|PRKCD|PTGS2|TNF	-6.4	MyList
GO Biological Processes	19	GO:0036119	response to platelet-derived growth factor	19_GO:0050896 response to stimulus	-7.9	64	18	30293	25	95	5	5.3	2.3	890|2534|3065|6714|7099	CCNA2|FYN|HDAC1|SRC|TLR4	-6.4	MyList
GO Biological Processes	19	GO:0097529	myeloid leukocyte migration	19_GO:0002376 immune system process	-7.9	18	12	30293	139	95	8	8.4	2.8	3553|3569|3576|3689|5293|5295|6347|6352	IL1B|IL6|CXCL8|ITGB2|PIK3CD|PIK3R1|CCL2|CCL5	-6.4	MyList
GO Biological Processes	19	GO:0061024	membrane organization	19_GO:0009987 cellular process	-7.9	6.3	8.3	30293	757	95	15	16	3.7	207|208|572|596|598|998|1956|2932|3312|3320|3689|5580|6622|7157|7852	AKT1|AKT2|BAD|BCL2|BCL2L1|CDC42|EGFR|GSK3B|HSPA8|HSP90AA1|ITGB2|PRKCD|SNCA|TP53|CXCR4	-6.4	MyList
GO Biological Processes	19	GO:0002791	regulation of peptide secretion	19_GO:0051179 localization	-7.8	14	11	30293	200	95	9	9.5	3	572|1956|3091|3553|3569|4843|5566|6352|7124	BAD|EGFR|HIF1A|IL1B|IL6|NOS2|PRKACA|CCL5|TNF	-6.4	MyList
GO Biological Processes	19	GO:0010332	response to gamma radiation	19_GO:0050896 response to stimulus	-7.8	37	14	30293	52	95	6	6.3	2.5	142|596|598|3265|4193|7157	PARP1|BCL2|BCL2L1|HRAS|MDM2|TP53	-6.4	MyList
GO Biological Processes	19	GO:0035306	positive regulation of dephosphorylation	19_GO:0048518 positive regulation of biological process	-7.8	37	14	30293	52	95	6	6.3	2.5	801|808|2475|3326|5580|6714	CALM1|CALM3|MTOR|HSP90AB1|PRKCD|SRC	-6.4	MyList
GO Biological Processes	19	GO:0050878	regulation of body fluid levels	19_GO:0065007 biological regulation	-7.8	9.9	9.5	30293	353	95	11	12	3.3	595|1432|1956|3091|3569|4846|5290|5291|5566|5580|6714	CCND1|MAPK14|EGFR|HIF1A|IL6|NOS3|PIK3CA|PIK3CB|PRKACA|PRKCD|SRC	-6.4	MyList
GO Biological Processes	19	GO:0043009	chordate embryonic development	19_GO:0032502 developmental process	-7.8	6.9	8.5	30293	648	95	14	15	3.6	207|367|598|836|841|891|1499|1956|3091|4846|5566|5594|5663|7157	AKT1|AR|BCL2L1|CASP3|CASP8|CCNB1|CTNNB1|EGFR|HIF1A|NOS3|PRKACA|MAPK1|PSEN1|TP53	-6.4	MyList
GO Biological Processes	19	GO:0045732	positive regulation of protein catabolic process	19_GO:0048518 positive regulation of biological process	-7.8	14	11	30293	202	95	9	9.5	3	207|2932|3320|3553|4193|5601|5663|7124|120892	AKT1|GSK3B|HSP90AA1|IL1B|MDM2|MAPK9|PSEN1|TNF|LRRK2	-6.4	MyList
GO Biological Processes	19	GO:0090087	regulation of peptide transport	19_GO:0051179 localization	-7.8	14	11	30293	202	95	9	9.5	3	572|1956|3091|3553|3569|4843|5566|6352|7124	BAD|EGFR|HIF1A|IL1B|IL6|NOS2|PRKACA|CCL5|TNF	-6.4	MyList
GO Biological Processes	19	GO:0031333	negative regulation of protein-containing complex assembly	19_GO:0048519 negative regulation of biological process	-7.8	18	11	30293	142	95	8	8.4	2.8	998|2932|3309|3312|5580|5894|6622|6714	CDC42|GSK3B|HSPA5|HSPA8|PRKCD|RAF1|SNCA|SRC	-6.3	MyList
GO Biological Processes	19	GO:1902743	regulation of lamellipodium organization	19_GO:0050789 regulation of biological process	-7.8	36	14	30293	53	95	6	6.3	2.5	998|2475|3320|5290|5295|6714	CDC42|MTOR|HSP90AA1|PIK3CA|PIK3R1|SRC	-6.3	MyList
GO Biological Processes	19	GO:0044839	cell cycle G2/M phase transition	19_GO:0009987 cellular process	-7.8	36	14	30293	53	95	6	6.3	2.5	351|801|808|890|891|983	APP|CALM1|CALM3|CCNA2|CCNB1|CDK1	-6.3	MyList
GO Biological Processes	19	GO:0008016	regulation of heart contraction	19_GO:0032501 multicellular organismal process	-7.8	14	11	30293	204	95	9	9.5	3	801|808|3320|4193|4842|4846|5566|6714|7124	CALM1|CALM3|HSP90AA1|MDM2|NOS1|NOS3|PRKACA|SRC|TNF	-6.3	MyList
GO Biological Processes	19	GO:0055123	digestive system development	19_GO:0032502 developmental process	-7.8	18	11	30293	143	95	8	8.4	2.8	596|1499|1956|3091|3576|5925|6714|7124	BCL2|CTNNB1|EGFR|HIF1A|CXCL8|RB1|SRC|TNF	-6.3	MyList
GO Biological Processes	19	GO:2001235	positive regulation of apoptotic signaling pathway	19_GO:0048518 positive regulation of biological process	-7.8	18	11	30293	143	95	8	8.4	2.8	572|4804|5580|5601|7099|7124|7157|23411	BAD|NGFR|PRKCD|MAPK9|TLR4|TNF|TP53|SIRT1	-6.3	MyList
GO Biological Processes	19	GO:0010883	regulation of lipid storage	19_GO:0051179 localization	-7.7	35	14	30293	54	95	6	6.3	2.5	3569|4790|4792|5468|7124|23411	IL6|NFKB1|NFKBIA|PPARG|TNF|SIRT1	-6.3	MyList
GO Biological Processes	19	GO:0048146	positive regulation of fibroblast proliferation	19_GO:0048518 positive regulation of biological process	-7.7	35	14	30293	54	95	6	6.3	2.5	890|891|1956|2099|3265|4804	CCNA2|CCNB1|EGFR|ESR1|HRAS|NGFR	-6.3	MyList
GO Biological Processes	19	GO:0048568	embryonic organ development	19_GO:0032502 developmental process	-7.7	8.5	9	30293	452	95	12	13	3.4	207|841|998|1499|1956|3091|3576|5594|5595|5663|7124|7157	AKT1|CASP8|CDC42|CTNNB1|EGFR|HIF1A|CXCL8|MAPK1|MAPK3|PSEN1|TNF|TP53	-6.3	MyList
GO Biological Processes	19	GO:0007548	sex differentiation	19_GO:0022414 reproductive process	-7.7	11	9.8	30293	280	95	10	11	3.1	367|596|598|836|1499|1588|2099|4846|6714|23411	AR|BCL2|BCL2L1|CASP3|CTNNB1|CYP19A1|ESR1|NOS3|SRC|SIRT1	-6.3	MyList
GO Biological Processes	19	GO:1904019	epithelial cell apoptotic process	19_GO:0009987 cellular process	-7.7	35	14	30293	55	95	6	6.3	2.5	596|598|836|4217|5925|7124	BCL2|BCL2L1|CASP3|MAP3K5|RB1|TNF	-6.2	MyList
GO Biological Processes	19	GO:0002360	T cell lineage commitment	19_GO:0002376 immune system process	-7.7	59	17	30293	27	95	5	5.3	2.3	596|2475|3569|6774|7157	BCL2|MTOR|IL6|STAT3|TP53	-6.2	MyList
GO Biological Processes	19	GO:1902894	negative regulation of miRNA transcription	19_GO:0048519 negative regulation of biological process	-7.7	59	17	30293	27	95	5	5.3	2.3	2099|3091|5468|5970|7124	ESR1|HIF1A|PPARG|RELA|TNF	-6.2	MyList
GO Biological Processes	19	GO:2000108	positive regulation of leukocyte apoptotic process	19_GO:0048518 positive regulation of biological process	-7.7	59	17	30293	27	95	5	5.3	2.3	5291|5293|6352|7157|23411	PIK3CB|PIK3CD|CCL5|TP53|SIRT1	-6.2	MyList
GO Biological Processes	19	GO:0042633	hair cycle	19_GO:0032501 multicellular organismal process	-7.7	23	12	30293	95	95	7	7.4	2.7	596|1499|1956|3065|4804|5743|5970	BCL2|CTNNB1|EGFR|HDAC1|NGFR|PTGS2|RELA	-6.2	MyList
GO Biological Processes	19	GO:0043279	response to alkaloid	19_GO:0050896 response to stimulus	-7.7	23	12	30293	95	95	7	7.4	2.7	598|836|890|2890|3320|3480|4193	BCL2L1|CASP3|CCNA2|GRIA1|HSP90AA1|IGF1R|MDM2	-6.2	MyList
GO Biological Processes	19	GO:0042303	molting cycle	19_GO:0032501 multicellular organismal process	-7.7	23	12	30293	95	95	7	7.4	2.7	596|1499|1956|3065|4804|5743|5970	BCL2|CTNNB1|EGFR|HDAC1|NGFR|PTGS2|RELA	-6.2	MyList
GO Biological Processes	19	GO:0009749	response to glucose	19_GO:0050896 response to stimulus	-7.7	17	11	30293	147	95	8	8.4	2.8	836|3091|3383|3480|5290|5566|5894|6198	CASP3|HIF1A|ICAM1|IGF1R|PIK3CA|PRKACA|RAF1|RPS6KB1	-6.2	MyList
GO Biological Processes	19	GO:0009792	embryo development ending in birth or egg hatching	19_GO:0032502 developmental process	-7.6	6.7	8.3	30293	669	95	14	15	3.6	207|367|598|836|841|891|1499|1956|3091|4846|5566|5594|5663|7157	AKT1|AR|BCL2L1|CASP3|CASP8|CCNB1|CTNNB1|EGFR|HIF1A|NOS3|PRKACA|MAPK1|PSEN1|TP53	-6.2	MyList
GO Biological Processes	19	GO:0071901	negative regulation of protein serine/threonine kinase activity	19_GO:0048519 negative regulation of biological process	-7.6	23	12	30293	96	95	7	7.4	2.7	207|2950|3553|5468|5580|5925|23411	AKT1|GSTP1|IL1B|PPARG|PRKCD|RB1|SIRT1	-6.2	MyList
GO Biological Processes	19	GO:1902806	regulation of cell cycle G1/S phase transition	19_GO:0050789 regulation of biological process	-7.6	14	10	30293	211	95	9	9.5	3	207|595|596|898|1956|4193|5925|6347|7157	AKT1|CCND1|BCL2|CCNE1|EGFR|MDM2|RB1|CCL2|TP53	-6.2	MyList
GO Biological Processes	19	GO:0043270	positive regulation of monoatomic ion transport	19_GO:0051179 localization	-7.6	14	10	30293	211	95	9	9.5	3	207|801|808|2902|3064|4842|6347|6352|6622	AKT1|CALM1|CALM3|GRIN1|HTT|NOS1|CCL2|CCL5|SNCA	-6.2	MyList
GO Biological Processes	19	GO:0030595	leukocyte chemotaxis	19_GO:0040011 locomotion	-7.6	17	11	30293	148	95	8	8.4	2.8	3553|3569|3576|3689|5293|6347|6352|7852	IL1B|IL6|CXCL8|ITGB2|PIK3CD|CCL2|CCL5|CXCR4	-6.2	MyList
GO Biological Processes	19	GO:0030316	osteoclast differentiation	19_GO:0032502 developmental process	-7.6	34	14	30293	56	95	6	6.3	2.5	1432|1499|2353|5295|6714|7124	MAPK14|CTNNB1|FOS|PIK3R1|SRC|TNF	-6.2	MyList
GO Biological Processes	19	GO:0010508	positive regulation of autophagy	19_GO:0048518 positive regulation of biological process	-7.6	17	11	30293	150	95	8	8.4	2.8	572|2932|3064|3091|5291|5595|23411|120892	BAD|GSK3B|HTT|HIF1A|PIK3CB|MAPK3|SIRT1|LRRK2	-6.2	MyList
GO Biological Processes	19	GO:2000629	negative regulation of miRNA metabolic process	19_GO:0048519 negative regulation of biological process	-7.6	57	17	30293	28	95	5	5.3	2.3	2099|3091|5468|5970|7124	ESR1|HIF1A|PPARG|RELA|TNF	-6.2	MyList
GO Biological Processes	19	GO:0010592	positive regulation of lamellipodium assembly	19_GO:0048518 positive regulation of biological process	-7.6	57	17	30293	28	95	5	5.3	2.3	998|2475|3320|5290|5295	CDC42|MTOR|HSP90AA1|PIK3CA|PIK3R1	-6.2	MyList
GO Biological Processes	19	GO:0046209	nitric oxide metabolic process	19_GO:0008152 metabolic process	-7.6	57	17	30293	28	95	5	5.3	2.3	207|4842|4843|4846|7099	AKT1|NOS1|NOS2|NOS3|TLR4	-6.2	MyList
GO Biological Processes	19	GO:0010721	negative regulation of cell development	19_GO:0032502 developmental process	-7.6	11	9.6	30293	288	95	10	11	3.1	1499|2932|3553|3569|5295|5663|5925|7099|7124|7157	CTNNB1|GSK3B|IL1B|IL6|PIK3R1|PSEN1|RB1|TLR4|TNF|TP53	-6.2	MyList
GO Biological Processes	19	GO:0033209	tumor necrosis factor-mediated signaling pathway	19_GO:0050896 response to stimulus	-7.6	34	14	30293	57	95	6	6.3	2.5	3551|4792|5970|7124|7132|7157	IKBKB|NFKBIA|RELA|TNF|TNFRSF1A|TP53	-6.2	MyList
GO Biological Processes	19	GO:0048534	hematopoietic or lymphoid organ development	19_GO:0002376 immune system process	-7.6	23	12	30293	98	95	7	7.4	2.7	596|1499|5594|5595|5663|5894|7157	BCL2|CTNNB1|MAPK1|MAPK3|PSEN1|RAF1|TP53	-6.2	MyList
GO Biological Processes	19	GO:0090287	regulation of cellular response to growth factor stimulus	19_GO:0050896 response to stimulus	-7.6	9.4	9.2	30293	373	95	11	12	3.3	1499|3065|3091|3309|3326|3553|4804|5291|5468|7157|23411	CTNNB1|HDAC1|HIF1A|HSPA5|HSP90AB1|IL1B|NGFR|PIK3CB|PPARG|TP53|SIRT1	-6.1	MyList
GO Biological Processes	19	GO:0060326	cell chemotaxis	19_GO:0040011 locomotion	-7.6	13	10	30293	215	95	9	9.5	3	3553|3569|3576|3689|5293|5580|6347|6352|7852	IL1B|IL6|CXCL8|ITGB2|PIK3CD|PRKCD|CCL2|CCL5|CXCR4	-6.1	MyList
GO Biological Processes	19	GO:1903532	positive regulation of secretion by cell	19_GO:0051179 localization	-7.6	11	9.6	30293	290	95	10	11	3.1	572|1588|1956|3091|3553|3689|5468|5566|6622|7099	BAD|CYP19A1|EGFR|HIF1A|IL1B|ITGB2|PPARG|PRKACA|SNCA|TLR4	-6.1	MyList
GO Biological Processes	19	GO:0019217	regulation of fatty acid metabolic process	19_GO:0008152 metabolic process	-7.6	23	12	30293	99	95	7	7.4	2.7	207|208|3553|5468|5743|6622|23411	AKT1|AKT2|IL1B|PPARG|PTGS2|SNCA|SIRT1	-6.1	MyList
GO Biological Processes	19	GO:0048168	regulation of neuronal synaptic plasticity	19_GO:0050789 regulation of biological process	-7.5	33	14	30293	58	95	6	6.3	2.5	351|2902|2903|2904|3265|6622	APP|GRIN1|GRIN2A|GRIN2B|HRAS|SNCA	-6.1	MyList
GO Biological Processes	19	GO:0007612	learning	19_GO:0032501 multicellular organismal process	-7.5	17	11	30293	153	95	8	8.4	2.8	351|2353|2534|2902|2903|3064|3091|5743	APP|FOS|FYN|GRIN1|GRIN2A|HTT|HIF1A|PTGS2	-6.1	MyList
GO Biological Processes	19	GO:0001816	cytokine production	19_GO:0032501 multicellular organismal process	-7.5	55	16	30293	29	95	5	5.3	2.3	834|3091|3553|3569|7124	CASP1|HIF1A|IL1B|IL6|TNF	-6.1	MyList
GO Biological Processes	19	GO:2001057	reactive nitrogen species metabolic process	19_GO:0008152 metabolic process	-7.5	55	16	30293	29	95	5	5.3	2.3	207|4842|4843|4846|7099	AKT1|NOS1|NOS2|NOS3|TLR4	-6.1	MyList
GO Biological Processes	19	GO:0071354	cellular response to interleukin-6	19_GO:0050896 response to stimulus	-7.5	55	16	30293	29	95	5	5.3	2.3	3569|4790|5970|6714|6774	IL6|NFKB1|RELA|SRC|STAT3	-6.1	MyList
GO Biological Processes	19	GO:0007584	response to nutrient	19_GO:0050896 response to stimulus	-7.5	17	11	30293	154	95	8	8.4	2.8	1956|2475|3480|4193|5468|5743|5970|6198	EGFR|MTOR|IGF1R|MDM2|PPARG|PTGS2|RELA|RPS6KB1	-6.1	MyList
GO Biological Processes	19	GO:0060135	maternal process involved in female pregnancy	19_GO:0022414 reproductive process	-7.5	32	14	30293	59	95	6	6.3	2.5	142|207|367|1508|2099|5743	PARP1|AKT1|AR|CTSB|ESR1|PTGS2	-6.1	MyList
GO Biological Processes	19	GO:0048608	reproductive structure development	19_GO:0022414 reproductive process	-7.5	11	9.5	30293	295	95	10	11	3.1	367|596|598|836|1499|1588|2099|4846|6714|23411	AR|BCL2|BCL2L1|CASP3|CTNNB1|CYP19A1|ESR1|NOS3|SRC|SIRT1	-6.1	MyList
GO Biological Processes	19	GO:0007179	transforming growth factor beta receptor signaling pathway	19_GO:0050896 response to stimulus	-7.5	22	12	30293	101	95	7	7.4	2.7	142|2353|3725|6714|6774|7157|23411	PARP1|FOS|JUN|SRC|STAT3|TP53|SIRT1	-6.1	MyList
GO Biological Processes	19	GO:0031175	neuron projection development	19_GO:0032502 developmental process	-7.5	6.5	8.1	30293	691	95	14	15	3.6	351|596|836|998|1499|1956|2534|2932|3480|3569|4137|4804|5925|120892	APP|BCL2|CASP3|CDC42|CTNNB1|EGFR|FYN|GSK3B|IGF1R|IL6|MAPT|NGFR|RB1|LRRK2	-6	MyList
GO Biological Processes	19	GO:0046777	protein autophosphorylation	19_GO:0008152 metabolic process	-7.5	16	11	30293	156	95	8	8.4	2.8	207|1956|2475|2932|3480|5595|6714|120892	AKT1|EGFR|MTOR|GSK3B|IGF1R|MAPK3|SRC|LRRK2	-6	MyList
GO Biological Processes	19	GO:0032677	regulation of interleukin-8 production	19_GO:0032501 multicellular organismal process	-7.5	22	12	30293	102	95	7	7.4	2.7	3553|3569|4843|5970|6774|7099|7124	IL1B|IL6|NOS2|RELA|STAT3|TLR4|TNF	-6	MyList
GO Biological Processes	19	GO:0046324	regulation of glucose import	19_GO:0051179 localization	-7.5	32	13	30293	60	95	6	6.3	2.5	207|208|1432|5295|6198|7124	AKT1|AKT2|MAPK14|PIK3R1|RPS6KB1|TNF	-6	MyList
GO Biological Processes	19	GO:0051701	biological process involved in interaction with host	19_GO:0044419 biological process involved in interspecies interaction between organisms	-7.4	16	11	30293	157	95	8	8.4	2.8	207|983|1508|1956|3326|3383|6714|7852	AKT1|CDK1|CTSB|EGFR|HSP90AB1|ICAM1|SRC|CXCR4	-6	MyList
GO Biological Processes	19	GO:0061458	reproductive system development	19_GO:0032502 developmental process	-7.4	11	9.4	30293	299	95	10	11	3.1	367|596|598|836|1499|1588|2099|4846|6714|23411	AR|BCL2|BCL2L1|CASP3|CTNNB1|CYP19A1|ESR1|NOS3|SRC|SIRT1	-6	MyList
GO Biological Processes	19	GO:0090322	regulation of superoxide metabolic process	19_GO:0008152 metabolic process	-7.4	53	16	30293	30	95	5	5.3	2.3	1956|2950|3689|4137|5580	EGFR|GSTP1|ITGB2|MAPT|PRKCD	-6	MyList
GO Biological Processes	19	GO:0000278	mitotic cell cycle	19_GO:0009987 cellular process	-7.4	7.1	8.3	30293	585	95	13	14	3.5	351|595|596|801|808|890|891|898|983|3064|4193|6198|7157	APP|CCND1|BCL2|CALM1|CALM3|CCNA2|CCNB1|CCNE1|CDK1|HTT|MDM2|RPS6KB1|TP53	-6	MyList
GO Biological Processes	19	GO:0062207	regulation of pattern recognition receptor signaling pathway	19_GO:0044419 biological process involved in interspecies interaction between organisms	-7.4	16	11	30293	158	95	8	8.4	2.8	142|207|2099|3312|5295|5599|6714|7099	PARP1|AKT1|ESR1|HSPA8|PIK3R1|MAPK8|SRC|TLR4	-6	MyList
GO Biological Processes	19	GO:0008406	gonad development	19_GO:0022414 reproductive process	-7.4	13	10	30293	224	95	9	9.5	3	367|596|598|836|1588|2099|4846|6714|23411	AR|BCL2|BCL2L1|CASP3|CYP19A1|ESR1|NOS3|SRC|SIRT1	-6	MyList
GO Biological Processes	19	GO:0010574	regulation of vascular endothelial growth factor production	19_GO:0032501 multicellular organismal process	-7.4	31	13	30293	61	95	6	6.3	2.5	3091|3553|3569|5743|5970|6774	HIF1A|IL1B|IL6|PTGS2|RELA|STAT3	-6	MyList
GO Biological Processes	19	GO:0043124	negative regulation of canonical NF-kappaB signal transduction	19_GO:0048519 negative regulation of biological process	-7.4	31	13	30293	61	95	6	6.3	2.5	841|2099|2950|3065|4792|23411	CASP8|ESR1|GSTP1|HDAC1|NFKBIA|SIRT1	-6	MyList
GO Biological Processes	19	GO:1904356	regulation of telomere maintenance via telomere lengthening	19_GO:0008152 metabolic process	-7.4	31	13	30293	61	95	6	6.3	2.5	142|1499|5594|5595|5609|6714	PARP1|CTNNB1|MAPK1|MAPK3|MAP2K7|SRC	-6	MyList
GO Biological Processes	19	GO:0032642	regulation of chemokine production	19_GO:0032501 multicellular organismal process	-7.4	21	12	30293	104	95	7	7.4	2.7	351|2950|3091|3553|3569|7099|7124	APP|GSTP1|HIF1A|IL1B|IL6|TLR4|TNF	-6	MyList
GO Biological Processes	19	GO:1902903	regulation of supramolecular fiber organization	19_GO:0050789 regulation of biological process	-7.4	9	8.9	30293	390	95	11	12	3.3	351|998|2475|3312|4137|5290|5295|5580|5663|5925|6622	APP|CDC42|MTOR|HSPA8|MAPT|PIK3CA|PIK3R1|PRKCD|PSEN1|RB1|SNCA	-6	MyList
GO Biological Processes	19	GO:0045639	positive regulation of myeloid cell differentiation	19_GO:0002376 immune system process	-7.4	21	12	30293	105	95	7	7.4	2.7	841|1432|2353|3091|5925|6774|7124	CASP8|MAPK14|FOS|HIF1A|RB1|STAT3|TNF	-6	MyList
GO Biological Processes	19	GO:0010469	regulation of signaling receptor activity	19_GO:0050896 response to stimulus	-7.4	21	12	30293	105	95	7	7.4	2.7	351|3065|3091|5468|5580|6347|7124	APP|HDAC1|HIF1A|PPARG|PRKCD|CCL2|TNF	-6	MyList
GO Biological Processes	19	GO:0042116	macrophage activation	19_GO:0002376 immune system process	-7.4	31	13	30293	62	95	6	6.3	2.5	351|3689|4137|6622|7099|7124	APP|ITGB2|MAPT|SNCA|TLR4|TNF	-6	MyList
GO Biological Processes	19	GO:0002220	innate immune response activating cell surface receptor signaling pathway	19_GO:0044419 biological process involved in interspecies interaction between organisms	-7.4	31	13	30293	62	95	6	6.3	2.5	2534|3551|4792|5970|6714|7099	FYN|IKBKB|NFKBIA|RELA|SRC|TLR4	-6	MyList
GO Biological Processes	19	GO:1902042	negative regulation of extrinsic apoptotic signaling pathway via death domain receptors	19_GO:0048519 negative regulation of biological process	-7.4	51	16	30293	31	95	5	5.3	2.3	598|2932|3383|4846|5894	BCL2L1|GSK3B|ICAM1|NOS3|RAF1	-5.9	MyList
GO Biological Processes	19	GO:1904385	cellular response to angiotensin	19_GO:0050896 response to stimulus	-7.4	51	16	30293	31	95	5	5.3	2.3	3480|4790|5580|5970|6714	IGF1R|NFKB1|PRKCD|RELA|SRC	-5.9	MyList
GO Biological Processes	19	GO:0001774	microglial cell activation	19_GO:0002376 immune system process	-7.4	51	16	30293	31	95	5	5.3	2.3	351|3689|4137|6622|7124	APP|ITGB2|MAPT|SNCA|TNF	-5.9	MyList
GO Biological Processes	19	GO:0019318	hexose metabolic process	19_GO:0008152 metabolic process	-7.4	16	11	30293	161	95	8	8.4	2.8	207|208|572|1432|5290|5315|7124|7157	AKT1|AKT2|BAD|MAPK14|PIK3CA|PKM|TNF|TP53	-5.9	MyList
GO Biological Processes	19	GO:0001701	in utero embryonic development	19_GO:0032502 developmental process	-7.3	8.9	8.9	30293	393	95	11	12	3.3	207|367|598|841|891|1499|1956|3091|4846|5594|7157	AKT1|AR|BCL2L1|CASP8|CCNB1|CTNNB1|EGFR|HIF1A|NOS3|MAPK1|TP53	-5.9	MyList
GO Biological Processes	19	GO:0045137	development of primary sexual characteristics	19_GO:0022414 reproductive process	-7.3	13	9.8	30293	229	95	9	9.5	3	367|596|598|836|1588|2099|4846|6714|23411	AR|BCL2|BCL2L1|CASP3|CYP19A1|ESR1|NOS3|SRC|SIRT1	-5.9	MyList
GO Biological Processes	19	GO:0030518	intracellular steroid hormone receptor signaling pathway	19_GO:0050896 response to stimulus	-7.3	30	13	30293	63	95	6	6.3	2.5	367|2099|2100|2908|5594|6714	AR|ESR1|ESR2|NR3C1|MAPK1|SRC	-5.9	MyList
GO Biological Processes	19	GO:2000117	negative regulation of cysteine-type endopeptidase activity	19_GO:0048519 negative regulation of biological process	-7.3	30	13	30293	63	95	6	6.3	2.5	207|4318|5894|6622|6714|7124	AKT1|MMP9|RAF1|SNCA|SRC|TNF	-5.9	MyList
GO Biological Processes	19	GO:1901224	positive regulation of non-canonical NF-kappaB signal transduction	19_GO:0048518 positive regulation of biological process	-7.3	30	13	30293	63	95	6	6.3	2.5	351|1956|3553|5970|7099|7124	APP|EGFR|IL1B|RELA|TLR4|TNF	-5.9	MyList
GO Biological Processes	19	GO:0050731	positive regulation of peptidyl-tyrosine phosphorylation	19_GO:0048518 positive regulation of biological process	-7.3	16	10	30293	164	95	8	8.4	2.8	2475|2534|3569|6352|6714|7124|7132|7157	MTOR|FYN|IL6|CCL5|SRC|TNF|TNFRSF1A|TP53	-5.9	MyList
GO Biological Processes	19	GO:0070665	positive regulation of leukocyte proliferation	19_GO:0048518 positive regulation of biological process	-7.3	16	10	30293	164	95	8	8.4	2.8	596|598|3553|3569|5594|5595|6352|7099	BCL2|BCL2L1|IL1B|IL6|MAPK1|MAPK3|CCL5|TLR4	-5.9	MyList
GO Biological Processes	19	GO:1900371	regulation of purine nucleotide biosynthetic process	19_GO:0008152 metabolic process	-7.3	50	15	30293	32	95	5	5.3	2.3	142|4842|4843|4846|6622	PARP1|NOS1|NOS2|NOS3|SNCA	-5.9	MyList
GO Biological Processes	19	GO:0030808	regulation of nucleotide biosynthetic process	19_GO:0008152 metabolic process	-7.3	50	15	30293	32	95	5	5.3	2.3	142|4842|4843|4846|6622	PARP1|NOS1|NOS2|NOS3|SNCA	-5.9	MyList
GO Biological Processes	19	GO:0016242	negative regulation of macroautophagy	19_GO:0048519 negative regulation of biological process	-7.3	50	15	30293	32	95	5	5.3	2.3	207|2475|5290|7157|120892	AKT1|MTOR|PIK3CA|TP53|LRRK2	-5.9	MyList
GO Biological Processes	19	GO:0006914	autophagy	19_GO:0008152 metabolic process	-7.3	10	9.2	30293	311	95	10	11	3.1	801|2475|3312|3320|5291|5595|5663|6714|7157|120892	CALM1|MTOR|HSPA8|HSP90AA1|PIK3CB|MAPK3|PSEN1|SRC|TP53|LRRK2	-5.9	MyList
GO Biological Processes	19	GO:0061919	process utilizing autophagic mechanism	19_GO:0009987 cellular process	-7.3	10	9.2	30293	311	95	10	11	3.1	801|2475|3312|3320|5291|5595|5663|6714|7157|120892	CALM1|MTOR|HSPA8|HSP90AA1|PIK3CB|MAPK3|PSEN1|SRC|TP53|LRRK2	-5.9	MyList
GO Biological Processes	19	GO:0055080	monoatomic cation homeostasis	19_GO:0042592 homeostatic process	-7.3	7.7	8.4	30293	497	95	12	13	3.4	351|596|2890|2902|3091|5291|5566|5594|5595|5663|6352|120892	APP|BCL2|GRIA1|GRIN1|HIF1A|PIK3CB|PRKACA|MAPK1|MAPK3|PSEN1|CCL5|LRRK2	-5.9	MyList
GO Biological Processes	19	GO:0051047	positive regulation of secretion	19_GO:0051179 localization	-7.3	10	9.2	30293	312	95	10	11	3.1	572|1588|1956|3091|3553|3689|5468|5566|6622|7099	BAD|CYP19A1|EGFR|HIF1A|IL1B|ITGB2|PPARG|PRKACA|SNCA|TLR4	-5.9	MyList
GO Biological Processes	19	GO:0032760	positive regulation of tumor necrosis factor production	19_GO:0048518 positive regulation of biological process	-7.3	20	11	30293	109	95	7	7.4	2.7	351|3569|5295|5663|6774|7099|120892	APP|IL6|PIK3R1|PSEN1|STAT3|TLR4|LRRK2	-5.9	MyList
GO Biological Processes	19	GO:0010594	regulation of endothelial cell migration	19_GO:0040011 locomotion	-7.3	12	9.7	30293	234	95	9	9.5	3	207|3091|4846|5291|5293|5468|5743|7124|23411	AKT1|HIF1A|NOS3|PIK3CB|PIK3CD|PPARG|PTGS2|TNF|SIRT1	-5.9	MyList
GO Biological Processes	19	GO:0019233	sensory perception of pain	19_GO:0032501 multicellular organismal process	-7.2	29	13	30293	65	95	6	6.3	2.5	2534|2903|5595|6347|7124|7852	FYN|GRIN2A|MAPK3|CCL2|TNF|CXCR4	-5.8	MyList
GO Biological Processes	19	GO:0000082	G1/S transition of mitotic cell cycle	19_GO:0009987 cellular process	-7.2	29	13	30293	65	95	6	6.3	2.5	595|596|890|898|983|6198	CCND1|BCL2|CCNA2|CCNE1|CDK1|RPS6KB1	-5.8	MyList
GO Biological Processes	19	GO:0050796	regulation of insulin secretion	19_GO:0051179 localization	-7.2	15	10	30293	167	95	8	8.4	2.8	572|3091|3553|3569|4843|5566|6352|7124	BAD|HIF1A|IL1B|IL6|NOS2|PRKACA|CCL5|TNF	-5.8	MyList
GO Biological Processes	19	GO:0070741	response to interleukin-6	19_GO:0050896 response to stimulus	-7.2	48	15	30293	33	95	5	5.3	2.3	3569|4790|5970|6714|6774	IL6|NFKB1|RELA|SRC|STAT3	-5.8	MyList
GO Biological Processes	19	GO:0097192	extrinsic apoptotic signaling pathway in absence of ligand	19_GO:0050896 response to stimulus	-7.2	48	15	30293	33	95	5	5.3	2.3	572|596|598|2932|3553	BAD|BCL2|BCL2L1|GSK3B|IL1B	-5.8	MyList
GO Biological Processes	19	GO:0033032	regulation of myeloid cell apoptotic process	19_GO:0050789 regulation of biological process	-7.2	48	15	30293	33	95	5	5.3	2.3	596|5291|5293|6352|23411	BCL2|PIK3CB|PIK3CD|CCL5|SIRT1	-5.8	MyList
GO Biological Processes	19	GO:0051973	positive regulation of telomerase activity	19_GO:0048518 positive regulation of biological process	-7.2	48	15	30293	33	95	5	5.3	2.3	3320|3326|5594|5595|5609	HSP90AA1|HSP90AB1|MAPK1|MAPK3|MAP2K7	-5.8	MyList
GO Biological Processes	19	GO:1990806	ligand-gated ion channel signaling pathway	19_GO:0050896 response to stimulus	-7.2	48	15	30293	33	95	5	5.3	2.3	351|2890|2902|2903|2904	APP|GRIA1|GRIN1|GRIN2A|GRIN2B	-5.8	MyList
GO Biological Processes	19	GO:0031100	animal organ regeneration	19_GO:0032502 developmental process	-7.2	29	13	30293	66	95	6	6.3	2.5	595|890|983|1956|3569|7124	CCND1|CCNA2|CDK1|EGFR|IL6|TNF	-5.8	MyList
GO Biological Processes	19	GO:0050801	monoatomic ion homeostasis	19_GO:0042592 homeostatic process	-7.2	7.5	8.3	30293	507	95	12	13	3.4	351|596|2890|2902|3091|5291|5566|5594|5595|5663|6352|120892	APP|BCL2|GRIA1|GRIN1|HIF1A|PIK3CB|PRKACA|MAPK1|MAPK3|PSEN1|CCL5|LRRK2	-5.8	MyList
GO Biological Processes	19	GO:1905954	positive regulation of lipid localization	19_GO:0051179 localization	-7.2	20	11	30293	112	95	7	7.4	2.7	1588|3553|4790|4792|5468|5580|23411	CYP19A1|IL1B|NFKB1|NFKBIA|PPARG|PRKCD|SIRT1	-5.8	MyList
GO Biological Processes	19	GO:0050852	T cell receptor signaling pathway	19_GO:0002376 immune system process	-7.2	20	11	30293	112	95	7	7.4	2.7	2534|3265|3551|5290|5293|5594|5663	FYN|HRAS|IKBKB|PIK3CA|PIK3CD|MAPK1|PSEN1	-5.8	MyList
GO Biological Processes	19	GO:0044843	cell cycle G1/S phase transition	19_GO:0009987 cellular process	-7.2	29	13	30293	67	95	6	6.3	2.5	595|596|890|898|983|6198	CCND1|BCL2|CCNA2|CCNE1|CDK1|RPS6KB1	-5.8	MyList
GO Biological Processes	19	GO:0007006	mitochondrial membrane organization	19_GO:0009987 cellular process	-7.2	20	11	30293	113	95	7	7.4	2.7	572|596|598|2932|3320|6622|7157	BAD|BCL2|BCL2L1|GSK3B|HSP90AA1|SNCA|TP53	-5.8	MyList
GO Biological Processes	19	GO:1903557	positive regulation of tumor necrosis factor superfamily cytokine production	19_GO:0048518 positive regulation of biological process	-7.2	20	11	30293	113	95	7	7.4	2.7	351|3569|5295|5663|6774|7099|120892	APP|IL6|PIK3R1|PSEN1|STAT3|TLR4|LRRK2	-5.8	MyList
GO Biological Processes	19	GO:0002269	leukocyte activation involved in inflammatory response	19_GO:0002376 immune system process	-7.2	47	15	30293	34	95	5	5.3	2.3	351|3689|4137|6622|7124	APP|ITGB2|MAPT|SNCA|TNF	-5.8	MyList
GO Biological Processes	19	GO:1902176	negative regulation of oxidative stress-induced intrinsic apoptotic signaling pathway	19_GO:0048519 negative regulation of biological process	-7.2	47	15	30293	34	95	5	5.3	2.3	207|1499|2534|3091|23411	AKT1|CTNNB1|FYN|HIF1A|SIRT1	-5.8	MyList
GO Biological Processes	19	GO:0030856	regulation of epithelial cell differentiation	19_GO:0032502 developmental process	-7.1	15	10	30293	172	95	8	8.4	2.8	572|595|1499|3551|3553|4318|7124|7132	BAD|CCND1|CTNNB1|IKBKB|IL1B|MMP9|TNF|TNFRSF1A	-5.7	MyList
GO Biological Processes	19	GO:0006469	negative regulation of protein kinase activity	19_GO:0048519 negative regulation of biological process	-7.1	15	10	30293	172	95	8	8.4	2.8	207|2950|3553|5468|5580|5925|6622|23411	AKT1|GSTP1|IL1B|PPARG|PRKCD|RB1|SNCA|SIRT1	-5.7	MyList
GO Biological Processes	19	GO:0071674	mononuclear cell migration	19_GO:0002376 immune system process	-7.1	20	11	30293	114	95	7	7.4	2.7	998|3383|3569|5293|6347|6352|7852	CDC42|ICAM1|IL6|PIK3CD|CCL2|CCL5|CXCR4	-5.7	MyList
GO Biological Processes	19	GO:0042177	negative regulation of protein catabolic process	19_GO:0048519 negative regulation of biological process	-7.1	20	11	30293	114	95	7	7.4	2.7	1956|2534|2903|3326|4843|5970|6622	EGFR|FYN|GRIN2A|HSP90AB1|NOS2|RELA|SNCA	-5.7	MyList
GO Biological Processes	19	GO:0051926	negative regulation of calcium ion transport	19_GO:0051179 localization	-7.1	28	13	30293	68	95	6	6.3	2.5	596|801|808|4842|4846|5743	BCL2|CALM1|CALM3|NOS1|NOS3|PTGS2	-5.7	MyList
GO Biological Processes	19	GO:0051100	negative regulation of binding	19_GO:0065007 biological regulation	-7.1	19	11	30293	115	95	7	7.4	2.7	207|2932|3725|5580|5599|5663|120892	AKT1|GSK3B|JUN|PRKCD|MAPK8|PSEN1|LRRK2	-5.7	MyList
GO Biological Processes	19	GO:0062014	negative regulation of small molecule metabolic process	19_GO:0048519 negative regulation of biological process	-7.1	19	11	30293	115	95	7	7.4	2.7	142|207|4790|5566|6774|7157|23411	PARP1|AKT1|NFKB1|PRKACA|STAT3|TP53|SIRT1	-5.7	MyList
GO Biological Processes	19	GO:0090066	regulation of anatomical structure size	19_GO:0065007 biological regulation	-7.1	7.4	8.2	30293	516	95	12	13	3.4	1956|2475|2932|3320|4137|4842|4846|5290|5580|5743|7124|120892	EGFR|MTOR|GSK3B|HSP90AA1|MAPT|NOS1|NOS3|PIK3CA|PRKCD|PTGS2|TNF|LRRK2	-5.7	MyList
GO Biological Processes	19	GO:0001558	regulation of cell growth	19_GO:0040007 growth	-7.1	8.4	8.6	30293	416	95	11	12	3.3	207|596|998|1956|2100|2475|2932|4137|5925|7157|7852	AKT1|BCL2|CDC42|EGFR|ESR2|MTOR|GSK3B|MAPT|RB1|TP53|CXCR4	-5.7	MyList
GO Biological Processes	19	GO:0038034	signal transduction in absence of ligand	19_GO:0050896 response to stimulus	-7.1	46	15	30293	35	95	5	5.3	2.3	572|596|598|2932|3553	BAD|BCL2|BCL2L1|GSK3B|IL1B	-5.7	MyList
GO Biological Processes	19	GO:2001240	negative regulation of extrinsic apoptotic signaling pathway in absence of ligand	19_GO:0048519 negative regulation of biological process	-7.1	46	15	30293	35	95	5	5.3	2.3	207|596|598|3553|7124	AKT1|BCL2|BCL2L1|IL1B|TNF	-5.7	MyList
GO Biological Processes	19	GO:1901099	negative regulation of signal transduction in absence of ligand	19_GO:0048519 negative regulation of biological process	-7.1	46	15	30293	35	95	5	5.3	2.3	207|596|598|3553|7124	AKT1|BCL2|BCL2L1|IL1B|TNF	-5.7	MyList
GO Biological Processes	19	GO:0071479	cellular response to ionizing radiation	19_GO:0050896 response to stimulus	-7.1	28	12	30293	69	95	6	6.3	2.5	598|1432|3265|4193|7157|23411	BCL2L1|MAPK14|HRAS|MDM2|TP53|SIRT1	-5.7	MyList
GO Biological Processes	19	GO:0032675	regulation of interleukin-6 production	19_GO:0032501 multicellular organismal process	-7.1	14	10	30293	176	95	8	8.4	2.8	351|3553|3569|4843|5970|6774|7099|7124	APP|IL1B|IL6|NOS2|RELA|STAT3|TLR4|TNF	-5.7	MyList
GO Biological Processes	19	GO:0060485	mesenchyme development	19_GO:0032502 developmental process	-7.1	12	9.4	30293	247	95	9	9.5	3	596|998|1499|2932|3091|4193|4846|5594|5595	BCL2|CDC42|CTNNB1|GSK3B|HIF1A|MDM2|NOS3|MAPK1|MAPK3	-5.7	MyList
GO Biological Processes	19	GO:0070141	response to UV-A	19_GO:0050896 response to stimulus	-7.1	91	19	30293	14	95	4	4.2	2.1	207|595|1956|4318	AKT1|CCND1|EGFR|MMP9	-5.7	MyList
GO Biological Processes	19	GO:0051928	positive regulation of calcium ion transport	19_GO:0051179 localization	-7	19	11	30293	117	95	7	7.4	2.7	801|808|2902|3064|6347|6352|6622	CALM1|CALM3|GRIN1|HTT|CCL2|CCL5|SNCA	-5.7	MyList
GO Biological Processes	19	GO:0030003	intracellular monoatomic cation homeostasis	19_GO:0042592 homeostatic process	-7	8.3	8.5	30293	423	95	11	12	3.3	351|596|2890|3091|5291|5566|5594|5595|5663|6352|120892	APP|BCL2|GRIA1|HIF1A|PIK3CB|PRKACA|MAPK1|MAPK3|PSEN1|CCL5|LRRK2	-5.6	MyList
GO Biological Processes	19	GO:1903034	regulation of response to wounding	19_GO:0050896 response to stimulus	-7	14	10	30293	178	95	8	8.4	2.8	2475|3265|3480|4846|5580|6774|7124|7852	MTOR|HRAS|IGF1R|NOS3|PRKCD|STAT3|TNF|CXCR4	-5.6	MyList
GO Biological Processes	19	GO:0090559	regulation of membrane permeability	19_GO:0065007 biological regulation	-7	27	12	30293	71	95	6	6.3	2.5	572|596|598|2475|2932|7157	BAD|BCL2|BCL2L1|MTOR|GSK3B|TP53	-5.6	MyList
GO Biological Processes	19	GO:0010822	positive regulation of mitochondrion organization	19_GO:0048518 positive regulation of biological process	-7	27	12	30293	71	95	6	6.3	2.5	572|2932|3064|3091|4318|7157	BAD|GSK3B|HTT|HIF1A|MMP9|TP53	-5.6	MyList
GO Biological Processes	19	GO:0045670	regulation of osteoclast differentiation	19_GO:0002376 immune system process	-7	27	12	30293	71	95	6	6.3	2.5	1499|2353|2475|5295|7099|7124	CTNNB1|FOS|MTOR|PIK3R1|TLR4|TNF	-5.6	MyList
GO Biological Processes	19	GO:0030217	T cell differentiation	19_GO:0002376 immune system process	-7	14	10	30293	179	95	8	8.4	2.8	596|1499|2475|3569|5293|5295|6774|7157	BCL2|CTNNB1|MTOR|IL6|PIK3CD|PIK3R1|STAT3|TP53	-5.6	MyList
GO Biological Processes	19	GO:0031644	regulation of nervous system process	19_GO:0032501 multicellular organismal process	-7	19	11	30293	119	95	7	7.4	2.7	351|2902|2903|2904|4846|7124|120892	APP|GRIN1|GRIN2A|GRIN2B|NOS3|TNF|LRRK2	-5.6	MyList
GO Biological Processes	19	GO:0006941	striated muscle contraction	19_GO:0032501 multicellular organismal process	-7	19	11	30293	120	95	7	7.4	2.7	2475|3320|4842|5290|6198|7124|7852	MTOR|HSP90AA1|NOS1|PIK3CA|RPS6KB1|TNF|CXCR4	-5.6	MyList
GO Biological Processes	19	GO:0032722	positive regulation of chemokine production	19_GO:0048518 positive regulation of biological process	-7	27	12	30293	72	95	6	6.3	2.5	351|3091|3553|3569|7099|7124	APP|HIF1A|IL1B|IL6|TLR4|TNF	-5.6	MyList
GO Biological Processes	19	GO:0050808	synapse organization	19_GO:0009987 cellular process	-7	9.5	8.8	30293	337	95	10	11	3.1	351|998|1499|2534|2890|3480|4137|5663|6622|120892	APP|CDC42|CTNNB1|FYN|GRIA1|IGF1R|MAPT|PSEN1|SNCA|LRRK2	-5.6	MyList
GO Biological Processes	19	GO:0051099	positive regulation of binding	19_GO:0065007 biological regulation	-6.9	18	11	30293	121	95	7	7.4	2.7	351|2932|4318|5468|5663|5925|120892	APP|GSK3B|MMP9|PPARG|PSEN1|RB1|LRRK2	-5.6	MyList
GO Biological Processes	19	GO:0034330	cell junction organization	19_GO:0009987 cellular process	-6.9	7.2	8.1	30293	533	95	12	13	3.4	351|596|998|1499|2534|2890|3480|4137|5663|6622|6714|120892	APP|BCL2|CDC42|CTNNB1|FYN|GRIA1|IGF1R|MAPT|PSEN1|SNCA|SRC|LRRK2	-5.6	MyList
GO Biological Processes	19	GO:0006873	intracellular monoatomic ion homeostasis	19_GO:0042592 homeostatic process	-6.9	8.1	8.4	30293	432	95	11	12	3.3	351|596|2890|3091|5291|5566|5594|5595|5663|6352|120892	APP|BCL2|GRIA1|HIF1A|PIK3CB|PRKACA|MAPK1|MAPK3|PSEN1|CCL5|LRRK2	-5.6	MyList
GO Biological Processes	19	GO:0045838	positive regulation of membrane potential	19_GO:0065007 biological regulation	-6.9	85	18	30293	15	95	4	4.2	2.1	207|208|572|2890	AKT1|AKT2|BAD|GRIA1	-5.5	MyList
GO Biological Processes	19	GO:0030111	regulation of Wnt signaling pathway	19_GO:0050896 response to stimulus	-6.9	9.4	8.7	30293	341	95	10	11	3.1	351|1432|1499|1956|2932|3065|4790|5663|6714|120892	APP|MAPK14|CTNNB1|EGFR|GSK3B|HDAC1|NFKB1|PSEN1|SRC|LRRK2	-5.5	MyList
GO Biological Processes	19	GO:0071675	regulation of mononuclear cell migration	19_GO:0040011 locomotion	-6.9	18	11	30293	123	95	7	7.4	2.7	207|351|5594|5595|6347|6352|7124	AKT1|APP|MAPK1|MAPK3|CCL2|CCL5|TNF	-5.5	MyList
GO Biological Processes	19	GO:0002688	regulation of leukocyte chemotaxis	19_GO:0040011 locomotion	-6.9	18	11	30293	123	95	7	7.4	2.7	1588|3569|3576|5594|5595|6347|6352	CYP19A1|IL6|CXCL8|MAPK1|MAPK3|CCL2|CCL5	-5.5	MyList
GO Biological Processes	19	GO:0071392	cellular response to estradiol stimulus	19_GO:0050896 response to stimulus	-6.9	42	14	30293	38	95	5	5.3	2.3	890|1956|2099|2100|3480	CCNA2|EGFR|ESR1|ESR2|IGF1R	-5.5	MyList
GO Biological Processes	19	GO:0048144	fibroblast proliferation	19_GO:0009987 cellular process	-6.9	42	14	30293	38	95	5	5.3	2.3	983|2099|3265|4804|7157	CDK1|ESR1|HRAS|NGFR|TP53	-5.5	MyList
GO Biological Processes	19	GO:0042552	myelination	19_GO:0032502 developmental process	-6.8	18	11	30293	126	95	7	7.4	2.7	207|208|3265|5594|5595|5894|7852	AKT1|AKT2|HRAS|MAPK1|MAPK3|RAF1|CXCR4	-5.5	MyList
GO Biological Processes	19	GO:0032680	regulation of tumor necrosis factor production	19_GO:0032501 multicellular organismal process	-6.8	13	9.7	30293	189	95	8	8.4	2.8	351|2950|3569|5295|5663|6774|7099|120892	APP|GSTP1|IL6|PIK3R1|PSEN1|STAT3|TLR4|LRRK2	-5.4	MyList
GO Biological Processes	19	GO:0061136	regulation of proteasomal protein catabolic process	19_GO:0008152 metabolic process	-6.8	13	9.7	30293	189	95	8	8.4	2.8	207|2932|3326|4193|5566|5601|5663|120892	AKT1|GSK3B|HSP90AB1|MDM2|PRKACA|MAPK9|PSEN1|LRRK2	-5.4	MyList
GO Biological Processes	19	GO:0042113	B cell activation	19_GO:0002376 immune system process	-6.8	13	9.7	30293	189	95	8	8.4	2.8	596|841|3569|5293|5295|5580|7099|7157	BCL2|CASP8|IL6|PIK3CD|PIK3R1|PRKCD|TLR4|TP53	-5.4	MyList
GO Biological Processes	19	GO:1900034	regulation of cellular response to heat	19_GO:0050896 response to stimulus	-6.8	80	18	30293	16	95	4	4.2	2.1	2475|2932|4137|23411	MTOR|GSK3B|MAPT|SIRT1	-5.4	MyList
GO Biological Processes	19	GO:1904031	positive regulation of cyclin-dependent protein kinase activity	19_GO:0048518 positive regulation of biological process	-6.8	80	18	30293	16	95	4	4.2	2.1	207|595|1956|3326	AKT1|CCND1|EGFR|HSP90AB1	-5.4	MyList
GO Biological Processes	19	GO:0032890	regulation of organic acid transport	19_GO:0051179 localization	-6.8	25	12	30293	77	95	6	6.3	2.5	207|208|3553|5663|6622|7124	AKT1|AKT2|IL1B|PSEN1|SNCA|TNF	-5.4	MyList
GO Biological Processes	19	GO:0005996	monosaccharide metabolic process	19_GO:0008152 metabolic process	-6.8	13	9.6	30293	191	95	8	8.4	2.8	207|208|572|1432|5290|5315|7124|7157	AKT1|AKT2|BAD|MAPK14|PIK3CA|PKM|TNF|TP53	-5.4	MyList
GO Biological Processes	19	GO:0060828	regulation of canonical Wnt signaling pathway	19_GO:0050896 response to stimulus	-6.8	11	9	30293	266	95	9	9.5	3	1432|1499|1956|2932|3065|4790|5663|6714|120892	MAPK14|CTNNB1|EGFR|GSK3B|HDAC1|NFKB1|PSEN1|SRC|LRRK2	-5.4	MyList
GO Biological Processes	19	GO:0007272	ensheathment of neurons	19_GO:0032502 developmental process	-6.8	17	10	30293	128	95	7	7.4	2.7	207|208|3265|5594|5595|5894|7852	AKT1|AKT2|HRAS|MAPK1|MAPK3|RAF1|CXCR4	-5.4	MyList
GO Biological Processes	19	GO:0008366	axon ensheathment	19_GO:0032502 developmental process	-6.8	17	10	30293	128	95	7	7.4	2.7	207|208|3265|5594|5595|5894|7852	AKT1|AKT2|HRAS|MAPK1|MAPK3|RAF1|CXCR4	-5.4	MyList
GO Biological Processes	19	GO:1903555	regulation of tumor necrosis factor superfamily cytokine production	19_GO:0032501 multicellular organismal process	-6.7	13	9.5	30293	194	95	8	8.4	2.8	351|2950|3569|5295|5663|6774|7099|120892	APP|GSTP1|IL6|PIK3R1|PSEN1|STAT3|TLR4|LRRK2	-5.4	MyList
GO Biological Processes	19	GO:0010591	regulation of lamellipodium assembly	19_GO:0050789 regulation of biological process	-6.7	39	14	30293	41	95	5	5.3	2.3	998|2475|3320|5290|5295	CDC42|MTOR|HSP90AA1|PIK3CA|PIK3R1	-5.4	MyList
GO Biological Processes	19	GO:0001942	hair follicle development	19_GO:0032502 developmental process	-6.7	24	12	30293	79	95	6	6.3	2.5	596|1499|1956|3065|4804|5970	BCL2|CTNNB1|EGFR|HDAC1|NGFR|RELA	-5.4	MyList
GO Biological Processes	19	GO:0043401	steroid hormone mediated signaling pathway	19_GO:0050896 response to stimulus	-6.7	24	12	30293	79	95	6	6.3	2.5	367|2099|2100|2908|5594|6714	AR|ESR1|ESR2|NR3C1|MAPK1|SRC	-5.4	MyList
GO Biological Processes	19	GO:0000079	regulation of cyclin-dependent protein serine/threonine kinase activity	19_GO:0008152 metabolic process	-6.7	24	12	30293	79	95	6	6.3	2.5	207|595|890|891|898|1956	AKT1|CCND1|CCNA2|CCNB1|CCNE1|EGFR	-5.4	MyList
GO Biological Processes	19	GO:0051101	regulation of DNA binding	19_GO:0065007 biological regulation	-6.7	24	12	30293	79	95	6	6.3	2.5	3725|4318|5468|5599|5663|5925	JUN|MMP9|PPARG|MAPK8|PSEN1|RB1	-5.4	MyList
GO Biological Processes	19	GO:0010595	positive regulation of endothelial cell migration	19_GO:0040011 locomotion	-6.7	17	10	30293	131	95	7	7.4	2.7	207|3091|4846|5291|5293|5743|23411	AKT1|HIF1A|NOS3|PIK3CB|PIK3CD|PTGS2|SIRT1	-5.3	MyList
GO Biological Processes	19	GO:0002286	T cell activation involved in immune response	19_GO:0002376 immune system process	-6.7	24	12	30293	80	95	6	6.3	2.5	2475|3383|3569|5663|6774|7157	MTOR|ICAM1|IL6|PSEN1|STAT3|TP53	-5.3	MyList
GO Biological Processes	19	GO:0031345	negative regulation of cell projection organization	19_GO:0048519 negative regulation of biological process	-6.7	13	9.4	30293	197	95	8	8.4	2.8	207|2534|2904|2932|4193|5580|5663|120892	AKT1|FYN|GRIN2B|GSK3B|MDM2|PRKCD|PSEN1|LRRK2	-5.3	MyList
GO Biological Processes	19	GO:1903140	regulation of establishment of endothelial barrier	19_GO:0032502 developmental process	-6.7	75	17	30293	17	95	4	4.2	2.1	3551|3553|7124|7132	IKBKB|IL1B|TNF|TNFRSF1A	-5.3	MyList
GO Biological Processes	19	GO:1901550	regulation of endothelial cell development	19_GO:0032502 developmental process	-6.7	75	17	30293	17	95	4	4.2	2.1	3551|3553|7124|7132	IKBKB|IL1B|TNF|TNFRSF1A	-5.3	MyList
GO Biological Processes	19	GO:0000902	cell morphogenesis	19_GO:0032502 developmental process	-6.7	6.1	7.5	30293	680	95	13	14	3.5	351|367|596|836|998|1432|1499|1956|2534|3480|4804|5925|120892	APP|AR|BCL2|CASP3|CDC42|MAPK14|CTNNB1|EGFR|FYN|IGF1R|NGFR|RB1|LRRK2	-5.3	MyList
GO Biological Processes	19	GO:0071548	response to dexamethasone	19_GO:0050896 response to stimulus	-6.7	38	13	30293	42	95	5	5.3	2.3	1956|2908|3480|5290|6198	EGFR|NR3C1|IGF1R|PIK3CA|RPS6KB1	-5.3	MyList
GO Biological Processes	19	GO:0035307	positive regulation of protein dephosphorylation	19_GO:0048518 positive regulation of biological process	-6.7	38	13	30293	42	95	5	5.3	2.3	801|808|2475|3326|5580	CALM1|CALM3|MTOR|HSP90AB1|PRKCD	-5.3	MyList
GO Biological Processes	19	GO:0046627	negative regulation of insulin receptor signaling pathway	19_GO:0048519 negative regulation of biological process	-6.7	38	13	30293	42	95	5	5.3	2.3	2932|3553|5580|5970|6198	GSK3B|IL1B|PRKCD|RELA|RPS6KB1	-5.3	MyList
GO Biological Processes	19	GO:0043271	negative regulation of monoatomic ion transport	19_GO:0051179 localization	-6.7	17	10	30293	133	95	7	7.4	2.7	596|801|808|4318|4842|4846|5743	BCL2|CALM1|CALM3|MMP9|NOS1|NOS3|PTGS2	-5.3	MyList
GO Biological Processes	19	GO:0030593	neutrophil chemotaxis	19_GO:0040011 locomotion	-6.7	24	11	30293	81	95	6	6.3	2.5	3553|3576|3689|5293|6347|6352	IL1B|CXCL8|ITGB2|PIK3CD|CCL2|CCL5	-5.3	MyList
GO Biological Processes	19	GO:0002285	lymphocyte activation involved in immune response	19_GO:0002376 immune system process	-6.6	17	10	30293	134	95	7	7.4	2.7	2475|3383|3569|5663|6774|7099|7157	MTOR|ICAM1|IL6|PSEN1|STAT3|TLR4|TP53	-5.3	MyList
GO Biological Processes	19	GO:0032434	regulation of proteasomal ubiquitin-dependent protein catabolic process	19_GO:0008152 metabolic process	-6.6	17	10	30293	134	95	7	7.4	2.7	207|2932|3326|4193|5601|5663|120892	AKT1|GSK3B|HSP90AB1|MDM2|MAPK9|PSEN1|LRRK2	-5.3	MyList
GO Biological Processes	19	GO:0060443	mammary gland morphogenesis	19_GO:0032502 developmental process	-6.6	37	13	30293	43	95	5	5.3	2.3	367|2099|2908|4790|6714	AR|ESR1|NR3C1|NFKB1|SRC	-5.3	MyList
GO Biological Processes	19	GO:0051353	positive regulation of oxidoreductase activity	19_GO:0065007 biological regulation	-6.6	37	13	30293	43	95	5	5.3	2.3	207|3091|3553|6622|7124	AKT1|HIF1A|IL1B|SNCA|TNF	-5.3	MyList
GO Biological Processes	19	GO:1900077	negative regulation of cellular response to insulin stimulus	19_GO:0048519 negative regulation of biological process	-6.6	37	13	30293	43	95	5	5.3	2.3	2932|3553|5580|5970|6198	GSK3B|IL1B|PRKCD|RELA|RPS6KB1	-5.3	MyList
GO Biological Processes	19	GO:0022404	molting cycle process	19_GO:0032501 multicellular organismal process	-6.6	23	11	30293	83	95	6	6.3	2.5	596|1499|1956|3065|4804|5970	BCL2|CTNNB1|EGFR|HDAC1|NGFR|RELA	-5.2	MyList
GO Biological Processes	19	GO:0010660	regulation of muscle cell apoptotic process	19_GO:0050789 regulation of biological process	-6.6	23	11	30293	83	95	6	6.3	2.5	1786|3480|4217|5468|7157|23411	DNMT1|IGF1R|MAP3K5|PPARG|TP53|SIRT1	-5.2	MyList
GO Biological Processes	19	GO:0022405	hair cycle process	19_GO:0032501 multicellular organismal process	-6.6	23	11	30293	83	95	6	6.3	2.5	596|1499|1956|3065|4804|5970	BCL2|CTNNB1|EGFR|HDAC1|NGFR|RELA	-5.2	MyList
GO Biological Processes	19	GO:0051279	regulation of release of sequestered calcium ion into cytosol	19_GO:0042592 homeostatic process	-6.6	23	11	30293	83	95	6	6.3	2.5	801|808|3064|4842|5566|6622	CALM1|CALM3|HTT|NOS1|PRKACA|SNCA	-5.2	MyList
GO Biological Processes	19	GO:0150078	positive regulation of neuroinflammatory response	19_GO:0048518 positive regulation of biological process	-6.6	71	17	30293	18	95	4	4.2	2.1	3553|3569|7124|120892	IL1B|IL6|TNF|LRRK2	-5.2	MyList
GO Biological Processes	19	GO:0031295	T cell costimulation	19_GO:0002376 immune system process	-6.6	36	13	30293	44	95	5	5.3	2.3	207|2475|2534|5290|6714	AKT1|MTOR|FYN|PIK3CA|SRC	-5.2	MyList
GO Biological Processes	19	GO:0007215	glutamate receptor signaling pathway	19_GO:0050896 response to stimulus	-6.6	36	13	30293	44	95	5	5.3	2.3	351|2890|2902|2903|2904	APP|GRIA1|GRIN1|GRIN2A|GRIN2B	-5.2	MyList
GO Biological Processes	19	GO:0090199	regulation of release of cytochrome c from mitochondria	19_GO:0050896 response to stimulus	-6.6	36	13	30293	44	95	5	5.3	2.3	207|572|598|4318|7157	AKT1|BAD|BCL2L1|MMP9|TP53	-5.2	MyList
GO Biological Processes	19	GO:0010907	positive regulation of glucose metabolic process	19_GO:0048518 positive regulation of biological process	-6.6	36	13	30293	44	95	5	5.3	2.3	207|208|5566|6714|23411	AKT1|AKT2|PRKACA|SRC|SIRT1	-5.2	MyList
GO Biological Processes	19	GO:0032436	positive regulation of proteasomal ubiquitin-dependent protein catabolic process	19_GO:0048518 positive regulation of biological process	-6.6	23	11	30293	84	95	6	6.3	2.5	207|2932|4193|5601|5663|120892	AKT1|GSK3B|MDM2|MAPK9|PSEN1|LRRK2	-5.2	MyList
GO Biological Processes	19	GO:2000134	negative regulation of G1/S transition of mitotic cell cycle	19_GO:0048519 negative regulation of biological process	-6.5	23	11	30293	85	95	6	6.3	2.5	595|596|4193|5925|6347|7157	CCND1|BCL2|MDM2|RB1|CCL2|TP53	-5.2	MyList
GO Biological Processes	19	GO:0031284	positive regulation of guanylate cyclase activity	19_GO:0048518 positive regulation of biological process	-6.5	190	24	30293	5	95	3	3.2	1.8	4842|4843|4846	NOS1|NOS2|NOS3	-5.2	MyList
GO Biological Processes	19	GO:0034349	glial cell apoptotic process	19_GO:0009987 cellular process	-6.5	190	24	30293	5	95	3	3.2	1.8	836|5925|7157	CASP3|RB1|TP53	-5.2	MyList
GO Biological Processes	19	GO:0031294	lymphocyte costimulation	19_GO:0002376 immune system process	-6.5	35	13	30293	45	95	5	5.3	2.3	207|2475|2534|5290|6714	AKT1|MTOR|FYN|PIK3CA|SRC	-5.2	MyList
GO Biological Processes	19	GO:0071621	granulocyte chemotaxis	19_GO:0040011 locomotion	-6.5	22	11	30293	86	95	6	6.3	2.5	3553|3576|3689|5293|6347|6352	IL1B|CXCL8|ITGB2|PIK3CD|CCL2|CCL5	-5.2	MyList
GO Biological Processes	19	GO:0042692	muscle cell differentiation	19_GO:0032502 developmental process	-6.5	10	8.6	30293	287	95	9	9.5	3	207|596|836|983|1432|1499|2475|4842|5925	AKT1|BCL2|CASP3|CDK1|MAPK14|CTNNB1|MTOR|NOS1|RB1	-5.2	MyList
GO Biological Processes	19	GO:0051092	positive regulation of NF-kappaB transcription factor activity	19_GO:0008152 metabolic process	-6.5	16	9.9	30293	141	95	7	7.4	2.7	367|3551|3553|5970|6774|7099|7124	AR|IKBKB|IL1B|RELA|STAT3|TLR4|TNF	-5.1	MyList
GO Biological Processes	19	GO:0007422	peripheral nervous system development	19_GO:0032502 developmental process	-6.5	22	11	30293	87	95	6	6.3	2.5	207|208|3265|5594|5595|5894	AKT1|AKT2|HRAS|MAPK1|MAPK3|RAF1	-5.1	MyList
GO Biological Processes	19	GO:0032370	positive regulation of lipid transport	19_GO:0051179 localization	-6.5	22	11	30293	87	95	6	6.3	2.5	1588|3553|4792|5468|5580|23411	CYP19A1|IL1B|NFKBIA|PPARG|PRKCD|SIRT1	-5.1	MyList
GO Biological Processes	19	GO:0070849	response to epidermal growth factor	19_GO:0050896 response to stimulus	-6.5	35	13	30293	46	95	5	5.3	2.3	207|1956|2353|5594|5595	AKT1|EGFR|FOS|MAPK1|MAPK3	-5.1	MyList
GO Biological Processes	19	GO:2001239	regulation of extrinsic apoptotic signaling pathway in absence of ligand	19_GO:0050896 response to stimulus	-6.5	35	13	30293	46	95	5	5.3	2.3	207|596|598|3553|7124	AKT1|BCL2|BCL2L1|IL1B|TNF	-5.1	MyList
GO Biological Processes	19	GO:0045601	regulation of endothelial cell differentiation	19_GO:0032502 developmental process	-6.5	35	13	30293	46	95	5	5.3	2.3	1499|3551|3553|7124|7132	CTNNB1|IKBKB|IL1B|TNF|TNFRSF1A	-5.1	MyList
GO Biological Processes	19	GO:0002363	alpha-beta T cell lineage commitment	19_GO:0002376 immune system process	-6.5	67	16	30293	19	95	4	4.2	2.1	596|2475|3569|6774	BCL2|MTOR|IL6|STAT3	-5.1	MyList
GO Biological Processes	19	GO:0046827	positive regulation of protein export from nucleus	19_GO:0051179 localization	-6.5	67	16	30293	19	95	4	4.2	2.1	2932|3553|4193|5566	GSK3B|IL1B|MDM2|PRKACA	-5.1	MyList
GO Biological Processes	19	GO:0032516	positive regulation of phosphoprotein phosphatase activity	19_GO:0048518 positive regulation of biological process	-6.5	67	16	30293	19	95	4	4.2	2.1	801|808|2475|3326	CALM1|CALM3|MTOR|HSP90AB1	-5.1	MyList
GO Biological Processes	19	GO:0071333	cellular response to glucose stimulus	19_GO:0042592 homeostatic process	-6.4	22	11	30293	88	95	6	6.3	2.5	3091|3383|3480|5290|5566|5894	HIF1A|ICAM1|IGF1R|PIK3CA|PRKACA|RAF1	-5.1	MyList
GO Biological Processes	19	GO:0098586	cellular response to virus	19_GO:0044419 biological process involved in interspecies interaction between organisms	-6.4	22	11	30293	88	95	6	6.3	2.5	1432|3091|3320|3569|4790|6352	MAPK14|HIF1A|HSP90AA1|IL6|NFKB1|CCL5	-5.1	MyList
GO Biological Processes	19	GO:0010565	regulation of cellular ketone metabolic process	19_GO:0008152 metabolic process	-6.4	16	9.8	30293	144	95	7	7.4	2.7	207|208|3553|5468|5743|6622|23411	AKT1|AKT2|IL1B|PPARG|PTGS2|SNCA|SIRT1	-5.1	MyList
GO Biological Processes	19	GO:0022602	ovulation cycle process	19_GO:0048511 rhythmic process	-6.4	34	13	30293	47	95	5	5.3	2.3	836|2099|4846|6714|23411	CASP3|ESR1|NOS3|SRC|SIRT1	-5.1	MyList
GO Biological Processes	19	GO:0003012	muscle system process	19_GO:0032501 multicellular organismal process	-6.4	9.8	8.5	30293	294	95	9	9.5	3	2475|3320|3553|4842|4846|5290|6198|7124|7852	MTOR|HSP90AA1|IL1B|NOS1|NOS3|PIK3CA|RPS6KB1|TNF|CXCR4	-5.1	MyList
GO Biological Processes	19	GO:1901888	regulation of cell junction assembly	19_GO:0050789 regulation of biological process	-6.4	12	9	30293	215	95	8	8.4	2.8	351|1499|3551|3553|5566|6622|6714|7124	APP|CTNNB1|IKBKB|IL1B|PRKACA|SNCA|SRC|TNF	-5.1	MyList
GO Biological Processes	19	GO:0045598	regulation of fat cell differentiation	19_GO:0032502 developmental process	-6.4	15	9.7	30293	146	95	7	7.4	2.7	207|1432|3569|5468|5743|7124|23411	AKT1|MAPK14|IL6|PPARG|PTGS2|TNF|SIRT1	-5.1	MyList
GO Biological Processes	19	GO:0014910	regulation of smooth muscle cell migration	19_GO:0040011 locomotion	-6.4	21	11	30293	90	95	6	6.3	2.5	596|4193|6198|6352|6714|7099	BCL2|MDM2|RPS6KB1|CCL5|SRC|TLR4	-5.1	MyList
GO Biological Processes	19	GO:0071331	cellular response to hexose stimulus	19_GO:0050896 response to stimulus	-6.4	21	11	30293	90	95	6	6.3	2.5	3091|3383|3480|5290|5566|5894	HIF1A|ICAM1|IGF1R|PIK3CA|PRKACA|RAF1	-5.1	MyList
GO Biological Processes	19	GO:0002673	regulation of acute inflammatory response	19_GO:0050896 response to stimulus	-6.4	33	13	30293	48	95	5	5.3	2.3	2950|3553|3569|5743|7124	GSTP1|IL1B|IL6|PTGS2|TNF	-5	MyList
GO Biological Processes	19	GO:1902041	regulation of extrinsic apoptotic signaling pathway via death domain receptors	19_GO:0050896 response to stimulus	-6.4	33	13	30293	48	95	5	5.3	2.3	598|2932|3383|4846|5894	BCL2L1|GSK3B|ICAM1|NOS3|RAF1	-5	MyList
GO Biological Processes	19	GO:0060749	mammary gland alveolus development	19_GO:0032502 developmental process	-6.4	64	16	30293	20	95	4	4.2	2.1	367|595|2099|3091	AR|CCND1|ESR1|HIF1A	-5	MyList
GO Biological Processes	19	GO:0071391	cellular response to estrogen stimulus	19_GO:0050896 response to stimulus	-6.4	64	16	30293	20	95	4	4.2	2.1	367|2099|2100|4193	AR|ESR1|ESR2|MDM2	-5	MyList
GO Biological Processes	19	GO:0061377	mammary gland lobule development	19_GO:0032502 developmental process	-6.4	64	16	30293	20	95	4	4.2	2.1	367|595|2099|3091	AR|CCND1|ESR1|HIF1A	-5	MyList
GO Biological Processes	19	GO:0051769	regulation of nitric-oxide synthase biosynthetic process	19_GO:0008152 metabolic process	-6.4	64	16	30293	20	95	4	4.2	2.1	2950|6347|7099|120892	GSTP1|CCL2|TLR4|LRRK2	-5	MyList
GO Biological Processes	19	GO:0051900	regulation of mitochondrial depolarization	19_GO:0050789 regulation of biological process	-6.4	64	16	30293	20	95	4	4.2	2.1	142|596|6714|120892	PARP1|BCL2|SRC|LRRK2	-5	MyList
GO Biological Processes	19	GO:0001894	tissue homeostasis	19_GO:0042592 homeostatic process	-6.3	12	8.9	30293	219	95	8	8.4	2.8	596|1499|3569|4846|5743|5925|6714|7099	BCL2|CTNNB1|IL6|NOS3|PTGS2|RB1|SRC|TLR4	-5	MyList
GO Biological Processes	19	GO:0060249	anatomical structure homeostasis	19_GO:0042592 homeostatic process	-6.3	12	8.9	30293	219	95	8	8.4	2.8	596|1499|3569|4846|5743|5925|6714|7099	BCL2|CTNNB1|IL6|NOS3|PTGS2|RB1|SRC|TLR4	-5	MyList
GO Biological Processes	19	GO:0050768	negative regulation of neurogenesis	19_GO:0032502 developmental process	-6.3	15	9.6	30293	149	95	7	7.4	2.7	1499|3553|3569|5663|5925|7124|7157	CTNNB1|IL1B|IL6|PSEN1|RB1|TNF|TP53	-5	MyList
GO Biological Processes	19	GO:0071326	cellular response to monosaccharide stimulus	19_GO:0050896 response to stimulus	-6.3	21	11	30293	92	95	6	6.3	2.5	3091|3383|3480|5290|5566|5894	HIF1A|ICAM1|IGF1R|PIK3CA|PRKACA|RAF1	-5	MyList
GO Biological Processes	19	GO:1990266	neutrophil migration	19_GO:0002376 immune system process	-6.3	21	11	30293	92	95	6	6.3	2.5	3553|3576|3689|5293|6347|6352	IL1B|CXCL8|ITGB2|PIK3CD|CCL2|CCL5	-5	MyList
GO Biological Processes	19	GO:0098815	modulation of excitatory postsynaptic potential	19_GO:0032501 multicellular organismal process	-6.3	33	12	30293	49	95	5	5.3	2.3	351|2902|2903|2904|120892	APP|GRIN1|GRIN2A|GRIN2B|LRRK2	-5	MyList
GO Biological Processes	19	GO:0035924	cellular response to vascular endothelial growth factor stimulus	19_GO:0050896 response to stimulus	-6.3	33	12	30293	49	95	5	5.3	2.3	207|1432|5290|5293|5970	AKT1|MAPK14|PIK3CA|PIK3CD|RELA	-5	MyList
GO Biological Processes	19	GO:1902115	regulation of organelle assembly	19_GO:0050789 regulation of biological process	-6.3	12	8.8	30293	221	95	8	8.4	2.8	207|2475|2932|3064|5601|6714|7124|120892	AKT1|MTOR|GSK3B|HTT|MAPK9|SRC|TNF|LRRK2	-5	MyList
GO Biological Processes	19	GO:0032412	regulation of monoatomic ion transmembrane transporter activity	19_GO:0051179 localization	-6.3	11	8.8	30293	222	95	8	8.4	2.8	351|801|808|3064|4318|4842|5566|6347	APP|CALM1|CALM3|HTT|MMP9|NOS1|PRKACA|CCL2	-5	MyList
GO Biological Processes	19	GO:0043457	regulation of cellular respiration	19_GO:0008152 metabolic process	-6.3	32	12	30293	50	95	5	5.3	2.3	3091|4843|5290|6622|7124	HIF1A|NOS2|PIK3CA|SNCA|TNF	-5	MyList
GO Biological Processes	19	GO:0043369	CD4-positive or CD8-positive, alpha-beta T cell lineage commitment	19_GO:0002376 immune system process	-6.3	61	15	30293	21	95	4	4.2	2.1	596|2475|3569|6774	BCL2|MTOR|IL6|STAT3	-5	MyList
GO Biological Processes	19	GO:0044321	response to leptin	19_GO:0050896 response to stimulus	-6.3	61	15	30293	21	95	4	4.2	2.1	595|890|6774|23411	CCND1|CCNA2|STAT3|SIRT1	-5	MyList
GO Biological Processes	19	GO:1902807	negative regulation of cell cycle G1/S phase transition	19_GO:0048519 negative regulation of biological process	-6.3	20	11	30293	94	95	6	6.3	2.5	595|596|4193|5925|6347|7157	CCND1|BCL2|MDM2|RB1|CCL2|TP53	-4.9	MyList
GO Biological Processes	19	GO:0051146	striated muscle cell differentiation	19_GO:0032502 developmental process	-6.2	11	8.7	30293	225	95	8	8.4	2.8	207|596|836|983|1432|2475|4842|5925	AKT1|BCL2|CASP3|CDK1|MAPK14|MTOR|NOS1|RB1	-4.9	MyList
GO Biological Processes	19	GO:0034198	cellular response to amino acid starvation	19_GO:0050896 response to stimulus	-6.2	31	12	30293	51	95	5	5.3	2.3	2475|4217|5594|5595|5599	MTOR|MAP3K5|MAPK1|MAPK3|MAPK8	-4.9	MyList
GO Biological Processes	19	GO:0034767	positive regulation of monoatomic ion transmembrane transport	19_GO:0051179 localization	-6.2	14	9.4	30293	154	95	7	7.4	2.7	801|808|2902|3064|4842|6347|6622	CALM1|CALM3|GRIN1|HTT|NOS1|CCL2|SNCA	-4.9	MyList
GO Biological Processes	19	GO:0051961	negative regulation of nervous system development	19_GO:0032502 developmental process	-6.2	14	9.4	30293	155	95	7	7.4	2.7	1499|3553|3569|5663|5925|7124|7157	CTNNB1|IL1B|IL6|PSEN1|RB1|TNF|TP53	-4.9	MyList
GO Biological Processes	19	GO:0055074	calcium ion homeostasis	19_GO:0042592 homeostatic process	-6.2	11	8.7	30293	227	95	8	8.4	2.8	351|596|2890|2902|5291|5566|5663|6352	APP|BCL2|GRIA1|GRIN1|PIK3CB|PRKACA|PSEN1|CCL5	-4.9	MyList
GO Biological Processes	19	GO:0034976	response to endoplasmic reticulum stress	19_GO:0050896 response to stimulus	-6.2	11	8.7	30293	227	95	8	8.4	2.8	595|596|2932|3309|3576|4217|5295|7157	CCND1|BCL2|GSK3B|HSPA5|CXCL8|MAP3K5|PIK3R1|TP53	-4.9	MyList
GO Biological Processes	19	GO:0051656	establishment of organelle localization	19_GO:0051179 localization	-6.2	7.8	7.8	30293	407	95	10	11	3.1	891|998|1499|3064|3091|4137|5293|5663|5925|6622	CCNB1|CDC42|CTNNB1|HTT|HIF1A|MAPT|PIK3CD|PSEN1|RB1|SNCA	-4.9	MyList
GO Biological Processes	19	GO:1903050	regulation of proteolysis involved in protein catabolic process	19_GO:0008152 metabolic process	-6.2	11	8.7	30293	228	95	8	8.4	2.8	207|2932|3326|4193|5566|5601|5663|120892	AKT1|GSK3B|HSP90AB1|MDM2|PRKACA|MAPK9|PSEN1|LRRK2	-4.9	MyList
GO Biological Processes	19	GO:0010823	negative regulation of mitochondrion organization	19_GO:0048519 negative regulation of biological process	-6.2	31	12	30293	52	95	5	5.3	2.3	207|598|4137|5468|7157	AKT1|BCL2L1|MAPT|PPARG|TP53	-4.9	MyList
GO Biological Processes	19	GO:0043535	regulation of blood vessel endothelial cell migration	19_GO:0040011 locomotion	-6.2	14	9.3	30293	156	95	7	7.4	2.7	207|3091|4846|5468|5743|7124|23411	AKT1|HIF1A|NOS3|PPARG|PTGS2|TNF|SIRT1	-4.9	MyList
GO Biological Processes	19	GO:0010888	negative regulation of lipid storage	19_GO:0051179 localization	-6.2	58	15	30293	22	95	4	4.2	2.1	3569|4792|5468|7124	IL6|NFKBIA|PPARG|TNF	-4.9	MyList
GO Biological Processes	19	GO:0001836	release of cytochrome c from mitochondria	19_GO:0050896 response to stimulus	-6.2	58	15	30293	22	95	4	4.2	2.1	572|596|598|7157	BAD|BCL2|BCL2L1|TP53	-4.9	MyList
GO Biological Processes	19	GO:0050920	regulation of chemotaxis	19_GO:0040011 locomotion	-6.2	11	8.6	30293	229	95	8	8.4	2.8	1588|3569|3576|5594|5595|6347|6352|7852	CYP19A1|IL6|CXCL8|MAPK1|MAPK3|CCL2|CCL5|CXCR4	-4.9	MyList
GO Biological Processes	19	GO:0031099	regeneration	19_GO:0032502 developmental process	-6.2	14	9.3	30293	157	95	7	7.4	2.7	595|596|890|983|1956|3569|7124	CCND1|BCL2|CCNA2|CDK1|EGFR|IL6|TNF	-4.9	MyList
GO Biological Processes	19	GO:0060688	regulation of morphogenesis of a branching structure	19_GO:0032502 developmental process	-6.2	30	12	30293	53	95	5	5.3	2.3	367|1499|2099|7124|120892	AR|CTNNB1|ESR1|TNF|LRRK2	-4.8	MyList
GO Biological Processes	19	GO:0032210	regulation of telomere maintenance via telomerase	19_GO:0008152 metabolic process	-6.2	30	12	30293	53	95	5	5.3	2.3	1499|5594|5595|5609|6714	CTNNB1|MAPK1|MAPK3|MAP2K7|SRC	-4.8	MyList
GO Biological Processes	19	GO:0061061	muscle structure development	19_GO:0032502 developmental process	-6.2	6.8	7.4	30293	518	95	11	12	3.3	207|596|836|983|1432|1499|2353|2475|4842|5925|23411	AKT1|BCL2|CASP3|CDK1|MAPK14|CTNNB1|FOS|MTOR|NOS1|RB1|SIRT1	-4.8	MyList
GO Biological Processes	19	GO:0006909	phagocytosis	19_GO:0051179 localization	-6.1	14	9.2	30293	159	95	7	7.4	2.7	998|2534|3689|5290|5580|6714|7099	CDC42|FYN|ITGB2|PIK3CA|PRKCD|SRC|TLR4	-4.8	MyList
GO Biological Processes	19	GO:0051493	regulation of cytoskeleton organization	19_GO:0050789 regulation of biological process	-6.1	6.7	7.4	30293	522	95	11	12	3.3	998|2475|2932|3265|4137|5290|5295|5580|5594|5595|6622	CDC42|MTOR|GSK3B|HRAS|MAPT|PIK3CA|PIK3R1|PRKCD|MAPK1|MAPK3|SNCA	-4.8	MyList
GO Biological Processes	19	GO:0097530	granulocyte migration	19_GO:0002376 immune system process	-6.1	19	10	30293	100	95	6	6.3	2.5	3553|3576|3689|5293|6347|6352	IL1B|CXCL8|ITGB2|PIK3CD|CCL2|CCL5	-4.8	MyList
GO Biological Processes	19	GO:1990928	response to amino acid starvation	19_GO:0050896 response to stimulus	-6.1	30	12	30293	54	95	5	5.3	2.3	2475|4217|5594|5595|5599	MTOR|MAP3K5|MAPK1|MAPK3|MAPK8	-4.8	MyList
GO Biological Processes	19	GO:0010517	regulation of phospholipase activity	19_GO:0065007 biological regulation	-6.1	30	12	30293	54	95	5	5.3	2.3	1956|2099|3265|6352|6622	EGFR|ESR1|HRAS|CCL5|SNCA	-4.8	MyList
GO Biological Processes	19	GO:0034605	cellular response to heat	19_GO:0050896 response to stimulus	-6.1	30	12	30293	54	95	5	5.3	2.3	3320|3326|4137|5566|5743	HSP90AA1|HSP90AB1|MAPT|PRKACA|PTGS2	-4.8	MyList
GO Biological Processes	19	GO:0030307	positive regulation of cell growth	19_GO:0040007 growth	-6.1	14	9.1	30293	162	95	7	7.4	2.7	207|596|998|1956|2475|4137|7852	AKT1|BCL2|CDC42|EGFR|MTOR|MAPT|CXCR4	-4.8	MyList
GO Biological Processes	19	GO:1900087	positive regulation of G1/S transition of mitotic cell cycle	19_GO:0048518 positive regulation of biological process	-6.1	29	12	30293	55	95	5	5.3	2.3	207|595|898|1956|4193	AKT1|CCND1|CCNE1|EGFR|MDM2	-4.8	MyList
GO Biological Processes	19	GO:1901222	regulation of non-canonical NF-kappaB signal transduction	19_GO:0050896 response to stimulus	-6.1	19	10	30293	102	95	6	6.3	2.5	351|1956|3553|5970|7099|7124	APP|EGFR|IL1B|RELA|TLR4|TNF	-4.8	MyList
GO Biological Processes	19	GO:0002520	immune system development	19_GO:0002376 immune system process	-6.1	14	9.1	30293	164	95	7	7.4	2.7	596|1499|5594|5595|5663|5894|7157	BCL2|CTNNB1|MAPK1|MAPK3|PSEN1|RAF1|TP53	-4.7	MyList
GO Biological Processes	19	GO:1902105	regulation of leukocyte differentiation	19_GO:0002376 immune system process	-6	8.8	7.9	30293	326	95	9	9.5	3	572|841|1499|2353|2475|5295|5925|7099|7124	BAD|CASP8|CTNNB1|FOS|MTOR|PIK3R1|RB1|TLR4|TNF	-4.7	MyList
GO Biological Processes	19	GO:0071322	cellular response to carbohydrate stimulus	19_GO:0050896 response to stimulus	-6	19	10	30293	103	95	6	6.3	2.5	3091|3383|3480|5290|5566|5894	HIF1A|ICAM1|IGF1R|PIK3CA|PRKACA|RAF1	-4.7	MyList
GO Biological Processes	19	GO:0099175	regulation of postsynapse organization	19_GO:0050789 regulation of biological process	-6	19	10	30293	103	95	6	6.3	2.5	207|998|2534|2904|5663|120892	AKT1|CDC42|FYN|GRIN2B|PSEN1|LRRK2	-4.7	MyList
GO Biological Processes	19	GO:0007159	leukocyte cell-cell adhesion	19_GO:0009987 cellular process	-6	28	12	30293	56	95	5	5.3	2.3	3383|3553|3689|6352|7124	ICAM1|IL1B|ITGB2|CCL5|TNF	-4.7	MyList
GO Biological Processes	19	GO:0046885	regulation of hormone biosynthetic process	19_GO:0008152 metabolic process	-6	53	14	30293	24	95	4	4.2	2.1	2908|3091|3480|4790	NR3C1|HIF1A|IGF1R|NFKB1	-4.7	MyList
GO Biological Processes	19	GO:0060252	positive regulation of glial cell proliferation	19_GO:0032502 developmental process	-6	53	14	30293	24	95	4	4.2	2.1	1956|3553|3569|7124	EGFR|IL1B|IL6|TNF	-4.7	MyList
GO Biological Processes	19	GO:0048015	phosphatidylinositol-mediated signaling	19_GO:0050896 response to stimulus	-6	53	14	30293	24	95	4	4.2	2.1	5290|5291|5293|6198	PIK3CA|PIK3CB|PIK3CD|RPS6KB1	-4.7	MyList
GO Biological Processes	19	GO:0032944	regulation of mononuclear cell proliferation	19_GO:0050789 regulation of biological process	-6	11	8.4	30293	241	95	8	8.4	2.8	596|598|836|1499|3553|3569|6352|7099	BCL2|BCL2L1|CASP3|CTNNB1|IL1B|IL6|CCL5|TLR4	-4.7	MyList
GO Biological Processes	19	GO:0039531	regulation of cytoplasmic pattern recognition receptor signaling pathway	19_GO:0044419 biological process involved in interspecies interaction between organisms	-6	18	10	30293	104	95	6	6.3	2.5	142|207|3312|5599|6714|7099	PARP1|AKT1|HSPA8|MAPK8|SRC|TLR4	-4.7	MyList
GO Biological Processes	19	GO:0032204	regulation of telomere maintenance	19_GO:0008152 metabolic process	-6	18	10	30293	104	95	6	6.3	2.5	142|1499|5594|5595|5609|6714	PARP1|CTNNB1|MAPK1|MAPK3|MAP2K7|SRC	-4.7	MyList
GO Biological Processes	19	GO:0002027	regulation of heart rate	19_GO:0032501 multicellular organismal process	-6	18	10	30293	104	95	6	6.3	2.5	801|808|4193|5566|6714|7124	CALM1|CALM3|MDM2|PRKACA|SRC|TNF	-4.7	MyList
GO Biological Processes	19	GO:2000060	positive regulation of ubiquitin-dependent protein catabolic process	19_GO:0048518 positive regulation of biological process	-6	18	10	30293	104	95	6	6.3	2.5	207|2932|4193|5601|5663|120892	AKT1|GSK3B|MDM2|MAPK9|PSEN1|LRRK2	-4.7	MyList
GO Biological Processes	19	GO:0051235	maintenance of location	19_GO:0051179 localization	-6	13	9	30293	166	95	7	7.4	2.7	207|3309|3553|4792|5663|7124|23411	AKT1|HSPA5|IL1B|NFKBIA|PSEN1|TNF|SIRT1	-4.7	MyList
GO Biological Processes	19	GO:0046902	regulation of mitochondrial membrane permeability	19_GO:0051179 localization	-6	28	11	30293	57	95	5	5.3	2.3	572|596|598|2932|7157	BAD|BCL2|BCL2L1|GSK3B|TP53	-4.7	MyList
GO Biological Processes	19	GO:1901988	negative regulation of cell cycle phase transition	19_GO:0048519 negative regulation of biological process	-6	10	8.3	30293	243	95	8	8.4	2.8	595|596|983|1432|4193|5925|6347|7157	CCND1|BCL2|CDK1|MAPK14|MDM2|RB1|CCL2|TP53	-4.7	MyList
GO Biological Processes	19	GO:0031622	positive regulation of fever generation	19_GO:0042592 homeostatic process	-6	140	20	30293	7	95	3	3.2	1.8	3553|5743|7124	IL1B|PTGS2|TNF	-4.7	MyList
GO Biological Processes	19	GO:0060440	trachea formation	19_GO:0032502 developmental process	-6	140	20	30293	7	95	3	3.2	1.8	1499|5594|5595	CTNNB1|MAPK1|MAPK3	-4.7	MyList
GO Biological Processes	19	GO:1905446	regulation of mitochondrial ATP synthesis coupled electron transport	19_GO:0008152 metabolic process	-6	140	20	30293	7	95	3	3.2	1.8	891|983|6622	CCNB1|CDK1|SNCA	-4.7	MyList
GO Biological Processes	19	GO:0060558	regulation of calcidiol 1-monooxygenase activity	19_GO:0065007 biological regulation	-6	140	20	30293	7	95	3	3.2	1.8	3553|4790|7124	IL1B|NFKB1|TNF	-4.7	MyList
GO Biological Processes	19	GO:0031282	regulation of guanylate cyclase activity	19_GO:0008152 metabolic process	-6	140	20	30293	7	95	3	3.2	1.8	4842|4843|4846	NOS1|NOS2|NOS3	-4.7	MyList
GO Biological Processes	19	GO:0098609	cell-cell adhesion	19_GO:0009987 cellular process	-6	6.5	7.2	30293	541	95	11	12	3.3	596|1499|1956|3383|3553|3689|5291|5663|6352|6714|7124	BCL2|CTNNB1|EGFR|ICAM1|IL1B|ITGB2|PIK3CB|PSEN1|CCL5|SRC|TNF	-4.7	MyList
GO Biological Processes	19	GO:2000058	regulation of ubiquitin-dependent protein catabolic process	19_GO:0008152 metabolic process	-6	13	8.9	30293	169	95	7	7.4	2.7	207|2932|3326|4193|5601|5663|120892	AKT1|GSK3B|HSP90AB1|MDM2|MAPK9|PSEN1|LRRK2	-4.7	MyList
GO Biological Processes	19	GO:0048639	positive regulation of developmental growth	19_GO:0040007 growth	-6	13	8.9	30293	169	95	7	7.4	2.7	207|596|983|1432|4137|6198|7852	AKT1|BCL2|CDK1|MAPK14|MAPT|RPS6KB1|CXCR4	-4.7	MyList
GO Biological Processes	19	GO:0060314	regulation of ryanodine-sensitive calcium-release channel activity	19_GO:0042592 homeostatic process	-6	51	14	30293	25	95	4	4.2	2.1	801|808|4842|5566	CALM1|CALM3|NOS1|PRKACA	-4.7	MyList
GO Biological Processes	19	GO:0038095	Fc-epsilon receptor signaling pathway	19_GO:0002376 immune system process	-6	51	14	30293	25	95	4	4.2	2.1	3551|5599|5601|5609	IKBKB|MAPK8|MAPK9|MAP2K7	-4.7	MyList
GO Biological Processes	19	GO:0050853	B cell receptor signaling pathway	19_GO:0002376 immune system process	-6	27	11	30293	58	95	5	5.3	2.3	596|4790|4792|5293|5594	BCL2|NFKB1|NFKBIA|PIK3CD|MAPK1	-4.7	MyList
GO Biological Processes	19	GO:0032092	positive regulation of protein binding	19_GO:0065007 biological regulation	-6	27	11	30293	58	95	5	5.3	2.3	351|2932|4318|5663|120892	APP|GSK3B|MMP9|PSEN1|LRRK2	-4.7	MyList
GO Biological Processes	19	GO:0043331	response to dsRNA	19_GO:0050896 response to stimulus	-6	27	11	30293	58	95	5	5.3	2.3	2890|4790|4792|5594|5595	GRIA1|NFKB1|NFKBIA|MAPK1|MAPK3	-4.7	MyList
GO Biological Processes	19	GO:0043409	negative regulation of MAPK cascade	19_GO:0048519 negative regulation of biological process	-5.9	13	8.9	30293	170	95	7	7.4	2.7	2950|3480|3553|5291|5468|5580|7099	GSTP1|IGF1R|IL1B|PIK3CB|PPARG|PRKCD|TLR4	-4.6	MyList
GO Biological Processes	19	GO:1901796	regulation of signal transduction by p53 class mediator	19_GO:0050896 response to stimulus	-5.9	18	9.8	30293	107	95	6	6.3	2.5	207|596|2475|4193|7157|23411	AKT1|BCL2|MTOR|MDM2|TP53|SIRT1	-4.6	MyList
GO Biological Processes	19	GO:0048771	tissue remodeling	19_GO:0032501 multicellular organismal process	-5.9	18	9.8	30293	107	95	6	6.3	2.5	1499|3091|4193|4790|4846|6714	CTNNB1|HIF1A|MDM2|NFKB1|NOS3|SRC	-4.6	MyList
GO Biological Processes	19	GO:1903076	regulation of protein localization to plasma membrane	19_GO:0051179 localization	-5.9	18	9.8	30293	108	95	6	6.3	2.5	207|367|598|1956|5295|7124	AKT1|AR|BCL2L1|EGFR|PIK3R1|TNF	-4.6	MyList
GO Biological Processes	19	GO:1901800	positive regulation of proteasomal protein catabolic process	19_GO:0048518 positive regulation of biological process	-5.9	18	9.7	30293	109	95	6	6.3	2.5	207|2932|4193|5601|5663|120892	AKT1|GSK3B|MDM2|MAPK9|PSEN1|LRRK2	-4.6	MyList
GO Biological Processes	19	GO:0071549	cellular response to dexamethasone stimulus	19_GO:0050896 response to stimulus	-5.9	49	14	30293	26	95	4	4.2	2.1	1956|2908|3480|6198	EGFR|NR3C1|IGF1R|RPS6KB1	-4.6	MyList
GO Biological Processes	19	GO:1904996	positive regulation of leukocyte adhesion to vascular endothelial cell	19_GO:0048518 positive regulation of biological process	-5.9	49	14	30293	26	95	4	4.2	2.1	3569|3689|5970|7124	IL6|ITGB2|RELA|TNF	-4.6	MyList
GO Biological Processes	19	GO:1990000	amyloid fibril formation	19_GO:0008152 metabolic process	-5.9	49	14	30293	26	95	4	4.2	2.1	351|4137|4193|6622	APP|MAPT|MDM2|SNCA	-4.6	MyList
GO Biological Processes	19	GO:0005975	carbohydrate metabolic process	19_GO:0008152 metabolic process	-5.9	7.2	7.4	30293	441	95	10	11	3.1	142|207|208|572|1432|2932|5290|5315|7124|7157	PARP1|AKT1|AKT2|BAD|MAPK14|GSK3B|PIK3CA|PKM|TNF|TP53	-4.6	MyList
GO Biological Processes	19	GO:0022029	telencephalon cell migration	19_GO:0032502 developmental process	-5.9	27	11	30293	60	95	5	5.3	2.3	1499|1956|5663|7852|120892	CTNNB1|EGFR|PSEN1|CXCR4|LRRK2	-4.6	MyList
GO Biological Processes	19	GO:0048762	mesenchymal cell differentiation	19_GO:0032502 developmental process	-5.9	13	8.8	30293	174	95	7	7.4	2.7	596|998|1499|2932|3091|5594|5595	BCL2|CDC42|CTNNB1|GSK3B|HIF1A|MAPK1|MAPK3	-4.6	MyList
GO Biological Processes	19	GO:0050994	regulation of lipid catabolic process	19_GO:0008152 metabolic process	-5.9	26	11	30293	61	95	5	5.3	2.3	207|208|3553|5580|7124	AKT1|AKT2|IL1B|PRKCD|TNF	-4.6	MyList
GO Biological Processes	19	GO:0006816	calcium ion transport	19_GO:0051179 localization	-5.8	10	8.1	30293	254	95	8	8.4	2.8	596|2534|2902|2903|2904|4846|5663|6352	BCL2|FYN|GRIN1|GRIN2A|GRIN2B|NOS3|PSEN1|CCL5	-4.6	MyList
GO Biological Processes	19	GO:0044409	entry into host	19_GO:0044419 biological process involved in interspecies interaction between organisms	-5.8	17	9.6	30293	112	95	6	6.3	2.5	983|1508|1956|3383|6714|7852	CDK1|CTSB|EGFR|ICAM1|SRC|CXCR4	-4.5	MyList
GO Biological Processes	19	GO:0006606	protein import into nucleus	19_GO:0051179 localization	-5.8	17	9.6	30293	112	95	6	6.3	2.5	207|4792|5295|6774|7157|120892	AKT1|NFKBIA|PIK3R1|STAT3|TP53|LRRK2	-4.5	MyList
GO Biological Processes	19	GO:0071480	cellular response to gamma radiation	19_GO:0050896 response to stimulus	-5.8	47	13	30293	27	95	4	4.2	2.1	598|3265|4193|7157	BCL2L1|HRAS|MDM2|TP53	-4.5	MyList
GO Biological Processes	19	GO:0010758	regulation of macrophage chemotaxis	19_GO:0040011 locomotion	-5.8	47	13	30293	27	95	4	4.2	2.1	1588|5594|5595|6352	CYP19A1|MAPK1|MAPK3|CCL5	-4.5	MyList
GO Biological Processes	19	GO:1900543	negative regulation of purine nucleotide metabolic process	19_GO:0048519 negative regulation of biological process	-5.8	47	13	30293	27	95	4	4.2	2.1	142|5566|6774|7157	PARP1|PRKACA|STAT3|TP53	-4.5	MyList
GO Biological Processes	19	GO:0008637	apoptotic mitochondrial changes	19_GO:0009987 cellular process	-5.8	26	11	30293	62	95	5	5.3	2.3	207|572|596|598|7157	AKT1|BAD|BCL2|BCL2L1|TP53	-4.5	MyList
GO Biological Processes	19	GO:0019058	viral life cycle	19_GO:0016032 viral process	-5.8	13	8.7	30293	178	95	7	7.4	2.7	983|1508|1956|3326|3383|6347|7852	CDK1|CTSB|EGFR|HSP90AB1|ICAM1|CCL2|CXCR4	-4.5	MyList
GO Biological Processes	19	GO:0072594	establishment of protein localization to organelle	19_GO:0051179 localization	-5.8	8.2	7.6	30293	348	95	9	9.5	3	207|3309|3312|3320|4792|5295|6774|7157|120892	AKT1|HSPA5|HSPA8|HSP90AA1|NFKBIA|PIK3R1|STAT3|TP53|LRRK2	-4.5	MyList
GO Biological Processes	19	GO:0098773	skin epidermis development	19_GO:0032502 developmental process	-5.8	17	9.5	30293	114	95	6	6.3	2.5	596|1499|1956|3065|4804|5970	BCL2|CTNNB1|EGFR|HDAC1|NGFR|RELA	-4.5	MyList
GO Biological Processes	19	GO:0006527	arginine catabolic process	19_GO:0008152 metabolic process	-5.8	120	19	30293	8	95	3	3.2	1.8	4842|4843|4846	NOS1|NOS2|NOS3	-4.5	MyList
GO Biological Processes	19	GO:0090400	stress-induced premature senescence	19_GO:0050896 response to stimulus	-5.8	120	19	30293	8	95	3	3.2	1.8	1432|7157|23411	MAPK14|TP53|SIRT1	-4.5	MyList
GO Biological Processes	19	GO:0031652	positive regulation of heat generation	19_GO:0042592 homeostatic process	-5.8	120	19	30293	8	95	3	3.2	1.8	3553|5743|7124	IL1B|PTGS2|TNF	-4.5	MyList
GO Biological Processes	19	GO:0032071	regulation of endodeoxyribonuclease activity	19_GO:0008152 metabolic process	-5.8	120	19	30293	8	95	3	3.2	1.8	207|5580|23411	AKT1|PRKCD|SIRT1	-4.5	MyList
GO Biological Processes	19	GO:1902947	regulation of tau-protein kinase activity	19_GO:0008152 metabolic process	-5.8	120	19	30293	8	95	3	3.2	1.8	3320|3326|5925	HSP90AA1|HSP90AB1|RB1	-4.5	MyList
GO Biological Processes	19	GO:1901991	negative regulation of mitotic cell cycle phase transition	19_GO:0048519 negative regulation of biological process	-5.8	12	8.6	30293	180	95	7	7.4	2.7	595|596|983|4193|5925|6347|7157	CCND1|BCL2|CDK1|MDM2|RB1|CCL2|TP53	-4.5	MyList
GO Biological Processes	19	GO:0021885	forebrain cell migration	19_GO:0032502 developmental process	-5.8	25	11	30293	63	95	5	5.3	2.3	1499|1956|5663|7852|120892	CTNNB1|EGFR|PSEN1|CXCR4|LRRK2	-4.5	MyList
GO Biological Processes	19	GO:0010803	regulation of tumor necrosis factor-mediated signaling pathway	19_GO:0050896 response to stimulus	-5.8	25	11	30293	63	95	5	5.3	2.3	834|841|2950|3551|7132	CASP1|CASP8|GSTP1|IKBKB|TNFRSF1A	-4.5	MyList
GO Biological Processes	19	GO:0006839	mitochondrial transport	19_GO:0051179 localization	-5.8	12	8.6	30293	181	95	7	7.4	2.7	572|596|598|2932|3320|5663|7157	BAD|BCL2|BCL2L1|GSK3B|HSP90AA1|PSEN1|TP53	-4.5	MyList
GO Biological Processes	19	GO:0010922	positive regulation of phosphatase activity	19_GO:0048518 positive regulation of biological process	-5.8	46	13	30293	28	95	4	4.2	2.1	801|808|2475|3326	CALM1|CALM3|MTOR|HSP90AB1	-4.5	MyList
GO Biological Processes	19	GO:0032770	positive regulation of monooxygenase activity	19_GO:0065007 biological regulation	-5.8	46	13	30293	28	95	4	4.2	2.1	207|3091|3553|7124	AKT1|HIF1A|IL1B|TNF	-4.5	MyList
GO Biological Processes	19	GO:0010800	positive regulation of peptidyl-threonine phosphorylation	19_GO:0048518 positive regulation of biological process	-5.8	46	13	30293	28	95	4	4.2	2.1	351|801|808|5594	APP|CALM1|CALM3|MAPK1	-4.5	MyList
GO Biological Processes	19	GO:0090314	positive regulation of protein targeting to membrane	19_GO:0051179 localization	-5.8	46	13	30293	28	95	4	4.2	2.1	208|2534|3265|3689	AKT2|FYN|HRAS|ITGB2	-4.5	MyList
GO Biological Processes	19	GO:0010039	response to iron ion	19_GO:0050896 response to stimulus	-5.8	46	13	30293	28	95	4	4.2	2.1	596|3091|4193|6622	BCL2|HIF1A|MDM2|SNCA	-4.5	MyList
GO Biological Processes	19	GO:0010971	positive regulation of G2/M transition of mitotic cell cycle	19_GO:0048518 positive regulation of biological process	-5.8	46	13	30293	28	95	4	4.2	2.1	351|595|891|983	APP|CCND1|CCNB1|CDK1	-4.5	MyList
GO Biological Processes	19	GO:0045980	negative regulation of nucleotide metabolic process	19_GO:0048519 negative regulation of biological process	-5.8	46	13	30293	28	95	4	4.2	2.1	142|5566|6774|7157	PARP1|PRKACA|STAT3|TP53	-4.5	MyList
GO Biological Processes	19	GO:0050999	regulation of nitric-oxide synthase activity	19_GO:0065007 biological regulation	-5.8	46	13	30293	28	95	4	4.2	2.1	207|1956|3091|3553	AKT1|EGFR|HIF1A|IL1B	-4.5	MyList
GO Biological Processes	19	GO:0002675	positive regulation of acute inflammatory response	19_GO:0048518 positive regulation of biological process	-5.8	46	13	30293	28	95	4	4.2	2.1	3553|3569|5743|7124	IL1B|IL6|PTGS2|TNF	-4.5	MyList
GO Biological Processes	19	GO:0048469	cell maturation	19_GO:0032502 developmental process	-5.7	12	8.5	30293	182	95	7	7.4	2.7	351|596|1499|3091|5468|5566|5925	APP|BCL2|CTNNB1|HIF1A|PPARG|PRKACA|RB1	-4.5	MyList
GO Biological Processes	19	GO:0007281	germ cell development	19_GO:0022414 reproductive process	-5.7	8.1	7.5	30293	354	95	9	9.5	3	207|596|598|1499|2475|5290|5566|6198|6714	AKT1|BCL2|BCL2L1|CTNNB1|MTOR|PIK3CA|PRKACA|RPS6KB1|SRC	-4.5	MyList
GO Biological Processes	19	GO:0003007	heart morphogenesis	19_GO:0032502 developmental process	-5.7	9.7	7.9	30293	263	95	8	8.4	2.8	998|1499|2475|3091|4193|4846|5663|7157	CDC42|CTNNB1|MTOR|HIF1A|MDM2|NOS3|PSEN1|TP53	-4.5	MyList
GO Biological Processes	19	GO:0002221	pattern recognition receptor signaling pathway	19_GO:0044419 biological process involved in interspecies interaction between organisms	-5.7	16	9.3	30293	117	95	6	6.3	2.5	834|3551|4792|5970|7099|7124	CASP1|IKBKB|NFKBIA|RELA|TLR4|TNF	-4.4	MyList
GO Biological Processes	19	GO:2001257	regulation of cation channel activity	19_GO:0051179 localization	-5.7	16	9.3	30293	117	95	6	6.3	2.5	801|808|3064|4318|4842|5566	CALM1|CALM3|HTT|MMP9|NOS1|PRKACA	-4.4	MyList
GO Biological Processes	19	GO:0051170	import into nucleus	19_GO:0051179 localization	-5.7	16	9.3	30293	117	95	6	6.3	2.5	207|4792|5295|6774|7157|120892	AKT1|NFKBIA|PIK3R1|STAT3|TP53|LRRK2	-4.4	MyList
GO Biological Processes	19	GO:0002753	cytoplasmic pattern recognition receptor signaling pathway	19_GO:0044419 biological process involved in interspecies interaction between organisms	-5.7	25	11	30293	65	95	5	5.3	2.3	3551|4792|5970|7099|7124	IKBKB|NFKBIA|RELA|TLR4|TNF	-4.4	MyList
GO Biological Processes	19	GO:0002931	response to ischemia	19_GO:0050896 response to stimulus	-5.7	25	11	30293	65	95	5	5.3	2.3	596|4217|5291|5970|7157	BCL2|MAP3K5|PIK3CB|RELA|TP53	-4.4	MyList
GO Biological Processes	19	GO:1905330	regulation of morphogenesis of an epithelium	19_GO:0032502 developmental process	-5.7	25	11	30293	65	95	5	5.3	2.3	367|1499|2099|5293|7124	AR|CTNNB1|ESR1|PIK3CD|TNF	-4.4	MyList
GO Biological Processes	19	GO:0018108	peptidyl-tyrosine phosphorylation	19_GO:0008152 metabolic process	-5.7	25	11	30293	65	95	5	5.3	2.3	1956|2534|3480|5595|6714	EGFR|FYN|IGF1R|MAPK3|SRC	-4.4	MyList
GO Biological Processes	19	GO:0060603	mammary gland duct morphogenesis	19_GO:0032502 developmental process	-5.7	44	13	30293	29	95	4	4.2	2.1	367|2099|2908|6714	AR|ESR1|NR3C1|SRC	-4.4	MyList
GO Biological Processes	19	GO:0008217	regulation of blood pressure	19_GO:0032501 multicellular organismal process	-5.7	12	8.4	30293	186	95	7	7.4	2.7	367|4842|4843|4846|5468|5743|7124	AR|NOS1|NOS2|NOS3|PPARG|PTGS2|TNF	-4.4	MyList
GO Biological Processes	19	GO:0042531	positive regulation of tyrosine phosphorylation of STAT protein	19_GO:0048518 positive regulation of biological process	-5.7	24	11	30293	66	95	5	5.3	2.3	2534|3569|6352|7124|7132	FYN|IL6|CCL5|TNF|TNFRSF1A	-4.4	MyList
GO Biological Processes	19	GO:0023061	signal release	19_GO:0051179 localization	-5.7	12	8.4	30293	187	95	7	7.4	2.7	3091|3569|4843|5663|5743|5894|6622	HIF1A|IL6|NOS2|PSEN1|PTGS2|RAF1|SNCA	-4.4	MyList
GO Biological Processes	19	GO:0034504	protein localization to nucleus	19_GO:0051179 localization	-5.7	12	8.4	30293	187	95	7	7.4	2.7	207|4193|4792|5295|6774|7157|120892	AKT1|MDM2|NFKBIA|PIK3R1|STAT3|TP53|LRRK2	-4.4	MyList
GO Biological Processes	19	GO:0048857	neural nucleus development	19_GO:0032502 developmental process	-5.6	24	10	30293	67	95	5	5.3	2.3	596|801|808|998|3309	BCL2|CALM1|CALM3|CDC42|HSPA5	-4.4	MyList
GO Biological Processes	19	GO:0018212	peptidyl-tyrosine modification	19_GO:0008152 metabolic process	-5.6	24	10	30293	67	95	5	5.3	2.3	1956|2534|3480|5595|6714	EGFR|FYN|IGF1R|MAPK3|SRC	-4.4	MyList
GO Biological Processes	19	GO:0048598	embryonic morphogenesis	19_GO:0032502 developmental process	-5.6	6	6.8	30293	585	95	11	12	3.3	836|1499|3065|3091|3689|4318|5566|5594|5595|5663|7157	CASP3|CTNNB1|HDAC1|HIF1A|ITGB2|MMP9|PRKACA|MAPK1|MAPK3|PSEN1|TP53	-4.4	MyList
GO Biological Processes	19	GO:0097421	liver regeneration	19_GO:0032502 developmental process	-5.6	43	13	30293	30	95	4	4.2	2.1	595|1956|3569|7124	CCND1|EGFR|IL6|TNF	-4.4	MyList
GO Biological Processes	19	GO:0045948	positive regulation of translational initiation	19_GO:0048518 positive regulation of biological process	-5.6	43	13	30293	30	95	4	4.2	2.1	2475|6198|6352|7124	MTOR|RPS6KB1|CCL5|TNF	-4.4	MyList
GO Biological Processes	19	GO:1902808	positive regulation of cell cycle G1/S phase transition	19_GO:0048518 positive regulation of biological process	-5.6	23	10	30293	68	95	5	5.3	2.3	207|595|898|1956|4193	AKT1|CCND1|CCNE1|EGFR|MDM2	-4.3	MyList
GO Biological Processes	19	GO:0016485	protein processing	19_GO:0008152 metabolic process	-5.6	12	8.3	30293	191	95	7	7.4	2.7	142|572|834|836|841|2903|5663	PARP1|BAD|CASP1|CASP3|CASP8|GRIN2A|PSEN1	-4.3	MyList
GO Biological Processes	19	GO:0007265	Ras protein signal transduction	19_GO:0050896 response to stimulus	-5.6	12	8.3	30293	191	95	7	7.4	2.7	890|998|3265|4804|5925|7157|120892	CCNA2|CDC42|HRAS|NGFR|RB1|TP53|LRRK2	-4.3	MyList
GO Biological Processes	19	GO:0038133	ERBB2-ERBB3 signaling pathway	19_GO:0050896 response to stimulus	-5.6	110	18	30293	9	95	3	3.2	1.8	5594|5595|5894	MAPK1|MAPK3|RAF1	-4.3	MyList
GO Biological Processes	19	GO:0033034	positive regulation of myeloid cell apoptotic process	19_GO:0048518 positive regulation of biological process	-5.6	110	18	30293	9	95	3	3.2	1.8	5291|5293|23411	PIK3CB|PIK3CD|SIRT1	-4.3	MyList
GO Biological Processes	19	GO:2000074	regulation of type B pancreatic cell development	19_GO:0032502 developmental process	-5.6	110	18	30293	9	95	3	3.2	1.8	207|572|2932	AKT1|BAD|GSK3B	-4.3	MyList
GO Biological Processes	19	GO:0002676	regulation of chronic inflammatory response	19_GO:0050896 response to stimulus	-5.6	110	18	30293	9	95	3	3.2	1.8	1588|6352|7124	CYP19A1|CCL5|TNF	-4.3	MyList
GO Biological Processes	19	GO:0038129	ERBB3 signaling pathway	19_GO:0050896 response to stimulus	-5.6	110	18	30293	9	95	3	3.2	1.8	5594|5595|5894	MAPK1|MAPK3|RAF1	-4.3	MyList
GO Biological Processes	19	GO:0031620	regulation of fever generation	19_GO:0042592 homeostatic process	-5.6	110	18	30293	9	95	3	3.2	1.8	3553|5743|7124	IL1B|PTGS2|TNF	-4.3	MyList
GO Biological Processes	19	GO:0032007	negative regulation of TOR signaling	19_GO:0048519 negative regulation of biological process	-5.6	23	10	30293	69	95	5	5.3	2.3	2932|3091|5566|5595|23411	GSK3B|HIF1A|PRKACA|MAPK3|SIRT1	-4.3	MyList
GO Biological Processes	19	GO:1902751	positive regulation of cell cycle G2/M phase transition	19_GO:0048518 positive regulation of biological process	-5.6	41	13	30293	31	95	4	4.2	2.1	351|595|891|983	APP|CCND1|CCNB1|CDK1	-4.3	MyList
GO Biological Processes	19	GO:0007613	memory	19_GO:0032501 multicellular organismal process	-5.6	15	9	30293	124	95	6	6.3	2.5	2890|2903|4137|5663|5743|6198	GRIA1|GRIN2A|MAPT|PSEN1|PTGS2|RPS6KB1	-4.3	MyList
GO Biological Processes	19	GO:0043588	skin development	19_GO:0032502 developmental process	-5.6	9.2	7.7	30293	277	95	8	8.4	2.8	596|836|1499|1956|3065|4804|5663|5970	BCL2|CASP3|CTNNB1|EGFR|HDAC1|NGFR|PSEN1|RELA	-4.3	MyList
GO Biological Processes	19	GO:0043627	response to estrogen	19_GO:0050896 response to stimulus	-5.6	23	10	30293	70	95	5	5.3	2.3	367|2099|2100|3320|4193	AR|ESR1|ESR2|HSP90AA1|MDM2	-4.3	MyList
GO Biological Processes	19	GO:0010951	negative regulation of endopeptidase activity	19_GO:0048519 negative regulation of biological process	-5.6	15	9	30293	125	95	6	6.3	2.5	207|4318|5894|6622|6714|7124	AKT1|MMP9|RAF1|SNCA|SRC|TNF	-4.3	MyList
GO Biological Processes	19	GO:0060191	regulation of lipase activity	19_GO:0065007 biological regulation	-5.5	22	10	30293	71	95	5	5.3	2.3	1956|2099|3265|6352|6622	EGFR|ESR1|HRAS|CCL5|SNCA	-4.3	MyList
GO Biological Processes	19	GO:0051647	nucleus localization	19_GO:0051179 localization	-5.5	40	12	30293	32	95	4	4.2	2.1	998|2475|2908|23411	CDC42|MTOR|NR3C1|SIRT1	-4.2	MyList
GO Biological Processes	19	GO:1901889	negative regulation of cell junction assembly	19_GO:0048519 negative regulation of biological process	-5.5	40	12	30293	32	95	4	4.2	2.1	3551|3553|6714|7124	IKBKB|IL1B|SRC|TNF	-4.2	MyList
GO Biological Processes	19	GO:0021987	cerebral cortex development	19_GO:0032502 developmental process	-5.5	15	8.9	30293	127	95	6	6.3	2.5	1499|1956|2890|2932|3091|5663	CTNNB1|EGFR|GRIA1|GSK3B|HIF1A|PSEN1	-4.2	MyList
GO Biological Processes	19	GO:0030336	negative regulation of cell migration	19_GO:0040011 locomotion	-5.5	7.6	7.2	30293	379	95	9	9.5	3	207|596|1588|3065|4804|5468|6347|6774|7124	AKT1|BCL2|CYP19A1|HDAC1|NGFR|PPARG|CCL2|STAT3|TNF	-4.2	MyList
GO Biological Processes	19	GO:0006874	intracellular calcium ion homeostasis	19_GO:0042592 homeostatic process	-5.5	11	8.1	30293	200	95	7	7.4	2.7	351|596|2890|5291|5566|5663|6352	APP|BCL2|GRIA1|PIK3CB|PRKACA|PSEN1|CCL5	-4.2	MyList
GO Biological Processes	19	GO:0003170	heart valve development	19_GO:0032502 developmental process	-5.5	22	10	30293	73	95	5	5.3	2.3	2475|4193|4846|5925|7132	MTOR|MDM2|NOS3|RB1|TNFRSF1A	-4.2	MyList
GO Biological Processes	19	GO:0033143	regulation of intracellular steroid hormone receptor signaling pathway	19_GO:0050896 response to stimulus	-5.5	22	10	30293	73	95	5	5.3	2.3	142|367|3065|6714|23411	PARP1|AR|HDAC1|SRC|SIRT1	-4.2	MyList
GO Biological Processes	19	GO:0010743	regulation of macrophage derived foam cell differentiation	19_GO:0032502 developmental process	-5.5	39	12	30293	33	95	4	4.2	2.1	4790|4792|5468|5601	NFKB1|NFKBIA|PPARG|MAPK9	-4.2	MyList
GO Biological Processes	19	GO:0043368	positive T cell selection	19_GO:0002376 immune system process	-5.5	39	12	30293	33	95	4	4.2	2.1	596|2475|3569|6774	BCL2|MTOR|IL6|STAT3	-4.2	MyList
GO Biological Processes	19	GO:0030098	lymphocyte differentiation	19_GO:0002376 immune system process	-5.5	8.9	7.5	30293	287	95	8	8.4	2.8	596|1499|2475|3569|5293|5295|6774|7157	BCL2|CTNNB1|MTOR|IL6|PIK3CD|PIK3R1|STAT3|TP53	-4.2	MyList
GO Biological Processes	19	GO:0070391	response to lipoteichoic acid	19_GO:0044419 biological process involved in interspecies interaction between organisms	-5.5	96	17	30293	10	95	3	3.2	1.8	1432|5970|7099	MAPK14|RELA|TLR4	-4.2	MyList
GO Biological Processes	19	GO:0070431	nucleotide-binding oligomerization domain containing 2 signaling pathway	19_GO:0044419 biological process involved in interspecies interaction between organisms	-5.5	96	17	30293	10	95	3	3.2	1.8	4792|5970|7099	NFKBIA|RELA|TLR4	-4.2	MyList
GO Biological Processes	19	GO:1903799	negative regulation of miRNA processing	19_GO:0048519 negative regulation of biological process	-5.5	96	17	30293	10	95	3	3.2	1.8	3569|6774|7157	IL6|STAT3|TP53	-4.2	MyList
GO Biological Processes	19	GO:0010918	positive regulation of mitochondrial membrane potential	19_GO:0065007 biological regulation	-5.5	96	17	30293	10	95	3	3.2	1.8	207|208|572	AKT1|AKT2|BAD	-4.2	MyList
GO Biological Processes	19	GO:0032070	regulation of deoxyribonuclease activity	19_GO:0008152 metabolic process	-5.5	96	17	30293	10	95	3	3.2	1.8	207|5580|23411	AKT1|PRKCD|SIRT1	-4.2	MyList
GO Biological Processes	19	GO:0071223	cellular response to lipoteichoic acid	19_GO:0044419 biological process involved in interspecies interaction between organisms	-5.5	96	17	30293	10	95	3	3.2	1.8	1432|5970|7099	MAPK14|RELA|TLR4	-4.2	MyList
GO Biological Processes	19	GO:0071803	positive regulation of podosome assembly	19_GO:0048518 positive regulation of biological process	-5.5	96	17	30293	10	95	3	3.2	1.8	5601|6714|7124	MAPK9|SRC|TNF	-4.2	MyList
GO Biological Processes	19	GO:0032943	mononuclear cell proliferation	19_GO:0009987 cellular process	-5.5	15	8.8	30293	130	95	6	6.3	2.5	596|598|2534|5580|7099|7157	BCL2|BCL2L1|FYN|PRKCD|TLR4|TP53	-4.2	MyList
GO Biological Processes	19	GO:0010948	negative regulation of cell cycle process	19_GO:0048519 negative regulation of biological process	-5.4	8.8	7.5	30293	289	95	8	8.4	2.8	595|596|983|1432|4193|5925|6347|7157	CCND1|BCL2|CDK1|MAPK14|MDM2|RB1|CCL2|TP53	-4.2	MyList
GO Biological Processes	19	GO:1903052	positive regulation of proteolysis involved in protein catabolic process	19_GO:0048518 positive regulation of biological process	-5.4	15	8.8	30293	131	95	6	6.3	2.5	207|2932|4193|5601|5663|120892	AKT1|GSK3B|MDM2|MAPK9|PSEN1|LRRK2	-4.2	MyList
GO Biological Processes	19	GO:1904377	positive regulation of protein localization to cell periphery	19_GO:0051179 localization	-5.4	22	9.9	30293	74	95	5	5.3	2.3	207|1956|5295|6622|7124	AKT1|EGFR|PIK3R1|SNCA|TNF	-4.2	MyList
GO Biological Processes	19	GO:0001889	liver development	19_GO:0032502 developmental process	-5.4	14	8.7	30293	132	95	6	6.3	2.5	595|1956|3569|5290|5970|7124	CCND1|EGFR|IL6|PIK3CA|RELA|TNF	-4.2	MyList
GO Biological Processes	19	GO:0090313	regulation of protein targeting to membrane	19_GO:0051179 localization	-5.4	38	12	30293	34	95	4	4.2	2.1	208|2534|3265|3689	AKT2|FYN|HRAS|ITGB2	-4.1	MyList
GO Biological Processes	19	GO:0032212	positive regulation of telomere maintenance via telomerase	19_GO:0048518 positive regulation of biological process	-5.4	38	12	30293	34	95	4	4.2	2.1	1499|5594|5595|5609	CTNNB1|MAPK1|MAPK3|MAP2K7	-4.1	MyList
GO Biological Processes	19	GO:0034405	response to fluid shear stress	19_GO:0050896 response to stimulus	-5.4	38	12	30293	34	95	4	4.2	2.1	207|4846|5743|6714	AKT1|NOS3|PTGS2|SRC	-4.1	MyList
GO Biological Processes	19	GO:1901019	regulation of calcium ion transmembrane transporter activity	19_GO:0051179 localization	-5.4	21	9.9	30293	75	95	5	5.3	2.3	801|808|3064|4842|5566	CALM1|CALM3|HTT|NOS1|PRKACA	-4.1	MyList
GO Biological Processes	19	GO:0032091	negative regulation of protein binding	19_GO:0065007 biological regulation	-5.4	21	9.9	30293	75	95	5	5.3	2.3	207|2932|5580|5599|120892	AKT1|GSK3B|PRKCD|MAPK8|LRRK2	-4.1	MyList
GO Biological Processes	19	GO:0010466	negative regulation of peptidase activity	19_GO:0048519 negative regulation of biological process	-5.4	14	8.6	30293	134	95	6	6.3	2.5	207|4318|5894|6622|6714|7124	AKT1|MMP9|RAF1|SNCA|SRC|TNF	-4.1	MyList
GO Biological Processes	19	GO:2000146	negative regulation of cell motility	19_GO:0040011 locomotion	-5.4	7.3	7	30293	394	95	9	9.5	3	207|596|1588|3065|4804|5468|6347|6774|7124	AKT1|BCL2|CYP19A1|HDAC1|NGFR|PPARG|CCL2|STAT3|TNF	-4.1	MyList
GO Biological Processes	19	GO:0061008	hepaticobiliary system development	19_GO:0032502 developmental process	-5.4	14	8.6	30293	135	95	6	6.3	2.5	595|1956|3569|5290|5970|7124	CCND1|EGFR|IL6|PIK3CA|RELA|TNF	-4.1	MyList
GO Biological Processes	19	GO:0046825	regulation of protein export from nucleus	19_GO:0051179 localization	-5.4	36	12	30293	35	95	4	4.2	2.1	2932|3553|4193|5566	GSK3B|IL1B|MDM2|PRKACA	-4.1	MyList
GO Biological Processes	19	GO:0001893	maternal placenta development	19_GO:0022414 reproductive process	-5.4	36	12	30293	35	95	4	4.2	2.1	142|207|1508|5743	PARP1|AKT1|CTSB|PTGS2	-4.1	MyList
GO Biological Processes	19	GO:1902253	regulation of intrinsic apoptotic signaling pathway by p53 class mediator	19_GO:0050896 response to stimulus	-5.4	36	12	30293	35	95	4	4.2	2.1	596|4193|7157|23411	BCL2|MDM2|TP53|SIRT1	-4.1	MyList
GO Biological Processes	19	GO:0043536	positive regulation of blood vessel endothelial cell migration	19_GO:0040011 locomotion	-5.3	21	9.7	30293	77	95	5	5.3	2.3	207|3091|4846|5743|23411	AKT1|HIF1A|NOS3|PTGS2|SIRT1	-4.1	MyList
GO Biological Processes	19	GO:0055117	regulation of cardiac muscle contraction	19_GO:0032501 multicellular organismal process	-5.3	21	9.7	30293	77	95	5	5.3	2.3	801|808|3320|4842|5566	CALM1|CALM3|HSP90AA1|NOS1|PRKACA	-4.1	MyList
GO Biological Processes	19	GO:0061041	regulation of wound healing	19_GO:0050896 response to stimulus	-5.3	14	8.5	30293	137	95	6	6.3	2.5	2475|3265|4846|5580|7124|7852	MTOR|HRAS|NOS3|PRKCD|TNF|CXCR4	-4.1	MyList
GO Biological Processes	19	GO:0042509	regulation of tyrosine phosphorylation of STAT protein	19_GO:0050896 response to stimulus	-5.3	20	9.6	30293	78	95	5	5.3	2.3	2534|3569|6352|7124|7132	FYN|IL6|CCL5|TNF|TNFRSF1A	-4.1	MyList
GO Biological Processes	19	GO:0060736	prostate gland growth	19_GO:0040007 growth	-5.3	87	16	30293	11	95	3	3.2	1.8	367|1588|2099	AR|CYP19A1|ESR1	-4.1	MyList
GO Biological Processes	19	GO:0006983	ER overload response	19_GO:0050896 response to stimulus	-5.3	87	16	30293	11	95	3	3.2	1.8	2932|3309|7157	GSK3B|HSPA5|TP53	-4.1	MyList
GO Biological Processes	19	GO:0060439	trachea morphogenesis	19_GO:0032502 developmental process	-5.3	87	16	30293	11	95	3	3.2	1.8	1499|5594|5595	CTNNB1|MAPK1|MAPK3	-4.1	MyList
GO Biological Processes	19	GO:0031650	regulation of heat generation	19_GO:0042592 homeostatic process	-5.3	87	16	30293	11	95	3	3.2	1.8	3553|5743|7124	IL1B|PTGS2|TNF	-4.1	MyList
GO Biological Processes	19	GO:0031929	TOR signaling	19_GO:0050896 response to stimulus	-5.3	35	12	30293	36	95	4	4.2	2.1	207|2475|3091|6198	AKT1|MTOR|HIF1A|RPS6KB1	-4.1	MyList
GO Biological Processes	19	GO:1904064	positive regulation of cation transmembrane transport	19_GO:0051179 localization	-5.3	14	8.5	30293	138	95	6	6.3	2.5	801|808|2902|3064|4842|6622	CALM1|CALM3|GRIN1|HTT|NOS1|SNCA	-4.1	MyList
GO Biological Processes	19	GO:0045727	positive regulation of translation	19_GO:0048518 positive regulation of biological process	-5.3	14	8.5	30293	138	95	6	6.3	2.5	2475|3569|5315|6198|6352|7124	MTOR|IL6|PKM|RPS6KB1|CCL5|TNF	-4.1	MyList
GO Biological Processes	19	GO:1903533	regulation of protein targeting	19_GO:0051179 localization	-5.3	20	9.6	30293	79	95	5	5.3	2.3	208|2534|3265|3689|120892	AKT2|FYN|HRAS|ITGB2|LRRK2	-4	MyList
GO Biological Processes	19	GO:0051282	regulation of sequestering of calcium ion	19_GO:0042592 homeostatic process	-5.3	14	8.5	30293	139	95	6	6.3	2.5	801|808|3064|4842|5566|6622	CALM1|CALM3|HTT|NOS1|PRKACA|SNCA	-4	MyList
GO Biological Processes	19	GO:0044000	movement in host	19_GO:0044419 biological process involved in interspecies interaction between organisms	-5.3	14	8.4	30293	140	95	6	6.3	2.5	983|1508|1956|3383|6714|7852	CDK1|CTSB|EGFR|ICAM1|SRC|CXCR4	-4	MyList
GO Biological Processes	19	GO:0033273	response to vitamin	19_GO:0050896 response to stimulus	-5.3	20	9.5	30293	80	95	5	5.3	2.3	1956|3480|4193|5743|5970	EGFR|IGF1R|MDM2|PTGS2|RELA	-4	MyList
GO Biological Processes	19	GO:0006886	intracellular protein transport	19_GO:0051179 localization	-5.3	6.1	6.6	30293	519	95	10	11	3.1	207|3309|3320|4792|4804|5295|5566|6774|7157|120892	AKT1|HSPA5|HSP90AA1|NFKBIA|NGFR|PIK3R1|PRKACA|STAT3|TP53|LRRK2	-4	MyList
GO Biological Processes	19	GO:1904358	positive regulation of telomere maintenance via telomere lengthening	19_GO:0048518 positive regulation of biological process	-5.3	34	11	30293	37	95	4	4.2	2.1	1499|5594|5595|5609	CTNNB1|MAPK1|MAPK3|MAP2K7	-4	MyList
GO Biological Processes	19	GO:0046326	positive regulation of glucose import	19_GO:0051179 localization	-5.3	34	11	30293	37	95	4	4.2	2.1	207|208|1432|5295	AKT1|AKT2|MAPK14|PIK3R1	-4	MyList
GO Biological Processes	19	GO:0038061	non-canonical NF-kappaB signal transduction	19_GO:0050896 response to stimulus	-5.3	34	11	30293	37	95	4	4.2	2.1	207|4790|4792|5970	AKT1|NFKB1|NFKBIA|RELA	-4	MyList
GO Biological Processes	19	GO:0046677	response to antibiotic	19_GO:0050896 response to stimulus	-5.3	34	11	30293	37	95	4	4.2	2.1	2890|3320|4193|7157	GRIA1|HSP90AA1|MDM2|TP53	-4	MyList
GO Biological Processes	19	GO:1903828	negative regulation of protein localization	19_GO:0051179 localization	-5.2	10	7.7	30293	217	95	7	7.4	2.7	207|598|2475|2932|3553|4137|120892	AKT1|BCL2L1|MTOR|GSK3B|IL1B|MAPT|LRRK2	-4	MyList
GO Biological Processes	19	GO:0050810	regulation of steroid biosynthetic process	19_GO:0008152 metabolic process	-5.2	20	9.4	30293	81	95	5	5.3	2.3	2908|3480|4790|7124|23411	NR3C1|IGF1R|NFKB1|TNF|SIRT1	-4	MyList
GO Biological Processes	19	GO:0050921	positive regulation of chemotaxis	19_GO:0040011 locomotion	-5.2	13	8.4	30293	142	95	6	6.3	2.5	3569|3576|5594|5595|6352|7852	IL6|CXCL8|MAPK1|MAPK3|CCL5|CXCR4	-4	MyList
GO Biological Processes	19	GO:0042770	signal transduction in response to DNA damage	19_GO:0050896 response to stimulus	-5.2	13	8.4	30293	142	95	6	6.3	2.5	595|983|1432|4193|5595|7157	CCND1|CDK1|MAPK14|MDM2|MAPK3|TP53	-4	MyList
GO Biological Processes	19	GO:0032940	secretion by cell	19_GO:0051179 localization	-5.2	7	6.8	30293	412	95	9	9.5	3	3091|3569|4843|5293|5663|5743|5894|6352|6622	HIF1A|IL6|NOS2|PIK3CD|PSEN1|PTGS2|RAF1|CCL5|SNCA	-4	MyList
GO Biological Processes	19	GO:1904427	positive regulation of calcium ion transmembrane transport	19_GO:0051179 localization	-5.2	19	9.4	30293	82	95	5	5.3	2.3	801|808|2902|3064|6622	CALM1|CALM3|GRIN1|HTT|SNCA	-4	MyList
GO Biological Processes	19	GO:0071404	cellular response to low-density lipoprotein particle stimulus	19_GO:0050896 response to stimulus	-5.2	34	11	30293	38	95	4	4.2	2.1	207|3689|5468|7099	AKT1|ITGB2|PPARG|TLR4	-4	MyList
GO Biological Processes	19	GO:0032885	regulation of polysaccharide biosynthetic process	19_GO:0008152 metabolic process	-5.2	34	11	30293	38	95	4	4.2	2.1	207|208|2932|4790	AKT1|AKT2|GSK3B|NFKB1	-4	MyList
GO Biological Processes	19	GO:0055094	response to lipoprotein particle	19_GO:0050896 response to stimulus	-5.2	34	11	30293	38	95	4	4.2	2.1	207|3689|5468|7099	AKT1|ITGB2|PPARG|TLR4	-4	MyList
GO Biological Processes	19	GO:0042742	defense response to bacterium	19_GO:0044419 biological process involved in interspecies interaction between organisms	-5.2	8.2	7.2	30293	311	95	8	8.4	2.8	834|3553|3569|4843|5580|7099|7124|7132	CASP1|IL1B|IL6|NOS2|PRKCD|TLR4|TNF|TNFRSF1A	-4	MyList
GO Biological Processes	19	GO:0046887	positive regulation of hormone secretion	19_GO:0051179 localization	-5.2	13	8.3	30293	144	95	6	6.3	2.5	572|1588|1956|3091|5468|5566	BAD|CYP19A1|EGFR|HIF1A|PPARG|PRKACA	-4	MyList
GO Biological Processes	19	GO:0031392	regulation of prostaglandin biosynthetic process	19_GO:0008152 metabolic process	-5.2	80	15	30293	12	95	3	3.2	1.8	3553|5743|23411	IL1B|PTGS2|SIRT1	-4	MyList
GO Biological Processes	19	GO:0061308	cardiac neural crest cell development involved in heart development	19_GO:0032502 developmental process	-5.2	80	15	30293	12	95	3	3.2	1.8	998|5594|5595	CDC42|MAPK1|MAPK3	-4	MyList
GO Biological Processes	19	GO:0043276	anoikis	19_GO:0009987 cellular process	-5.2	80	15	30293	12	95	3	3.2	1.8	207|2475|5290	AKT1|MTOR|PIK3CA	-4	MyList
GO Biological Processes	19	GO:0061307	cardiac neural crest cell differentiation involved in heart development	19_GO:0032502 developmental process	-5.2	80	15	30293	12	95	3	3.2	1.8	998|5594|5595	CDC42|MAPK1|MAPK3	-4	MyList
GO Biological Processes	19	GO:0014004	microglia differentiation	19_GO:0032502 developmental process	-5.2	80	15	30293	12	95	3	3.2	1.8	351|2908|7099	APP|NR3C1|TLR4	-4	MyList
GO Biological Processes	19	GO:0098976	excitatory chemical synaptic transmission	19_GO:0050789 regulation of biological process	-5.2	80	15	30293	12	95	3	3.2	1.8	2902|2903|2904	GRIN1|GRIN2A|GRIN2B	-4	MyList
GO Biological Processes	19	GO:0046903	secretion	19_GO:0051179 localization	-5.2	6	6.5	30293	529	95	10	11	3.1	595|3091|3569|4843|5293|5663|5743|5894|6352|6622	CCND1|HIF1A|IL6|NOS2|PIK3CD|PSEN1|PTGS2|RAF1|CCL5|SNCA	-4	MyList
GO Biological Processes	19	GO:0060627	regulation of vesicle-mediated transport	19_GO:0051179 localization	-5.2	6	6.5	30293	529	95	10	11	3.1	998|3689|5291|5594|5595|5663|6347|6622|6714|120892	CDC42|ITGB2|PIK3CB|MAPK1|MAPK3|PSEN1|CCL2|SNCA|SRC|LRRK2	-4	MyList
GO Biological Processes	19	GO:0048645	animal organ formation	19_GO:0032502 developmental process	-5.2	33	11	30293	39	95	4	4.2	2.1	367|1499|5594|5595	AR|CTNNB1|MAPK1|MAPK3	-3.9	MyList
GO Biological Processes	19	GO:0051349	positive regulation of lyase activity	19_GO:0065007 biological regulation	-5.2	33	11	30293	39	95	4	4.2	2.1	4842|4843|4846|5894	NOS1|NOS2|NOS3|RAF1	-3.9	MyList
GO Biological Processes	19	GO:0070232	regulation of T cell apoptotic process	19_GO:0050789 regulation of biological process	-5.2	33	11	30293	39	95	4	4.2	2.1	596|3091|6352|7157	BCL2|HIF1A|CCL5|TP53	-3.9	MyList
GO Biological Processes	19	GO:0071312	cellular response to alkaloid	19_GO:0050896 response to stimulus	-5.2	33	11	30293	39	95	4	4.2	2.1	598|836|890|4193	BCL2L1|CASP3|CCNA2|MDM2	-3.9	MyList
GO Biological Processes	19	GO:0032350	regulation of hormone metabolic process	19_GO:0008152 metabolic process	-5.2	33	11	30293	39	95	4	4.2	2.1	2908|3091|3480|4790	NR3C1|HIF1A|IGF1R|NFKB1	-3.9	MyList
GO Biological Processes	19	GO:0051385	response to mineralocorticoid	19_GO:0050896 response to stimulus	-5.2	33	11	30293	39	95	4	4.2	2.1	142|2353|3480|6714	PARP1|FOS|IGF1R|SRC	-3.9	MyList
GO Biological Processes	19	GO:0032946	positive regulation of mononuclear cell proliferation	19_GO:0048518 positive regulation of biological process	-5.2	13	8.2	30293	146	95	6	6.3	2.5	596|598|3553|3569|6352|7099	BCL2|BCL2L1|IL1B|IL6|CCL5|TLR4	-3.9	MyList
GO Biological Processes	19	GO:0048864	stem cell development	19_GO:0032502 developmental process	-5.2	19	9.3	30293	84	95	5	5.3	2.3	596|998|3091|5594|5595	BCL2|CDC42|HIF1A|MAPK1|MAPK3	-3.9	MyList
GO Biological Processes	19	GO:1902117	positive regulation of organelle assembly	19_GO:0048518 positive regulation of biological process	-5.2	19	9.3	30293	84	95	5	5.3	2.3	2932|3064|5601|6714|7124	GSK3B|HTT|MAPK9|SRC|TNF	-3.9	MyList
GO Biological Processes	19	GO:1905897	regulation of response to endoplasmic reticulum stress	19_GO:0050896 response to stimulus	-5.2	19	9.3	30293	84	95	5	5.3	2.3	598|3309|5295|23411|120892	BCL2L1|HSPA5|PIK3R1|SIRT1|LRRK2	-3.9	MyList
GO Biological Processes	19	GO:0042060	wound healing	19_GO:0050896 response to stimulus	-5.1	8.1	7.1	30293	316	95	8	8.4	2.8	1432|3091|3569|5290|5291|5894|6714|7099	MAPK14|HIF1A|IL6|PIK3CA|PIK3CB|RAF1|SRC|TLR4	-3.9	MyList
GO Biological Processes	19	GO:0050714	positive regulation of protein secretion	19_GO:0051179 localization	-5.1	13	8.2	30293	147	95	6	6.3	2.5	572|1956|3091|5468|5566|7099	BAD|EGFR|HIF1A|PPARG|PRKACA|TLR4	-3.9	MyList
GO Biological Processes	19	GO:0051149	positive regulation of muscle cell differentiation	19_GO:0032502 developmental process	-5.1	19	9.2	30293	85	95	5	5.3	2.3	596|1432|2475|4193|23411	BCL2|MAPK14|MTOR|MDM2|SIRT1	-3.9	MyList
GO Biological Processes	19	GO:0033555	multicellular organismal response to stress	19_GO:0032501 multicellular organismal process	-5.1	19	9.2	30293	85	95	5	5.3	2.3	207|596|2475|4842|6198	AKT1|BCL2|MTOR|NOS1|RPS6KB1	-3.9	MyList
GO Biological Processes	19	GO:0048589	developmental growth	19_GO:0040007 growth	-5.1	6.8	6.7	30293	422	95	9	9.5	3	351|367|596|1499|1588|2099|2475|6714|7157	APP|AR|BCL2|CTNNB1|CYP19A1|ESR1|MTOR|SRC|TP53	-3.9	MyList
GO Biological Processes	19	GO:0040007	growth	19_GO:0040007 growth	-5.1	6.8	6.7	30293	422	95	9	9.5	3	351|367|596|1499|1588|2099|2475|6714|7157	APP|AR|BCL2|CTNNB1|CYP19A1|ESR1|MTOR|SRC|TP53	-3.9	MyList
GO Biological Processes	19	GO:0050905	neuromuscular process	19_GO:0032501 multicellular organismal process	-5.1	13	8.2	30293	148	95	6	6.3	2.5	351|2475|2903|3320|6198|7124	APP|MTOR|GRIN2A|HSP90AA1|RPS6KB1|TNF	-3.9	MyList
GO Biological Processes	19	GO:0045923	positive regulation of fatty acid metabolic process	19_GO:0048518 positive regulation of biological process	-5.1	32	11	30293	40	95	4	4.2	2.1	208|3553|5468|5743	AKT2|IL1B|PPARG|PTGS2	-3.9	MyList
GO Biological Processes	19	GO:0070661	leukocyte proliferation	19_GO:0009987 cellular process	-5.1	13	8.1	30293	149	95	6	6.3	2.5	596|598|2534|5580|7099|7157	BCL2|BCL2L1|FYN|PRKCD|TLR4|TP53	-3.9	MyList
GO Biological Processes	19	GO:0008306	associative learning	19_GO:0032501 multicellular organismal process	-5.1	19	9.1	30293	86	95	5	5.3	2.3	351|2353|2902|2903|3091	APP|FOS|GRIN1|GRIN2A|HIF1A	-3.9	MyList
GO Biological Processes	19	GO:0034103	regulation of tissue remodeling	19_GO:0032501 multicellular organismal process	-5.1	18	9.1	30293	87	95	5	5.3	2.3	1956|3569|5468|6714|7157	EGFR|IL6|PPARG|SRC|TP53	-3.9	MyList
GO Biological Processes	19	GO:0044344	cellular response to fibroblast growth factor stimulus	19_GO:0050896 response to stimulus	-5.1	18	9.1	30293	87	95	5	5.3	2.3	1499|3576|4804|6347|6352	CTNNB1|CXCL8|NGFR|CCL2|CCL5	-3.9	MyList
GO Biological Processes	19	GO:0001892	embryonic placenta development	19_GO:0032502 developmental process	-5.1	18	9.1	30293	87	95	5	5.3	2.3	207|841|1956|3091|5594	AKT1|CASP8|EGFR|HIF1A|MAPK1	-3.9	MyList
GO Biological Processes	19	GO:0030901	midbrain development	19_GO:0032502 developmental process	-5.1	18	9.1	30293	87	95	5	5.3	2.3	801|808|998|1499|3309	CALM1|CALM3|CDC42|CTNNB1|HSPA5	-3.9	MyList
GO Biological Processes	19	GO:0061448	connective tissue development	19_GO:0032502 developmental process	-5.1	9.7	7.4	30293	230	95	7	7.4	2.7	1432|1499|3091|3265|5290|5595|5925	MAPK14|CTNNB1|HIF1A|HRAS|PIK3CA|MAPK3|RB1	-3.9	MyList
GO Biological Processes	19	GO:0051450	myoblast proliferation	19_GO:0009987 cellular process	-5.1	74	15	30293	13	95	3	3.2	1.8	1499|2353|6714	CTNNB1|FOS|SRC	-3.9	MyList
GO Biological Processes	19	GO:0071801	regulation of podosome assembly	19_GO:0050789 regulation of biological process	-5.1	74	15	30293	13	95	3	3.2	1.8	5601|6714|7124	MAPK9|SRC|TNF	-3.9	MyList
GO Biological Processes	19	GO:0060965	negative regulation of miRNA-mediated gene silencing	19_GO:0048519 negative regulation of biological process	-5.1	74	15	30293	13	95	3	3.2	1.8	3569|6774|7157	IL6|STAT3|TP53	-3.9	MyList
GO Biological Processes	19	GO:0097202	activation of cysteine-type endopeptidase activity	19_GO:0048518 positive regulation of biological process	-5.1	74	15	30293	13	95	3	3.2	1.8	572|841|2903	BAD|CASP8|GRIN2A	-3.9	MyList
GO Biological Processes	19	GO:0045737	positive regulation of cyclin-dependent protein serine/threonine kinase activity	19_GO:0048518 positive regulation of biological process	-5.1	74	15	30293	13	95	3	3.2	1.8	207|595|1956	AKT1|CCND1|EGFR	-3.9	MyList
GO Biological Processes	19	GO:0071402	cellular response to lipoprotein particle stimulus	19_GO:0050896 response to stimulus	-5.1	31	11	30293	41	95	4	4.2	2.1	207|3689|5468|7099	AKT1|ITGB2|PPARG|TLR4	-3.9	MyList
GO Biological Processes	19	GO:0032570	response to progesterone	19_GO:0050896 response to stimulus	-5.1	31	11	30293	41	95	4	4.2	2.1	2353|3480|5970|6714	FOS|IGF1R|RELA|SRC	-3.9	MyList
GO Biological Processes	19	GO:0051281	positive regulation of release of sequestered calcium ion into cytosol	19_GO:0042592 homeostatic process	-5.1	31	11	30293	41	95	4	4.2	2.1	801|808|3064|6622	CALM1|CALM3|HTT|SNCA	-3.9	MyList
GO Biological Processes	19	GO:0043506	regulation of JUN kinase activity	19_GO:0008152 metabolic process	-5.1	31	11	30293	41	95	4	4.2	2.1	2950|4217|5609|7124	GSTP1|MAP3K5|MAP2K7|TNF	-3.9	MyList
GO Biological Processes	19	GO:1904994	regulation of leukocyte adhesion to vascular endothelial cell	19_GO:0050789 regulation of biological process	-5.1	31	11	30293	41	95	4	4.2	2.1	3569|3689|5970|7124	IL6|ITGB2|RELA|TNF	-3.9	MyList
GO Biological Processes	19	GO:0040013	negative regulation of locomotion	19_GO:0040011 locomotion	-5.1	6.7	6.7	30293	429	95	9	9.5	3	207|596|1588|3065|4804|5468|6347|6774|7124	AKT1|BCL2|CYP19A1|HDAC1|NGFR|PPARG|CCL2|STAT3|TNF	-3.9	MyList
GO Biological Processes	19	GO:0098771	inorganic ion homeostasis	19_GO:0042592 homeostatic process	-5.1	6.7	6.6	30293	430	95	9	9.5	3	351|596|2890|2902|3091|5291|5566|5663|6352	APP|BCL2|GRIA1|GRIN1|HIF1A|PIK3CB|PRKACA|PSEN1|CCL5	-3.8	MyList
GO Biological Processes	19	GO:0071695	anatomical structure maturation	19_GO:0032502 developmental process	-5.1	9.6	7.4	30293	232	95	7	7.4	2.7	351|596|1499|3091|5468|5566|5925	APP|BCL2|CTNNB1|HIF1A|PPARG|PRKACA|RB1	-3.8	MyList
GO Biological Processes	19	GO:0045123	cellular extravasation	19_GO:0002376 immune system process	-5	30	11	30293	42	95	4	4.2	2.1	3383|5293|6347|7124	ICAM1|PIK3CD|CCL2|TNF	-3.8	MyList
GO Biological Processes	19	GO:2000008	regulation of protein localization to cell surface	19_GO:0051179 localization	-5	30	11	30293	42	95	4	4.2	2.1	207|1499|3326|7124	AKT1|CTNNB1|HSP90AB1|TNF	-3.8	MyList
GO Biological Processes	19	GO:0030902	hindbrain development	19_GO:0032502 developmental process	-5	12	7.9	30293	155	95	6	6.3	2.5	596|1499|3309|3480|5663|7157	BCL2|CTNNB1|HSPA5|IGF1R|PSEN1|TP53	-3.8	MyList
GO Biological Processes	19	GO:0006936	muscle contraction	19_GO:0032501 multicellular organismal process	-5	9.5	7.3	30293	236	95	7	7.4	2.7	2475|3320|4842|5290|6198|7124|7852	MTOR|HSP90AA1|NOS1|PIK3CA|RPS6KB1|TNF|CXCR4	-3.8	MyList
GO Biological Processes	19	GO:0050670	regulation of lymphocyte proliferation	19_GO:0002376 immune system process	-5	9.4	7.3	30293	237	95	7	7.4	2.7	596|836|1499|3553|3569|6352|7099	BCL2|CASP3|CTNNB1|IL1B|IL6|CCL5|TLR4	-3.8	MyList
GO Biological Processes	19	GO:0050881	musculoskeletal movement	19_GO:0032501 multicellular organismal process	-5	30	11	30293	43	95	4	4.2	2.1	2475|3320|6198|7124	MTOR|HSP90AA1|RPS6KB1|TNF	-3.8	MyList
GO Biological Processes	19	GO:0046427	positive regulation of receptor signaling pathway via JAK-STAT	19_GO:0048518 positive regulation of biological process	-5	30	11	30293	43	95	4	4.2	2.1	801|3569|6352|7124	CALM1|IL6|CCL5|TNF	-3.8	MyList
GO Biological Processes	19	GO:0006417	regulation of translation	19_GO:0008152 metabolic process	-5	6.5	6.5	30293	440	95	9	9.5	3	207|208|351|2475|3569|5315|6198|6352|7124	AKT1|AKT2|APP|MTOR|IL6|PKM|RPS6KB1|CCL5|TNF	-3.8	MyList
GO Biological Processes	19	GO:0045667	regulation of osteoblast differentiation	19_GO:0032502 developmental process	-5	12	7.9	30293	157	95	6	6.3	2.5	1499|2932|3569|5468|5566|7124	CTNNB1|GSK3B|IL6|PPARG|PRKACA|TNF	-3.8	MyList
GO Biological Processes	19	GO:0007292	female gamete generation	19_GO:0022414 reproductive process	-5	12	7.9	30293	157	95	6	6.3	2.5	207|596|1499|4846|6714|23411	AKT1|BCL2|CTNNB1|NOS3|SRC|SIRT1	-3.8	MyList
GO Biological Processes	19	GO:1900369	negative regulation of post-transcriptional gene silencing by regulatory ncRNA	19_GO:0048519 negative regulation of biological process	-5	68	14	30293	14	95	3	3.2	1.8	3569|6774|7157	IL6|STAT3|TP53	-3.8	MyList
GO Biological Processes	19	GO:0002295	T-helper cell lineage commitment	19_GO:0002376 immune system process	-5	68	14	30293	14	95	3	3.2	1.8	2475|3569|6774	MTOR|IL6|STAT3	-3.8	MyList
GO Biological Processes	19	GO:0060149	negative regulation of post-transcriptional gene silencing	19_GO:0048519 negative regulation of biological process	-5	68	14	30293	14	95	3	3.2	1.8	3569|6774|7157	IL6|STAT3|TP53	-3.8	MyList
GO Biological Processes	19	GO:0043922	negative regulation by host of viral transcription	19_GO:0016032 viral process	-5	68	14	30293	14	95	3	3.2	1.8	3065|3725|6352	HDAC1|JUN|CCL5	-3.8	MyList
GO Biological Processes	19	GO:0038083	peptidyl-tyrosine autophosphorylation	19_GO:0008152 metabolic process	-5	68	14	30293	14	95	3	3.2	1.8	1956|3480|5595	EGFR|IGF1R|MAPK3	-3.8	MyList
GO Biological Processes	19	GO:0033598	mammary gland epithelial cell proliferation	19_GO:0032502 developmental process	-5	68	14	30293	14	95	3	3.2	1.8	595|2099|5594	CCND1|ESR1|MAPK1	-3.8	MyList
GO Biological Processes	19	GO:2001279	regulation of unsaturated fatty acid biosynthetic process	19_GO:0008152 metabolic process	-5	68	14	30293	14	95	3	3.2	1.8	3553|5743|23411	IL1B|PTGS2|SIRT1	-3.8	MyList
GO Biological Processes	19	GO:0048011	neurotrophin TRK receptor signaling pathway	19_GO:0050896 response to stimulus	-5	68	14	30293	14	95	3	3.2	1.8	836|5894|6714	CASP3|RAF1|SRC	-3.8	MyList
GO Biological Processes	19	GO:0060967	negative regulation of gene silencing by regulatory ncRNA	19_GO:0048519 negative regulation of biological process	-5	68	14	30293	14	95	3	3.2	1.8	3569|6774|7157	IL6|STAT3|TP53	-3.8	MyList
GO Biological Processes	19	GO:0070102	interleukin-6-mediated signaling pathway	19_GO:0050896 response to stimulus	-5	68	14	30293	14	95	3	3.2	1.8	3569|6714|6774	IL6|SRC|STAT3	-3.8	MyList
GO Biological Processes	19	GO:0032411	positive regulation of transporter activity	19_GO:0051179 localization	-5	17	8.8	30293	92	95	5	5.3	2.3	801|808|3064|5580|6347	CALM1|CALM3|HTT|PRKCD|CCL2	-3.8	MyList
GO Biological Processes	19	GO:1904063	negative regulation of cation transmembrane transport	19_GO:0051179 localization	-5	17	8.8	30293	92	95	5	5.3	2.3	596|801|808|4318|4842	BCL2|CALM1|CALM3|MMP9|NOS1	-3.8	MyList
GO Biological Processes	19	GO:0050879	multicellular organismal movement	19_GO:0032501 multicellular organismal process	-5	29	10	30293	44	95	4	4.2	2.1	2475|3320|6198|7124	MTOR|HSP90AA1|RPS6KB1|TNF	-3.7	MyList
GO Biological Processes	19	GO:0010828	positive regulation of glucose transmembrane transport	19_GO:0051179 localization	-5	29	10	30293	44	95	4	4.2	2.1	207|208|1432|5295	AKT1|AKT2|MAPK14|PIK3R1	-3.7	MyList
GO Biological Processes	19	GO:0071470	cellular response to osmotic stress	19_GO:0050896 response to stimulus	-5	29	10	30293	44	95	4	4.2	2.1	834|836|2475|5743	CASP1|CASP3|MTOR|PTGS2	-3.7	MyList
GO Biological Processes	19	GO:0010799	regulation of peptidyl-threonine phosphorylation	19_GO:0008152 metabolic process	-5	29	10	30293	44	95	4	4.2	2.1	351|801|808|5594	APP|CALM1|CALM3|MAPK1	-3.7	MyList
GO Biological Processes	19	GO:0021762	substantia nigra development	19_GO:0032502 developmental process	-5	29	10	30293	44	95	4	4.2	2.1	801|808|998|3309	CALM1|CALM3|CDC42|HSPA5	-3.7	MyList
GO Biological Processes	19	GO:1905521	regulation of macrophage migration	19_GO:0040011 locomotion	-5	29	10	30293	44	95	4	4.2	2.1	1588|5594|5595|6352	CYP19A1|MAPK1|MAPK3|CCL5	-3.7	MyList
GO Biological Processes	19	GO:0032465	regulation of cytokinesis	19_GO:0050789 regulation of biological process	-4.9	17	8.7	30293	93	95	5	5.3	2.3	598|801|808|998|3480	BCL2L1|CALM1|CALM3|CDC42|IGF1R	-3.7	MyList
GO Biological Processes	19	GO:1903432	regulation of TORC1 signaling	19_GO:0050896 response to stimulus	-4.9	17	8.7	30293	93	95	5	5.3	2.3	207|5566|5595|6198|6714	AKT1|PRKACA|MAPK3|RPS6KB1|SRC	-3.7	MyList
GO Biological Processes	19	GO:0002690	positive regulation of leukocyte chemotaxis	19_GO:0040011 locomotion	-4.9	17	8.7	30293	93	95	5	5.3	2.3	3569|3576|5594|5595|6352	IL6|CXCL8|MAPK1|MAPK3|CCL5	-3.7	MyList
GO Biological Processes	19	GO:1904892	regulation of receptor signaling pathway via STAT	19_GO:0050896 response to stimulus	-4.9	17	8.7	30293	94	95	5	5.3	2.3	801|3569|5468|6352|7124	CALM1|IL6|PPARG|CCL5|TNF	-3.7	MyList
GO Biological Processes	19	GO:0043502	regulation of muscle adaptation	19_GO:0032501 multicellular organismal process	-4.9	17	8.7	30293	94	95	5	5.3	2.3	142|4846|5468|6198|7132	PARP1|NOS3|PPARG|RPS6KB1|TNFRSF1A	-3.7	MyList
GO Biological Processes	19	GO:1903426	regulation of reactive oxygen species biosynthetic process	19_GO:0008152 metabolic process	-4.9	28	10	30293	45	95	4	4.2	2.1	2534|2902|6622|7099	FYN|GRIN1|SNCA|TLR4	-3.7	MyList
GO Biological Processes	19	GO:0035249	synaptic transmission, glutamatergic	19_GO:0050789 regulation of biological process	-4.9	28	10	30293	45	95	4	4.2	2.1	2890|2903|2904|2908	GRIA1|GRIN2A|GRIN2B|NR3C1	-3.7	MyList
GO Biological Processes	19	GO:0010518	positive regulation of phospholipase activity	19_GO:0065007 biological regulation	-4.9	28	10	30293	45	95	4	4.2	2.1	1956|2099|3265|6352	EGFR|ESR1|HRAS|CCL5	-3.7	MyList
GO Biological Processes	19	GO:0042149	cellular response to glucose starvation	19_GO:0050896 response to stimulus	-4.9	28	10	30293	45	95	4	4.2	2.1	596|3309|7157|23411	BCL2|HSPA5|TP53|SIRT1	-3.7	MyList
GO Biological Processes	19	GO:0032881	regulation of polysaccharide metabolic process	19_GO:0008152 metabolic process	-4.9	28	10	30293	45	95	4	4.2	2.1	207|208|2932|4790	AKT1|AKT2|GSK3B|NFKB1	-3.7	MyList
GO Biological Processes	19	GO:0031641	regulation of myelination	19_GO:0032502 developmental process	-4.9	28	10	30293	45	95	4	4.2	2.1	207|1499|2475|7124	AKT1|CTNNB1|MTOR|TNF	-3.7	MyList
GO Biological Processes	19	GO:0001776	leukocyte homeostasis	19_GO:0042592 homeostatic process	-4.9	17	8.6	30293	95	95	5	5.3	2.3	207|596|836|3091|3569	AKT1|BCL2|CASP3|HIF1A|IL6	-3.7	MyList
GO Biological Processes	19	GO:0071774	response to fibroblast growth factor	19_GO:0050896 response to stimulus	-4.9	17	8.6	30293	95	95	5	5.3	2.3	1499|3576|4804|6347|6352	CTNNB1|CXCL8|NGFR|CCL2|CCL5	-3.7	MyList
GO Biological Processes	19	GO:0002460	adaptive immune response based on somatic recombination of immune receptors built from immunoglobulin superfamily domains	19_GO:0002376 immune system process	-4.9	9	7.1	30293	247	95	7	7.4	2.7	2475|3265|3383|3569|5580|6774|7099	MTOR|HRAS|ICAM1|IL6|PRKCD|STAT3|TLR4	-3.7	MyList
GO Biological Processes	19	GO:0006913	nucleocytoplasmic transport	19_GO:0051179 localization	-4.9	9	7.1	30293	247	95	7	7.4	2.7	207|4792|5295|5566|6774|7157|120892	AKT1|NFKBIA|PIK3R1|PRKACA|STAT3|TP53|LRRK2	-3.7	MyList
GO Biological Processes	19	GO:0002703	regulation of leukocyte mediated immunity	19_GO:0002376 immune system process	-4.9	9	7.1	30293	247	95	7	7.4	2.7	3383|3553|3569|3689|4843|7099|7124	ICAM1|IL1B|IL6|ITGB2|NOS2|TLR4|TNF	-3.7	MyList
GO Biological Processes	19	GO:0097398	cellular response to interleukin-17	19_GO:0050896 response to stimulus	-4.9	64	14	30293	15	95	3	3.2	1.8	3553|4790|6774	IL1B|NFKB1|STAT3	-3.7	MyList
GO Biological Processes	19	GO:0050966	detection of mechanical stimulus involved in sensory perception of pain	19_GO:0032501 multicellular organismal process	-4.9	64	14	30293	15	95	3	3.2	1.8	2534|7124|7852	FYN|TNF|CXCR4	-3.7	MyList
GO Biological Processes	19	GO:0006346	DNA methylation-dependent heterochromatin formation	19_GO:0048519 negative regulation of biological process	-4.9	64	14	30293	15	95	3	3.2	1.8	1786|3065|23411	DNMT1|HDAC1|SIRT1	-3.7	MyList
GO Biological Processes	19	GO:0097396	response to interleukin-17	19_GO:0050896 response to stimulus	-4.9	64	14	30293	15	95	3	3.2	1.8	3553|4790|6774	IL1B|NFKB1|STAT3	-3.7	MyList
GO Biological Processes	19	GO:1902065	response to L-glutamate	19_GO:0050896 response to stimulus	-4.9	64	14	30293	15	95	3	3.2	1.8	2534|3480|7124	FYN|IGF1R|TNF	-3.7	MyList
GO Biological Processes	19	GO:0006525	arginine metabolic process	19_GO:0008152 metabolic process	-4.9	64	14	30293	15	95	3	3.2	1.8	4842|4843|4846	NOS1|NOS2|NOS3	-3.7	MyList
GO Biological Processes	19	GO:0043201	response to leucine	19_GO:0050896 response to stimulus	-4.9	64	14	30293	15	95	3	3.2	1.8	2475|5290|6198	MTOR|PIK3CA|RPS6KB1	-3.7	MyList
GO Biological Processes	19	GO:0045058	T cell selection	19_GO:0002376 immune system process	-4.9	28	10	30293	46	95	4	4.2	2.1	596|2475|3569|6774	BCL2|MTOR|IL6|STAT3	-3.7	MyList
GO Biological Processes	19	GO:0045687	positive regulation of glial cell differentiation	19_GO:0032502 developmental process	-4.9	28	10	30293	46	95	4	4.2	2.1	2475|3065|5970|7852	MTOR|HDAC1|RELA|CXCR4	-3.7	MyList
GO Biological Processes	19	GO:0048713	regulation of oligodendrocyte differentiation	19_GO:0032502 developmental process	-4.9	28	10	30293	46	95	4	4.2	2.1	1499|2475|3065|7852	CTNNB1|MTOR|HDAC1|CXCR4	-3.7	MyList
GO Biological Processes	19	GO:0030850	prostate gland development	19_GO:0022414 reproductive process	-4.9	28	10	30293	46	95	4	4.2	2.1	367|1499|1588|2099	AR|CTNNB1|CYP19A1|ESR1	-3.7	MyList
GO Biological Processes	19	GO:0051169	nuclear transport	19_GO:0051179 localization	-4.9	9	7.1	30293	248	95	7	7.4	2.7	207|4792|5295|5566|6774|7157|120892	AKT1|NFKBIA|PIK3R1|PRKACA|STAT3|TP53|LRRK2	-3.7	MyList
GO Biological Processes	19	GO:0051147	regulation of muscle cell differentiation	19_GO:0032502 developmental process	-4.9	12	7.7	30293	165	95	6	6.3	2.5	596|1432|1786|2475|4193|23411	BCL2|MAPK14|DNMT1|MTOR|MDM2|SIRT1	-3.7	MyList
GO Biological Processes	19	GO:0007423	sensory organ development	19_GO:0032502 developmental process	-4.8	5.5	6.1	30293	579	95	10	11	3.1	596|890|1499|1956|3065|3091|5594|5595|5663|6774	BCL2|CCNA2|CTNNB1|EGFR|HDAC1|HIF1A|MAPK1|MAPK3|PSEN1|STAT3	-3.6	MyList
GO Biological Processes	19	GO:1904894	positive regulation of receptor signaling pathway via STAT	19_GO:0048518 positive regulation of biological process	-4.8	27	10	30293	47	95	4	4.2	2.1	801|3569|6352|7124	CALM1|IL6|CCL5|TNF	-3.6	MyList
GO Biological Processes	19	GO:0048806	genitalia development	19_GO:0022414 reproductive process	-4.8	27	10	30293	47	95	4	4.2	2.1	367|1499|1588|2099	AR|CTNNB1|CYP19A1|ESR1	-3.6	MyList
GO Biological Processes	19	GO:0006942	regulation of striated muscle contraction	19_GO:0032501 multicellular organismal process	-4.8	16	8.5	30293	98	95	5	5.3	2.3	801|808|3320|4842|5566	CALM1|CALM3|HSP90AA1|NOS1|PRKACA	-3.6	MyList
GO Biological Processes	19	GO:0006937	regulation of muscle contraction	19_GO:0032501 multicellular organismal process	-4.8	11	7.6	30293	167	95	6	6.3	2.5	801|808|3320|4842|5566|5743	CALM1|CALM3|HSP90AA1|NOS1|PRKACA|PTGS2	-3.6	MyList
GO Biological Processes	19	GO:0022412	cellular process involved in reproduction in multicellular organism	19_GO:0022414 reproductive process	-4.8	6.2	6.3	30293	462	95	9	9.5	3	207|596|598|1499|2475|5290|5566|6198|6714	AKT1|BCL2|BCL2L1|CTNNB1|MTOR|PIK3CA|PRKACA|RPS6KB1|SRC	-3.6	MyList
GO Biological Processes	19	GO:0030168	platelet activation	19_GO:0032501 multicellular organismal process	-4.8	16	8.4	30293	99	95	5	5.3	2.3	1432|3569|5290|5291|6714	MAPK14|IL6|PIK3CA|PIK3CB|SRC	-3.6	MyList
GO Biological Processes	19	GO:0070371	ERK1 and ERK2 cascade	19_GO:0050896 response to stimulus	-4.8	27	9.9	30293	48	95	4	4.2	2.1	983|5594|5595|7099	CDK1|MAPK1|MAPK3|TLR4	-3.6	MyList
GO Biological Processes	19	GO:0003254	regulation of membrane depolarization	19_GO:0050789 regulation of biological process	-4.8	27	9.9	30293	48	95	4	4.2	2.1	142|596|6714|120892	PARP1|BCL2|SRC|LRRK2	-3.6	MyList
GO Biological Processes	19	GO:0045776	negative regulation of blood pressure	19_GO:0032501 multicellular organismal process	-4.8	27	9.9	30293	48	95	4	4.2	2.1	4842|4843|4846|7124	NOS1|NOS2|NOS3|TNF	-3.6	MyList
GO Biological Processes	19	GO:1990090	cellular response to nerve growth factor stimulus	19_GO:0050896 response to stimulus	-4.8	27	9.9	30293	48	95	4	4.2	2.1	142|207|2890|4137	PARP1|AKT1|GRIA1|MAPT	-3.6	MyList
GO Biological Processes	19	GO:0042311	vasodilation	19_GO:0032501 multicellular organismal process	-4.8	27	9.9	30293	48	95	4	4.2	2.1	1956|4842|4846|7124	EGFR|NOS1|NOS3|TNF	-3.6	MyList
GO Biological Processes	19	GO:0008542	visual learning	19_GO:0032501 multicellular organismal process	-4.8	27	9.9	30293	48	95	4	4.2	2.1	351|2902|2903|3091	APP|GRIN1|GRIN2A|HIF1A	-3.6	MyList
GO Biological Processes	19	GO:0043407	negative regulation of MAP kinase activity	19_GO:0048519 negative regulation of biological process	-4.8	27	9.9	30293	48	95	4	4.2	2.1	2950|3553|5468|5580	GSTP1|IL1B|PPARG|PRKCD	-3.6	MyList
GO Biological Processes	19	GO:0002861	regulation of inflammatory response to antigenic stimulus	19_GO:0002376 immune system process	-4.8	27	9.9	30293	48	95	4	4.2	2.1	1432|2534|6714|7124	MAPK14|FYN|SRC|TNF	-3.6	MyList
GO Biological Processes	19	GO:0002699	positive regulation of immune effector process	19_GO:0002376 immune system process	-4.8	8.8	7	30293	255	95	7	7.4	2.7	3553|3569|3689|4843|7099|7124|23411	IL1B|IL6|ITGB2|NOS2|TLR4|TNF|SIRT1	-3.6	MyList
GO Biological Processes	19	GO:0034766	negative regulation of monoatomic ion transmembrane transport	19_GO:0051179 localization	-4.8	16	8.4	30293	100	95	5	5.3	2.3	596|801|808|4318|4842	BCL2|CALM1|CALM3|MMP9|NOS1	-3.6	MyList
GO Biological Processes	19	GO:0008593	regulation of Notch signaling pathway	19_GO:0050896 response to stimulus	-4.8	16	8.4	30293	100	95	5	5.3	2.3	207|4792|4846|6714|6774	AKT1|NFKBIA|NOS3|SRC|STAT3	-3.6	MyList
GO Biological Processes	19	GO:1904177	regulation of adipose tissue development	19_GO:0032502 developmental process	-4.8	60	13	30293	16	95	3	3.2	1.8	142|5468|23411	PARP1|PPARG|SIRT1	-3.6	MyList
GO Biological Processes	19	GO:0051770	positive regulation of nitric-oxide synthase biosynthetic process	19_GO:0048518 positive regulation of biological process	-4.8	60	13	30293	16	95	3	3.2	1.8	6347|7099|120892	CCL2|TLR4|LRRK2	-3.6	MyList
GO Biological Processes	19	GO:1900373	positive regulation of purine nucleotide biosynthetic process	19_GO:0048518 positive regulation of biological process	-4.8	60	13	30293	16	95	3	3.2	1.8	4842|4843|4846	NOS1|NOS2|NOS3	-3.6	MyList
GO Biological Processes	19	GO:1903798	regulation of miRNA processing	19_GO:0048519 negative regulation of biological process	-4.8	60	13	30293	16	95	3	3.2	1.8	3569|6774|7157	IL6|STAT3|TP53	-3.6	MyList
GO Biological Processes	19	GO:0070423	nucleotide-binding oligomerization domain containing signaling pathway	19_GO:0044419 biological process involved in interspecies interaction between organisms	-4.8	60	13	30293	16	95	3	3.2	1.8	4792|5970|7099	NFKBIA|RELA|TLR4	-3.6	MyList
GO Biological Processes	19	GO:0030810	positive regulation of nucleotide biosynthetic process	19_GO:0048518 positive regulation of biological process	-4.8	60	13	30293	16	95	3	3.2	1.8	4842|4843|4846	NOS1|NOS2|NOS3	-3.6	MyList
GO Biological Processes	19	GO:2000378	negative regulation of reactive oxygen species metabolic process	19_GO:0048519 negative regulation of biological process	-4.8	26	9.8	30293	49	95	4	4.2	2.1	596|2534|3091|7157	BCL2|FYN|HIF1A|TP53	-3.6	MyList
GO Biological Processes	19	GO:0048546	digestive tract morphogenesis	19_GO:0032502 developmental process	-4.8	26	9.8	30293	49	95	4	4.2	2.1	596|1499|1956|3091	BCL2|CTNNB1|EGFR|HIF1A	-3.6	MyList
GO Biological Processes	19	GO:1903170	negative regulation of calcium ion transmembrane transport	19_GO:0051179 localization	-4.8	26	9.8	30293	49	95	4	4.2	2.1	596|801|808|4842	BCL2|CALM1|CALM3|NOS1	-3.6	MyList
GO Biological Processes	19	GO:0007173	epidermal growth factor receptor signaling pathway	19_GO:0050896 response to stimulus	-4.8	26	9.8	30293	49	95	4	4.2	2.1	207|1956|5290|6714	AKT1|EGFR|PIK3CA|SRC	-3.6	MyList
GO Biological Processes	19	GO:0050680	negative regulation of epithelial cell proliferation	19_GO:0048519 negative regulation of biological process	-4.7	11	7.4	30293	173	95	6	6.3	2.5	367|4804|5468|5925|6347|7124	AR|NGFR|PPARG|RB1|CCL2|TNF	-3.5	MyList
GO Biological Processes	19	GO:0072657	protein localization to membrane	19_GO:0051179 localization	-4.7	6.1	6.2	30293	473	95	9	9.5	3	208|1956|2903|3309|3320|3551|3689|7124|7132	AKT2|EGFR|GRIN2A|HSPA5|HSP90AA1|IKBKB|ITGB2|TNF|TNFRSF1A	-3.5	MyList
GO Biological Processes	19	GO:0140352	export from cell	19_GO:0051179 localization	-4.7	6.1	6.2	30293	474	95	9	9.5	3	3091|3569|4843|5293|5663|5743|5894|6352|6622	HIF1A|IL6|NOS2|PIK3CD|PSEN1|PTGS2|RAF1|CCL5|SNCA	-3.5	MyList
GO Biological Processes	19	GO:1990089	response to nerve growth factor	19_GO:0050896 response to stimulus	-4.7	26	9.7	30293	50	95	4	4.2	2.1	142|207|2890|4137	PARP1|AKT1|GRIA1|MAPT	-3.5	MyList
GO Biological Processes	19	GO:0007264	small GTPase mediated signal transduction	19_GO:0050896 response to stimulus	-4.7	8.5	6.9	30293	262	95	7	7.4	2.7	890|998|3265|4804|5925|7157|120892	CCNA2|CDC42|HRAS|NGFR|RB1|TP53|LRRK2	-3.5	MyList
GO Biological Processes	19	GO:1902905	positive regulation of supramolecular fiber organization	19_GO:0048518 positive regulation of biological process	-4.7	11	7.4	30293	175	95	6	6.3	2.5	351|998|2475|4137|5663|5925	APP|CDC42|MTOR|MAPT|PSEN1|RB1	-3.5	MyList
GO Biological Processes	19	GO:0019218	regulation of steroid metabolic process	19_GO:0008152 metabolic process	-4.7	15	8.2	30293	104	95	5	5.3	2.3	2908|3480|4790|7124|23411	NR3C1|IGF1R|NFKB1|TNF|SIRT1	-3.5	MyList
GO Biological Processes	19	GO:0060644	mammary gland epithelial cell differentiation	19_GO:0032502 developmental process	-4.7	56	13	30293	17	95	3	3.2	1.8	207|208|3091	AKT1|AKT2|HIF1A	-3.5	MyList
GO Biological Processes	19	GO:0043373	CD4-positive, alpha-beta T cell lineage commitment	19_GO:0002376 immune system process	-4.7	56	13	30293	17	95	3	3.2	1.8	2475|3569|6774	MTOR|IL6|STAT3	-3.5	MyList
GO Biological Processes	19	GO:1904355	positive regulation of telomere capping	19_GO:0048518 positive regulation of biological process	-4.7	56	13	30293	17	95	3	3.2	1.8	5594|5595|5609	MAPK1|MAPK3|MAP2K7	-3.5	MyList
GO Biological Processes	19	GO:0044320	cellular response to leptin stimulus	19_GO:0050896 response to stimulus	-4.7	56	13	30293	17	95	3	3.2	1.8	890|6774|23411	CCNA2|STAT3|SIRT1	-3.5	MyList
GO Biological Processes	19	GO:0070920	regulation of regulatory ncRNA processing	19_GO:0048519 negative regulation of biological process	-4.7	56	13	30293	17	95	3	3.2	1.8	3569|6774|7157	IL6|STAT3|TP53	-3.5	MyList
GO Biological Processes	19	GO:0035872	nucleotide-binding domain, leucine rich repeat containing receptor signaling pathway	19_GO:0050896 response to stimulus	-4.7	56	13	30293	17	95	3	3.2	1.8	4792|5970|7099	NFKBIA|RELA|TLR4	-3.5	MyList
GO Biological Processes	19	GO:0042220	response to cocaine	19_GO:0050896 response to stimulus	-4.7	25	9.6	30293	51	95	4	4.2	2.1	890|2890|3320|4193	CCNA2|GRIA1|HSP90AA1|MDM2	-3.5	MyList
GO Biological Processes	19	GO:0071622	regulation of granulocyte chemotaxis	19_GO:0040011 locomotion	-4.7	25	9.6	30293	51	95	4	4.2	2.1	3576|5594|5595|6352	CXCL8|MAPK1|MAPK3|CCL5	-3.5	MyList
GO Biological Processes	19	GO:0097306	cellular response to alcohol	19_GO:0050896 response to stimulus	-4.7	15	8.2	30293	105	95	5	5.3	2.3	207|1499|2353|3480|4193	AKT1|CTNNB1|FOS|IGF1R|MDM2	-3.5	MyList
GO Biological Processes	19	GO:0017015	regulation of transforming growth factor beta receptor signaling pathway	19_GO:0050896 response to stimulus	-4.7	11	7.3	30293	177	95	6	6.3	2.5	3065|3309|3326|5468|7157|23411	HDAC1|HSPA5|HSP90AB1|PPARG|TP53|SIRT1	-3.5	MyList
GO Biological Processes	19	GO:0010543	regulation of platelet activation	19_GO:0032501 multicellular organismal process	-4.7	25	9.5	30293	52	95	4	4.2	2.1	3569|4846|5580|7099	IL6|NOS3|PRKCD|TLR4	-3.5	MyList
GO Biological Processes	19	GO:0048812	neuron projection morphogenesis	19_GO:0032502 developmental process	-4.7	5.9	6.1	30293	484	95	9	9.5	3	351|596|998|1499|1956|2534|3480|4804|120892	APP|BCL2|CDC42|CTNNB1|EGFR|FYN|IGF1R|NGFR|LRRK2	-3.5	MyList
GO Biological Processes	19	GO:0072593	reactive oxygen species metabolic process	19_GO:0008152 metabolic process	-4.6	15	8.1	30293	107	95	5	5.3	2.3	596|1956|4843|4846|7157	BCL2|EGFR|NOS2|NOS3|TP53	-3.5	MyList
GO Biological Processes	19	GO:1903844	regulation of cellular response to transforming growth factor beta stimulus	19_GO:0050896 response to stimulus	-4.6	11	7.3	30293	180	95	6	6.3	2.5	3065|3309|3326|5468|7157|23411	HDAC1|HSPA5|HSP90AB1|PPARG|TP53|SIRT1	-3.5	MyList
GO Biological Processes	19	GO:0010759	positive regulation of macrophage chemotaxis	19_GO:0040011 locomotion	-4.6	53	12	30293	18	95	3	3.2	1.8	5594|5595|6352	MAPK1|MAPK3|CCL5	-3.4	MyList
GO Biological Processes	19	GO:0043217	myelin maintenance	19_GO:0032502 developmental process	-4.6	53	12	30293	18	95	3	3.2	1.8	207|208|7852	AKT1|AKT2|CXCR4	-3.4	MyList
GO Biological Processes	19	GO:0010522	regulation of calcium ion transport into cytosol	19_GO:0051179 localization	-4.6	53	12	30293	18	95	3	3.2	1.8	596|2902|4842	BCL2|GRIN1|NOS1	-3.4	MyList
GO Biological Processes	19	GO:2000811	negative regulation of anoikis	19_GO:0048519 negative regulation of biological process	-4.6	53	12	30293	18	95	3	3.2	1.8	596|5290|6714	BCL2|PIK3CA|SRC	-3.4	MyList
GO Biological Processes	19	GO:0060571	morphogenesis of an epithelial fold	19_GO:0032502 developmental process	-4.6	53	12	30293	18	95	3	3.2	1.8	367|1956|3091	AR|EGFR|HIF1A	-3.4	MyList
GO Biological Processes	19	GO:0071385	cellular response to glucocorticoid stimulus	19_GO:0050896 response to stimulus	-4.6	24	9.4	30293	53	95	4	4.2	2.1	1956|2908|3480|6198	EGFR|NR3C1|IGF1R|RPS6KB1	-3.4	MyList
GO Biological Processes	19	GO:1902692	regulation of neuroblast proliferation	19_GO:0032502 developmental process	-4.6	24	9.4	30293	53	95	4	4.2	2.1	1499|3091|7157|120892	CTNNB1|HIF1A|TP53|LRRK2	-3.4	MyList
GO Biological Processes	19	GO:0001541	ovarian follicle development	19_GO:0022414 reproductive process	-4.6	24	9.4	30293	53	95	4	4.2	2.1	596|598|2099|6714	BCL2|BCL2L1|ESR1|SRC	-3.4	MyList
GO Biological Processes	19	GO:0050982	detection of mechanical stimulus	19_GO:0050896 response to stimulus	-4.6	24	9.4	30293	53	95	4	4.2	2.1	1499|2534|7124|7852	CTNNB1|FYN|TNF|CXCR4	-3.4	MyList
GO Biological Processes	19	GO:0120039	plasma membrane bounded cell projection morphogenesis	19_GO:0032502 developmental process	-4.6	5.9	6.1	30293	489	95	9	9.5	3	351|596|998|1499|1956|2534|3480|4804|120892	APP|BCL2|CDC42|CTNNB1|EGFR|FYN|IGF1R|NGFR|LRRK2	-3.4	MyList
GO Biological Processes	19	GO:0000077	DNA damage checkpoint signaling	19_GO:0048519 negative regulation of biological process	-4.6	15	8	30293	109	95	5	5.3	2.3	595|983|1432|4193|7157	CCND1|CDK1|MAPK14|MDM2|TP53	-3.4	MyList
GO Biological Processes	19	GO:2001252	positive regulation of chromosome organization	19_GO:0048518 positive regulation of biological process	-4.6	15	8	30293	109	95	5	5.3	2.3	983|1499|5594|5595|5609	CDK1|CTNNB1|MAPK1|MAPK3|MAP2K7	-3.4	MyList
GO Biological Processes	19	GO:0090596	sensory organ morphogenesis	19_GO:0032502 developmental process	-4.6	8.2	6.7	30293	273	95	7	7.4	2.7	596|1499|3065|3091|5594|5595|6774	BCL2|CTNNB1|HDAC1|HIF1A|MAPK1|MAPK3|STAT3	-3.4	MyList
GO Biological Processes	19	GO:0045833	negative regulation of lipid metabolic process	19_GO:0048519 negative regulation of biological process	-4.6	14	8	30293	110	95	5	5.3	2.3	207|3553|4790|7124|23411	AKT1|IL1B|NFKB1|TNF|SIRT1	-3.4	MyList
GO Biological Processes	19	GO:0046718	viral entry into host cell	19_GO:0016032 viral process	-4.6	14	8	30293	110	95	5	5.3	2.3	983|1508|1956|3383|7852	CDK1|CTSB|EGFR|ICAM1|CXCR4	-3.4	MyList
GO Biological Processes	19	GO:0048858	cell projection morphogenesis	19_GO:0032502 developmental process	-4.6	5.8	6	30293	494	95	9	9.5	3	351|596|998|1499|1956|2534|3480|4804|120892	APP|BCL2|CDC42|CTNNB1|EGFR|FYN|IGF1R|NGFR|LRRK2	-3.4	MyList
GO Biological Processes	19	GO:0001938	positive regulation of endothelial cell proliferation	19_GO:0048518 positive regulation of biological process	-4.6	14	7.9	30293	111	95	5	5.3	2.3	207|3091|5293|6774|23411	AKT1|HIF1A|PIK3CD|STAT3|SIRT1	-3.4	MyList
GO Biological Processes	19	GO:0048872	homeostasis of number of cells	19_GO:0042592 homeostatic process	-4.6	8.1	6.6	30293	276	95	7	7.4	2.7	207|596|836|3091|3569|4846|5925	AKT1|BCL2|CASP3|HIF1A|IL6|NOS3|RB1	-3.4	MyList
GO Biological Processes	19	GO:0051302	regulation of cell division	19_GO:0050789 regulation of biological process	-4.6	10	7.1	30293	186	95	6	6.3	2.5	598|801|808|998|3480|3553	BCL2L1|CALM1|CALM3|CDC42|IGF1R|IL1B	-3.4	MyList
GO Biological Processes	19	GO:0060193	positive regulation of lipase activity	19_GO:0065007 biological regulation	-4.6	23	9.2	30293	55	95	4	4.2	2.1	1956|2099|3265|6352	EGFR|ESR1|HRAS|CCL5	-3.4	MyList
GO Biological Processes	19	GO:2000641	regulation of early endosome to late endosome transport	19_GO:0051179 localization	-4.6	50	12	30293	19	95	3	3.2	1.8	5594|5595|6714	MAPK1|MAPK3|SRC	-3.4	MyList
GO Biological Processes	19	GO:1903376	regulation of oxidative stress-induced neuron intrinsic apoptotic signaling pathway	19_GO:0050896 response to stimulus	-4.6	50	12	30293	19	95	3	3.2	1.8	142|1499|3091	PARP1|CTNNB1|HIF1A	-3.4	MyList
GO Biological Processes	19	GO:0060438	trachea development	19_GO:0032502 developmental process	-4.6	50	12	30293	19	95	3	3.2	1.8	1499|5594|5595	CTNNB1|MAPK1|MAPK3	-3.4	MyList
GO Biological Processes	19	GO:0001501	skeletal system development	19_GO:0032502 developmental process	-4.5	5.7	6	30293	500	95	9	9.5	3	1432|1499|3091|4318|5595|5663|5925|6714|7157	MAPK14|CTNNB1|HIF1A|MMP9|MAPK3|PSEN1|RB1|SRC|TP53	-3.4	MyList
GO Biological Processes	19	GO:0002697	regulation of immune effector process	19_GO:0002376 immune system process	-4.5	6.7	6.3	30293	383	95	8	8.4	2.8	3383|3553|3569|3689|4843|7099|7124|23411	ICAM1|IL1B|IL6|ITGB2|NOS2|TLR4|TNF|SIRT1	-3.4	MyList
GO Biological Processes	19	GO:0007632	visual behavior	19_GO:0032501 multicellular organismal process	-4.5	23	9.1	30293	56	95	4	4.2	2.1	351|2902|2903|3091	APP|GRIN1|GRIN2A|HIF1A	-3.4	MyList
GO Biological Processes	19	GO:0045912	negative regulation of carbohydrate metabolic process	19_GO:0048519 negative regulation of biological process	-4.5	23	9.1	30293	56	95	4	4.2	2.1	2932|5566|6774|7157	GSK3B|PRKACA|STAT3|TP53	-3.4	MyList
GO Biological Processes	19	GO:0003015	heart process	19_GO:0032501 multicellular organismal process	-4.5	14	7.8	30293	114	95	5	5.3	2.3	998|2475|2534|5290|7852	CDC42|MTOR|FYN|PIK3CA|CXCR4	-3.3	MyList
GO Biological Processes	19	GO:1902749	regulation of cell cycle G2/M phase transition	19_GO:0050789 regulation of biological process	-4.5	14	7.8	30293	114	95	5	5.3	2.3	351|595|891|983|7157	APP|CCND1|CCNB1|CDK1|TP53	-3.3	MyList
GO Biological Processes	19	GO:0022037	metencephalon development	19_GO:0032502 developmental process	-4.5	14	7.8	30293	114	95	5	5.3	2.3	596|3309|3480|5663|7157	BCL2|HSPA5|IGF1R|PSEN1|TP53	-3.3	MyList
GO Biological Processes	19	GO:0002064	epithelial cell development	19_GO:0032502 developmental process	-4.5	10	7	30293	190	95	6	6.3	2.5	367|2099|3091|3383|6714|7852	AR|ESR1|HIF1A|ICAM1|SRC|CXCR4	-3.3	MyList
GO Biological Processes	19	GO:2000107	negative regulation of leukocyte apoptotic process	19_GO:0048519 negative regulation of biological process	-4.5	22	9.1	30293	57	95	4	4.2	2.1	596|598|3091|6352	BCL2|BCL2L1|HIF1A|CCL5	-3.3	MyList
GO Biological Processes	19	GO:0021700	developmental maturation	19_GO:0032502 developmental process	-4.5	7.9	6.5	30293	284	95	7	7.4	2.7	351|596|1499|3091|5468|5566|5925	APP|BCL2|CTNNB1|HIF1A|PPARG|PRKACA|RB1	-3.3	MyList
GO Biological Processes	19	GO:0030813	positive regulation of nucleotide catabolic process	19_GO:0048518 positive regulation of biological process	-4.5	48	12	30293	20	95	3	3.2	1.8	351|2475|5663	APP|MTOR|PSEN1	-3.3	MyList
GO Biological Processes	19	GO:0009651	response to salt stress	19_GO:0050896 response to stimulus	-4.5	48	12	30293	20	95	3	3.2	1.8	3320|7124|7157	HSP90AA1|TNF|TP53	-3.3	MyList
GO Biological Processes	19	GO:0033123	positive regulation of purine nucleotide catabolic process	19_GO:0048518 positive regulation of biological process	-4.5	48	12	30293	20	95	3	3.2	1.8	351|2475|5663	APP|MTOR|PSEN1	-3.3	MyList
GO Biological Processes	19	GO:0045821	positive regulation of glycolytic process	19_GO:0048518 positive regulation of biological process	-4.5	48	12	30293	20	95	3	3.2	1.8	351|2475|5663	APP|MTOR|PSEN1	-3.3	MyList
GO Biological Processes	19	GO:0032515	negative regulation of phosphoprotein phosphatase activity	19_GO:0048519 negative regulation of biological process	-4.5	48	12	30293	20	95	3	3.2	1.8	2932|3551|7124	GSK3B|IKBKB|TNF	-3.3	MyList
GO Biological Processes	19	GO:0048643	positive regulation of skeletal muscle tissue development	19_GO:0032502 developmental process	-4.5	48	12	30293	20	95	3	3.2	1.8	596|1499|6198	BCL2|CTNNB1|RPS6KB1	-3.3	MyList
GO Biological Processes	19	GO:1902004	positive regulation of amyloid-beta formation	19_GO:0048518 positive regulation of biological process	-4.5	48	12	30293	20	95	3	3.2	1.8	836|5970|7124	CASP3|RELA|TNF	-3.3	MyList
GO Biological Processes	19	GO:0002433	immune response-regulating cell surface receptor signaling pathway involved in phagocytosis	19_GO:0002376 immune system process	-4.5	48	12	30293	20	95	3	3.2	1.8	2534|5580|6714	FYN|PRKCD|SRC	-3.3	MyList
GO Biological Processes	19	GO:0010224	response to UV-B	19_GO:0050896 response to stimulus	-4.5	48	12	30293	20	95	3	3.2	1.8	596|1432|5970	BCL2|MAPK14|RELA	-3.3	MyList
GO Biological Processes	19	GO:0038096	Fc-gamma receptor signaling pathway involved in phagocytosis	19_GO:0002376 immune system process	-4.5	48	12	30293	20	95	3	3.2	1.8	2534|5580|6714	FYN|PRKCD|SRC	-3.3	MyList
GO Biological Processes	19	GO:0001503	ossification	19_GO:0032501 multicellular organismal process	-4.5	7.8	6.5	30293	285	95	7	7.4	2.7	207|596|1432|1499|1956|3091|5743	AKT1|BCL2|MAPK14|CTNNB1|EGFR|HIF1A|PTGS2	-3.3	MyList
GO Biological Processes	19	GO:0070228	regulation of lymphocyte apoptotic process	19_GO:0050789 regulation of biological process	-4.5	22	9	30293	58	95	4	4.2	2.1	596|3091|6352|7157	BCL2|HIF1A|CCL5|TP53	-3.3	MyList
GO Biological Processes	19	GO:0051339	regulation of lyase activity	19_GO:0065007 biological regulation	-4.5	22	9	30293	58	95	4	4.2	2.1	4842|4843|4846|5894	NOS1|NOS2|NOS3|RAF1	-3.3	MyList
GO Biological Processes	19	GO:0016236	macroautophagy	19_GO:0008152 metabolic process	-4.4	9.8	6.9	30293	195	95	6	6.3	2.5	801|2475|5595|5663|6714|7157	CALM1|MTOR|MAPK3|PSEN1|SRC|TP53	-3.3	MyList
GO Biological Processes	19	GO:0031570	DNA integrity checkpoint signaling	19_GO:0048519 negative regulation of biological process	-4.4	14	7.6	30293	118	95	5	5.3	2.3	595|983|1432|4193|7157	CCND1|CDK1|MAPK14|MDM2|TP53	-3.3	MyList
GO Biological Processes	19	GO:0007088	regulation of mitotic nuclear division	19_GO:0050789 regulation of biological process	-4.4	14	7.6	30293	118	95	5	5.3	2.3	891|998|3553|5925|7124	CCNB1|CDC42|IL1B|RB1|TNF	-3.3	MyList
GO Biological Processes	19	GO:0032787	monocarboxylic acid metabolic process	19_GO:0008152 metabolic process	-4.4	5.6	5.9	30293	516	95	9	9.5	3	1432|2950|3091|5315|5468|5743|6622|7132|7157	MAPK14|GSTP1|HIF1A|PKM|PPARG|PTGS2|SNCA|TNFRSF1A|TP53	-3.3	MyList
GO Biological Processes	19	GO:0010718	positive regulation of epithelial to mesenchymal transition	19_GO:0032502 developmental process	-4.4	22	8.9	30293	59	95	4	4.2	2.1	1499|2475|3553|3569	CTNNB1|MTOR|IL1B|IL6	-3.3	MyList
GO Biological Processes	19	GO:2000010	positive regulation of protein localization to cell surface	19_GO:0051179 localization	-4.4	46	11	30293	21	95	3	3.2	1.8	207|3326|7124	AKT1|HSP90AB1|TNF	-3.3	MyList
GO Biological Processes	19	GO:0032495	response to muramyl dipeptide	19_GO:0050896 response to stimulus	-4.4	46	11	30293	21	95	3	3.2	1.8	1432|4792|5970	MAPK14|NFKBIA|RELA	-3.3	MyList
GO Biological Processes	19	GO:0060444	branching involved in mammary gland duct morphogenesis	19_GO:0032502 developmental process	-4.4	46	11	30293	21	95	3	3.2	1.8	367|2099|6714	AR|ESR1|SRC	-3.3	MyList
GO Biological Processes	19	GO:0008631	intrinsic apoptotic signaling pathway in response to oxidative stress	19_GO:0050896 response to stimulus	-4.4	46	11	30293	21	95	3	3.2	1.8	596|4217|5580	BCL2|MAP3K5|PRKCD	-3.3	MyList
GO Biological Processes	19	GO:0043586	tongue development	19_GO:0032502 developmental process	-4.4	46	11	30293	21	95	3	3.2	1.8	1499|1956|3065	CTNNB1|EGFR|HDAC1	-3.3	MyList
GO Biological Processes	19	GO:0007263	nitric oxide mediated signal transduction	19_GO:0050896 response to stimulus	-4.4	46	11	30293	21	95	3	3.2	1.8	4842|4843|4846	NOS1|NOS2|NOS3	-3.3	MyList
GO Biological Processes	19	GO:0043030	regulation of macrophage activation	19_GO:0002376 immune system process	-4.4	21	8.8	30293	60	95	4	4.2	2.1	3569|6622|7099|120892	IL6|SNCA|TLR4|LRRK2	-3.2	MyList
GO Biological Processes	19	GO:0002718	regulation of cytokine production involved in immune response	19_GO:0002376 immune system process	-4.4	13	7.6	30293	120	95	5	5.3	2.3	3553|3569|7099|7124|23411	IL1B|IL6|TLR4|TNF|SIRT1	-3.2	MyList
GO Biological Processes	19	GO:0006986	response to unfolded protein	19_GO:0050896 response to stimulus	-4.4	13	7.5	30293	121	95	5	5.3	2.3	595|3309|3312|3320|3326	CCND1|HSPA5|HSPA8|HSP90AA1|HSP90AB1	-3.2	MyList
GO Biological Processes	19	GO:0003179	heart valve morphogenesis	19_GO:0032502 developmental process	-4.4	21	8.7	30293	61	95	4	4.2	2.1	2475|4193|4846|5925	MTOR|MDM2|NOS3|RB1	-3.2	MyList
GO Biological Processes	19	GO:0071868	cellular response to monoamine stimulus	19_GO:0050896 response to stimulus	-4.4	21	8.7	30293	61	95	4	4.2	2.1	2932|5566|6622|120892	GSK3B|PRKACA|SNCA|LRRK2	-3.2	MyList
GO Biological Processes	19	GO:0071870	cellular response to catecholamine stimulus	19_GO:0050896 response to stimulus	-4.4	21	8.7	30293	61	95	4	4.2	2.1	2932|5566|6622|120892	GSK3B|PRKACA|SNCA|LRRK2	-3.2	MyList
GO Biological Processes	19	GO:0045444	fat cell differentiation	19_GO:0032502 developmental process	-4.4	13	7.5	30293	122	95	5	5.3	2.3	208|595|5468|5743|23411	AKT2|CCND1|PPARG|PTGS2|SIRT1	-3.2	MyList
GO Biological Processes	19	GO:0030278	regulation of ossification	19_GO:0032501 multicellular organismal process	-4.4	13	7.5	30293	122	95	5	5.3	2.3	596|1432|3091|5594|5595	BCL2|MAPK14|HIF1A|MAPK1|MAPK3	-3.2	MyList
GO Biological Processes	19	GO:0006275	regulation of DNA replication	19_GO:0008152 metabolic process	-4.4	13	7.5	30293	123	95	5	5.3	2.3	890|983|998|1956|7157	CCNA2|CDK1|CDC42|EGFR|TP53	-3.2	MyList
GO Biological Processes	19	GO:0002763	positive regulation of myeloid leukocyte differentiation	19_GO:0002376 immune system process	-4.4	21	8.7	30293	62	95	4	4.2	2.1	841|2353|5925|7124	CASP8|FOS|RB1|TNF	-3.2	MyList
GO Biological Processes	19	GO:1903078	positive regulation of protein localization to plasma membrane	19_GO:0051179 localization	-4.4	21	8.7	30293	62	95	4	4.2	2.1	207|1956|5295|7124	AKT1|EGFR|PIK3R1|TNF	-3.2	MyList
GO Biological Processes	19	GO:0032069	regulation of nuclease activity	19_GO:0008152 metabolic process	-4.4	43	11	30293	22	95	3	3.2	1.8	207|5580|23411	AKT1|PRKCD|SIRT1	-3.2	MyList
GO Biological Processes	19	GO:0010881	regulation of cardiac muscle contraction by regulation of the release of sequestered calcium ion	19_GO:0042592 homeostatic process	-4.4	43	11	30293	22	95	3	3.2	1.8	801|808|5566	CALM1|CALM3|PRKACA	-3.2	MyList
GO Biological Processes	19	GO:0002431	Fc receptor mediated stimulatory signaling pathway	19_GO:0002376 immune system process	-4.4	43	11	30293	22	95	3	3.2	1.8	2534|5580|6714	FYN|PRKCD|SRC	-3.2	MyList
GO Biological Processes	19	GO:0010923	negative regulation of phosphatase activity	19_GO:0048519 negative regulation of biological process	-4.4	43	11	30293	22	95	3	3.2	1.8	2932|3551|7124	GSK3B|IKBKB|TNF	-3.2	MyList
GO Biological Processes	19	GO:0010623	programmed cell death involved in cell development	19_GO:0032502 developmental process	-4.4	43	11	30293	22	95	3	3.2	1.8	596|598|3553	BCL2|BCL2L1|IL1B	-3.2	MyList
GO Biological Processes	19	GO:0030520	intracellular estrogen receptor signaling pathway	19_GO:0050896 response to stimulus	-4.4	43	11	30293	22	95	3	3.2	1.8	367|2099|2100	AR|ESR1|ESR2	-3.2	MyList
GO Biological Processes	19	GO:0036092	phosphatidylinositol-3-phosphate biosynthetic process	19_GO:0008152 metabolic process	-4.4	43	11	30293	22	95	3	3.2	1.8	5290|5291|5293	PIK3CA|PIK3CB|PIK3CD	-3.2	MyList
GO Biological Processes	19	GO:0006091	generation of precursor metabolites and energy	19_GO:0008152 metabolic process	-4.4	6.3	6	30293	408	95	8	8.4	2.8	207|208|1588|2475|2932|5315|6622|7157	AKT1|AKT2|CYP19A1|MTOR|GSK3B|PKM|SNCA|TP53	-3.2	MyList
GO Biological Processes	19	GO:0006112	energy reserve metabolic process	19_GO:0008152 metabolic process	-4.3	20	8.6	30293	63	95	4	4.2	2.1	207|208|2475|2932	AKT1|AKT2|MTOR|GSK3B	-3.2	MyList
GO Biological Processes	19	GO:0001655	urogenital system development	19_GO:0032502 developmental process	-4.3	20	8.6	30293	63	95	4	4.2	2.1	367|1499|1588|2099	AR|CTNNB1|CYP19A1|ESR1	-3.2	MyList
GO Biological Processes	19	GO:0071384	cellular response to corticosteroid stimulus	19_GO:0050896 response to stimulus	-4.3	20	8.6	30293	63	95	4	4.2	2.1	1956|2908|3480|6198	EGFR|NR3C1|IGF1R|RPS6KB1	-3.2	MyList
GO Biological Processes	19	GO:0032655	regulation of interleukin-12 production	19_GO:0032501 multicellular organismal process	-4.3	20	8.6	30293	63	95	4	4.2	2.1	1432|4790|5970|7099	MAPK14|NFKB1|RELA|TLR4	-3.2	MyList
GO Biological Processes	19	GO:0001952	regulation of cell-matrix adhesion	19_GO:0050789 regulation of biological process	-4.3	13	7.4	30293	125	95	5	5.3	2.3	596|2932|5291|5295|6714	BCL2|GSK3B|PIK3CB|PIK3R1|SRC	-3.2	MyList
GO Biological Processes	19	GO:0035051	cardiocyte differentiation	19_GO:0032502 developmental process	-4.3	13	7.4	30293	125	95	5	5.3	2.3	983|998|2475|5594|5595	CDK1|CDC42|MTOR|MAPK1|MAPK3	-3.2	MyList
GO Biological Processes	19	GO:0021761	limbic system development	19_GO:0032502 developmental process	-4.3	13	7.4	30293	125	95	5	5.3	2.3	836|1499|2932|3065|3480	CASP3|CTNNB1|GSK3B|HDAC1|IGF1R	-3.2	MyList
GO Biological Processes	19	GO:0046651	lymphocyte proliferation	19_GO:0002376 immune system process	-4.3	13	7.4	30293	126	95	5	5.3	2.3	596|2534|5580|7099|7157	BCL2|FYN|PRKCD|TLR4|TP53	-3.2	MyList
GO Biological Processes	19	GO:0030512	negative regulation of transforming growth factor beta receptor signaling pathway	19_GO:0048519 negative regulation of biological process	-4.3	13	7.4	30293	126	95	5	5.3	2.3	3065|3309|5468|7157|23411	HDAC1|HSPA5|PPARG|TP53|SIRT1	-3.2	MyList
GO Biological Processes	19	GO:0071869	response to catecholamine	19_GO:0050896 response to stimulus	-4.3	20	8.5	30293	64	95	4	4.2	2.1	2932|5566|6622|120892	GSK3B|PRKACA|SNCA|LRRK2	-3.1	MyList
GO Biological Processes	19	GO:0071867	response to monoamine	19_GO:0050896 response to stimulus	-4.3	20	8.5	30293	64	95	4	4.2	2.1	2932|5566|6622|120892	GSK3B|PRKACA|SNCA|LRRK2	-3.1	MyList
GO Biological Processes	19	GO:0040014	regulation of multicellular organism growth	19_GO:0040007 growth	-4.3	20	8.5	30293	64	95	4	4.2	2.1	351|596|5290|6774	APP|BCL2|PIK3CA|STAT3	-3.1	MyList
GO Biological Processes	19	GO:0060291	long-term synaptic potentiation	19_GO:0048518 positive regulation of biological process	-4.3	20	8.5	30293	64	95	4	4.2	2.1	2903|2904|5594|6622	GRIN2A|GRIN2B|MAPK1|SNCA	-3.1	MyList
GO Biological Processes	19	GO:0042088	T-helper 1 type immune response	19_GO:0002376 immune system process	-4.3	42	11	30293	23	95	3	3.2	1.8	2475|3265|7099	MTOR|HRAS|TLR4	-3.1	MyList
GO Biological Processes	19	GO:1990858	cellular response to lectin	19_GO:0050896 response to stimulus	-4.3	42	11	30293	23	95	3	3.2	1.8	2534|3551|6714	FYN|IKBKB|SRC	-3.1	MyList
GO Biological Processes	19	GO:1990840	response to lectin	19_GO:0050896 response to stimulus	-4.3	42	11	30293	23	95	3	3.2	1.8	2534|3551|6714	FYN|IKBKB|SRC	-3.1	MyList
GO Biological Processes	19	GO:1902254	negative regulation of intrinsic apoptotic signaling pathway by p53 class mediator	19_GO:0048519 negative regulation of biological process	-4.3	42	11	30293	23	95	3	3.2	1.8	596|4193|23411	BCL2|MDM2|SIRT1	-3.1	MyList
GO Biological Processes	19	GO:0033762	response to glucagon	19_GO:0050896 response to stimulus	-4.3	42	11	30293	23	95	3	3.2	1.8	890|5566|6198	CCNA2|PRKACA|RPS6KB1	-3.1	MyList
GO Biological Processes	19	GO:0002223	stimulatory C-type lectin receptor signaling pathway	19_GO:0044419 biological process involved in interspecies interaction between organisms	-4.3	42	11	30293	23	95	3	3.2	1.8	2534|3551|6714	FYN|IKBKB|SRC	-3.1	MyList
GO Biological Processes	19	GO:1904036	negative regulation of epithelial cell apoptotic process	19_GO:0048519 negative regulation of biological process	-4.3	20	8.4	30293	65	95	4	4.2	2.1	596|3383|3480|5925	BCL2|ICAM1|IGF1R|RB1	-3.1	MyList
GO Biological Processes	19	GO:0035270	endocrine system development	19_GO:0032502 developmental process	-4.3	12	7.3	30293	129	95	5	5.3	2.3	2908|3569|5594|5595|5894	NR3C1|IL6|MAPK1|MAPK3|RAF1	-3.1	MyList
GO Biological Processes	19	GO:0046854	phosphatidylinositol phosphate biosynthetic process	19_GO:0008152 metabolic process	-4.2	19	8.4	30293	66	95	4	4.2	2.1	5290|5291|5293|5295	PIK3CA|PIK3CB|PIK3CD|PIK3R1	-3.1	MyList
GO Biological Processes	19	GO:0070613	regulation of protein processing	19_GO:0008152 metabolic process	-4.2	19	8.4	30293	66	95	4	4.2	2.1	4193|5566|6714|120892	MDM2|PRKACA|SRC|LRRK2	-3.1	MyList
GO Biological Processes	19	GO:1902075	cellular response to salt	19_GO:0050896 response to stimulus	-4.2	9	6.6	30293	212	95	6	6.3	2.5	890|2353|2534|4193|5290|5743	CCNA2|FOS|FYN|MDM2|PIK3CA|PTGS2	-3.1	MyList
GO Biological Processes	19	GO:0030183	B cell differentiation	19_GO:0002376 immune system process	-4.2	12	7.2	30293	130	95	5	5.3	2.3	596|3569|5293|5295|7157	BCL2|IL6|PIK3CD|PIK3R1|TP53	-3.1	MyList
GO Biological Processes	19	GO:0009065	glutamine family amino acid catabolic process	19_GO:0008152 metabolic process	-4.2	40	11	30293	24	95	3	3.2	1.8	4842|4843|4846	NOS1|NOS2|NOS3	-3.1	MyList
GO Biological Processes	19	GO:0036336	dendritic cell migration	19_GO:0002376 immune system process	-4.2	40	11	30293	24	95	3	3.2	1.8	998|6352|7852	CDC42|CCL5|CXCR4	-3.1	MyList
GO Biological Processes	19	GO:0090200	positive regulation of release of cytochrome c from mitochondria	19_GO:0048518 positive regulation of biological process	-4.2	40	11	30293	24	95	3	3.2	1.8	572|4318|7157	BAD|MMP9|TP53	-3.1	MyList
GO Biological Processes	19	GO:0070233	negative regulation of T cell apoptotic process	19_GO:0048519 negative regulation of biological process	-4.2	40	11	30293	24	95	3	3.2	1.8	596|3091|6352	BCL2|HIF1A|CCL5	-3.1	MyList
GO Biological Processes	19	GO:0032891	negative regulation of organic acid transport	19_GO:0051179 localization	-4.2	40	11	30293	24	95	3	3.2	1.8	207|208|7124	AKT1|AKT2|TNF	-3.1	MyList
GO Biological Processes	19	GO:2000209	regulation of anoikis	19_GO:0050789 regulation of biological process	-4.2	40	11	30293	24	95	3	3.2	1.8	596|5290|6714	BCL2|PIK3CA|SRC	-3.1	MyList
GO Biological Processes	19	GO:1903579	negative regulation of ATP metabolic process	19_GO:0048519 negative regulation of biological process	-4.2	40	11	30293	24	95	3	3.2	1.8	142|5566|6774	PARP1|PRKACA|STAT3	-3.1	MyList
GO Biological Processes	19	GO:2000810	regulation of bicellular tight junction assembly	19_GO:0050789 regulation of biological process	-4.2	40	11	30293	24	95	3	3.2	1.8	3551|5566|7124	IKBKB|PRKACA|TNF	-3.1	MyList
GO Biological Processes	19	GO:0050864	regulation of B cell activation	19_GO:0002376 immune system process	-4.2	12	7.2	30293	131	95	5	5.3	2.3	572|596|836|3569|7099	BAD|BCL2|CASP3|IL6|TLR4	-3.1	MyList
GO Biological Processes	19	GO:0060760	positive regulation of response to cytokine stimulus	19_GO:0048518 positive regulation of biological process	-4.2	19	8.3	30293	67	95	4	4.2	2.1	834|3091|7099|7852	CASP1|HIF1A|TLR4|CXCR4	-3.1	MyList
GO Biological Processes	19	GO:2000144	positive regulation of DNA-templated transcription initiation	19_GO:0048518 positive regulation of biological process	-4.2	19	8.2	30293	68	95	4	4.2	2.1	3725|4790|4792|7157	JUN|NFKB1|NFKBIA|TP53	-3.1	MyList
GO Biological Processes	19	GO:0090092	regulation of transmembrane receptor protein serine/threonine kinase signaling pathway	19_GO:0050896 response to stimulus	-4.2	7	6.1	30293	317	95	7	7.4	2.7	142|3065|3309|3326|5468|7157|23411	PARP1|HDAC1|HSPA5|HSP90AB1|PPARG|TP53|SIRT1	-3	MyList
GO Biological Processes	19	GO:0051668	localization within membrane	19_GO:0051179 localization	-4.2	5.2	5.5	30293	557	95	9	9.5	3	208|1956|2903|3309|3320|3551|3689|7124|7132	AKT2|EGFR|GRIN2A|HSPA5|HSP90AA1|IKBKB|ITGB2|TNF|TNFRSF1A	-3	MyList
GO Biological Processes	19	GO:0060065	uterus development	19_GO:0022414 reproductive process	-4.2	38	10	30293	25	95	3	3.2	1.8	1588|2099|6714	CYP19A1|ESR1|SRC	-3	MyList
GO Biological Processes	19	GO:0006007	glucose catabolic process	19_GO:0008152 metabolic process	-4.2	38	10	30293	25	95	3	3.2	1.8	572|5315|7157	BAD|PKM|TP53	-3	MyList
GO Biological Processes	19	GO:1905523	positive regulation of macrophage migration	19_GO:0040011 locomotion	-4.2	38	10	30293	25	95	3	3.2	1.8	5594|5595|6352	MAPK1|MAPK3|CCL5	-3	MyList
GO Biological Processes	19	GO:0048169	regulation of long-term neuronal synaptic plasticity	19_GO:0050789 regulation of biological process	-4.2	38	10	30293	25	95	3	3.2	1.8	351|3265|6622	APP|HRAS|SNCA	-3	MyList
GO Biological Processes	19	GO:0001919	regulation of receptor recycling	19_GO:0008152 metabolic process	-4.2	38	10	30293	25	95	3	3.2	1.8	2890|5663|6622	GRIA1|PSEN1|SNCA	-3	MyList
GO Biological Processes	19	GO:1901863	positive regulation of muscle tissue development	19_GO:0032502 developmental process	-4.2	38	10	30293	25	95	3	3.2	1.8	596|1499|6198	BCL2|CTNNB1|RPS6KB1	-3	MyList
GO Biological Processes	19	GO:0060964	regulation of miRNA-mediated gene silencing	19_GO:0048519 negative regulation of biological process	-4.2	38	10	30293	25	95	3	3.2	1.8	3569|6774|7157	IL6|STAT3|TP53	-3	MyList
GO Biological Processes	19	GO:1902993	positive regulation of amyloid precursor protein catabolic process	19_GO:0048518 positive regulation of biological process	-4.2	38	10	30293	25	95	3	3.2	1.8	836|5970|7124	CASP3|RELA|TNF	-3	MyList
GO Biological Processes	19	GO:0090335	regulation of brown fat cell differentiation	19_GO:0032502 developmental process	-4.2	38	10	30293	25	95	3	3.2	1.8	1432|5743|23411	MAPK14|PTGS2|SIRT1	-3	MyList
GO Biological Processes	19	GO:0046697	decidualization	19_GO:0022414 reproductive process	-4.2	38	10	30293	25	95	3	3.2	1.8	142|1508|5743	PARP1|CTSB|PTGS2	-3	MyList
GO Biological Processes	19	GO:0038084	vascular endothelial growth factor signaling pathway	19_GO:0050896 response to stimulus	-4.2	38	10	30293	25	95	3	3.2	1.8	5290|5293|5970	PIK3CA|PIK3CD|RELA	-3	MyList
GO Biological Processes	19	GO:0042026	protein refolding	19_GO:0008152 metabolic process	-4.2	38	10	30293	25	95	3	3.2	1.8	3309|3312|3320	HSPA5|HSPA8|HSP90AA1	-3	MyList
GO Biological Processes	19	GO:0009581	detection of external stimulus	19_GO:0050896 response to stimulus	-4.2	12	7.1	30293	134	95	5	5.3	2.3	1499|2534|4804|7124|7852	CTNNB1|FYN|NGFR|TNF|CXCR4	-3	MyList
GO Biological Processes	19	GO:0002260	lymphocyte homeostasis	19_GO:0042592 homeostatic process	-4.2	18	8.2	30293	69	95	4	4.2	2.1	207|596|836|3091	AKT1|BCL2|CASP3|HIF1A	-3	MyList
GO Biological Processes	19	GO:0032206	positive regulation of telomere maintenance	19_GO:0048518 positive regulation of biological process	-4.1	18	8.1	30293	70	95	4	4.2	2.1	1499|5594|5595|5609	CTNNB1|MAPK1|MAPK3|MAP2K7	-3	MyList
GO Biological Processes	19	GO:2000401	regulation of lymphocyte migration	19_GO:0040011 locomotion	-4.1	18	8.1	30293	70	95	4	4.2	2.1	207|351|6347|6352	AKT1|APP|CCL2|CCL5	-3	MyList
GO Biological Processes	19	GO:1903317	regulation of protein maturation	19_GO:0008152 metabolic process	-4.1	18	8.1	30293	70	95	4	4.2	2.1	4193|5566|6714|120892	MDM2|PRKACA|SRC|LRRK2	-3	MyList
GO Biological Processes	19	GO:1903053	regulation of extracellular matrix organization	19_GO:0050789 regulation of biological process	-4.1	18	8.1	30293	70	95	4	4.2	2.1	3569|5468|5925|7132	IL6|PPARG|RB1|TNFRSF1A	-3	MyList
GO Biological Processes	19	GO:0010810	regulation of cell-substrate adhesion	19_GO:0050789 regulation of biological process	-4.1	8.7	6.4	30293	221	95	6	6.3	2.5	596|998|2932|5291|5295|6714	BCL2|CDC42|GSK3B|PIK3CB|PIK3R1|SRC	-3	MyList
GO Biological Processes	19	GO:0048754	branching morphogenesis of an epithelial tube	19_GO:0032502 developmental process	-4.1	12	7	30293	137	95	5	5.3	2.3	367|596|1499|2099|6714	AR|BCL2|CTNNB1|ESR1|SRC	-3	MyList
GO Biological Processes	19	GO:0009582	detection of abiotic stimulus	19_GO:0050896 response to stimulus	-4.1	12	7	30293	137	95	5	5.3	2.3	1499|2534|4804|7124|7852	CTNNB1|FYN|NGFR|TNF|CXCR4	-3	MyList
GO Biological Processes	19	GO:0010882	regulation of cardiac muscle contraction by calcium ion signaling	19_GO:0032501 multicellular organismal process	-4.1	37	10	30293	26	95	3	3.2	1.8	801|808|5566	CALM1|CALM3|PRKACA	-3	MyList
GO Biological Processes	19	GO:0140718	facultative heterochromatin formation	19_GO:0048519 negative regulation of biological process	-4.1	37	10	30293	26	95	3	3.2	1.8	1786|3065|23411	DNMT1|HDAC1|SIRT1	-3	MyList
GO Biological Processes	19	GO:1900368	regulation of post-transcriptional gene silencing by regulatory ncRNA	19_GO:0048519 negative regulation of biological process	-4.1	37	10	30293	26	95	3	3.2	1.8	3569|6774|7157	IL6|STAT3|TP53	-3	MyList
GO Biological Processes	19	GO:0048641	regulation of skeletal muscle tissue development	19_GO:0032502 developmental process	-4.1	37	10	30293	26	95	3	3.2	1.8	596|1499|6198	BCL2|CTNNB1|RPS6KB1	-3	MyList
GO Biological Processes	19	GO:0032469	endoplasmic reticulum calcium ion homeostasis	19_GO:0042592 homeostatic process	-4.1	37	10	30293	26	95	3	3.2	1.8	351|596|5663	APP|BCL2|PSEN1	-3	MyList
GO Biological Processes	19	GO:1904353	regulation of telomere capping	19_GO:0008152 metabolic process	-4.1	37	10	30293	26	95	3	3.2	1.8	5594|5595|5609	MAPK1|MAPK3|MAP2K7	-3	MyList
GO Biological Processes	19	GO:0045600	positive regulation of fat cell differentiation	19_GO:0032502 developmental process	-4.1	18	8	30293	71	95	4	4.2	2.1	207|1432|5468|5743	AKT1|MAPK14|PPARG|PTGS2	-3	MyList
GO Biological Processes	19	GO:0032008	positive regulation of TOR signaling	19_GO:0048518 positive regulation of biological process	-4.1	18	8	30293	72	95	4	4.2	2.1	207|5290|6198|6714	AKT1|PIK3CA|RPS6KB1|SRC	-3	MyList
GO Biological Processes	19	GO:0010875	positive regulation of cholesterol efflux	19_GO:0051179 localization	-4.1	35	10	30293	27	95	3	3.2	1.8	4792|5468|23411	NFKBIA|PPARG|SIRT1	-2.9	MyList
GO Biological Processes	19	GO:0050996	positive regulation of lipid catabolic process	19_GO:0048518 positive regulation of biological process	-4.1	35	10	30293	27	95	3	3.2	1.8	208|3553|5580	AKT2|IL1B|PRKCD	-2.9	MyList
GO Biological Processes	19	GO:0050995	negative regulation of lipid catabolic process	19_GO:0048519 negative regulation of biological process	-4.1	35	10	30293	27	95	3	3.2	1.8	207|3553|7124	AKT1|IL1B|TNF	-2.9	MyList
GO Biological Processes	19	GO:0060147	regulation of post-transcriptional gene silencing	19_GO:0048519 negative regulation of biological process	-4.1	35	10	30293	27	95	3	3.2	1.8	3569|6774|7157	IL6|STAT3|TP53	-2.9	MyList
GO Biological Processes	19	GO:0097300	programmed necrotic cell death	19_GO:0009987 cellular process	-4.1	35	10	30293	27	95	3	3.2	1.8	4217|7124|7157	MAP3K5|TNF|TP53	-2.9	MyList
GO Biological Processes	19	GO:0031623	receptor internalization	19_GO:0051179 localization	-4.1	17	7.9	30293	73	95	4	4.2	2.1	2890|3576|3689|6622	GRIA1|CXCL8|ITGB2|SNCA	-2.9	MyList
GO Biological Processes	19	GO:0001764	neuron migration	19_GO:0032502 developmental process	-4.1	11	6.9	30293	142	95	5	5.3	2.3	1499|2534|3320|5663|7852	CTNNB1|FYN|HSP90AA1|PSEN1|CXCR4	-2.9	MyList
GO Biological Processes	19	GO:0008544	epidermis development	19_GO:0032502 developmental process	-4	6.7	5.9	30293	334	95	7	7.4	2.7	596|836|1499|1956|3065|4804|5970	BCL2|CASP3|CTNNB1|EGFR|HDAC1|NGFR|RELA	-2.9	MyList
GO Biological Processes	19	GO:0035966	response to topologically incorrect protein	19_GO:0050896 response to stimulus	-4	11	6.8	30293	143	95	5	5.3	2.3	595|3309|3312|3320|3326	CCND1|HSPA5|HSPA8|HSP90AA1|HSP90AB1	-2.9	MyList
GO Biological Processes	19	GO:0050671	positive regulation of lymphocyte proliferation	19_GO:0002376 immune system process	-4	11	6.8	30293	143	95	5	5.3	2.3	596|3553|3569|6352|7099	BCL2|IL1B|IL6|CCL5|TLR4	-2.9	MyList
GO Biological Processes	19	GO:0048714	positive regulation of oligodendrocyte differentiation	19_GO:0032502 developmental process	-4	34	9.8	30293	28	95	3	3.2	1.8	2475|3065|7852	MTOR|HDAC1|CXCR4	-2.9	MyList
GO Biological Processes	19	GO:0038179	neurotrophin signaling pathway	19_GO:0050896 response to stimulus	-4	34	9.8	30293	28	95	3	3.2	1.8	836|5894|6714	CASP3|RAF1|SRC	-2.9	MyList
GO Biological Processes	19	GO:0062149	detection of stimulus involved in sensory perception of pain	19_GO:0032501 multicellular organismal process	-4	34	9.8	30293	28	95	3	3.2	1.8	2534|7124|7852	FYN|TNF|CXCR4	-2.9	MyList
GO Biological Processes	19	GO:0060966	regulation of gene silencing by regulatory ncRNA	19_GO:0048519 negative regulation of biological process	-4	34	9.8	30293	28	95	3	3.2	1.8	3569|6774|7157	IL6|STAT3|TP53	-2.9	MyList
GO Biological Processes	19	GO:0035308	negative regulation of protein dephosphorylation	19_GO:0048519 negative regulation of biological process	-4	34	9.8	30293	28	95	3	3.2	1.8	2932|3551|7124	GSK3B|IKBKB|TNF	-2.9	MyList
GO Biological Processes	19	GO:0034142	toll-like receptor 4 signaling pathway	19_GO:0044419 biological process involved in interspecies interaction between organisms	-4	34	9.8	30293	28	95	3	3.2	1.8	4792|5970|7099	NFKBIA|RELA|TLR4	-2.9	MyList
GO Biological Processes	19	GO:0038094	Fc-gamma receptor signaling pathway	19_GO:0002376 immune system process	-4	34	9.8	30293	28	95	3	3.2	1.8	2534|5580|6714	FYN|PRKCD|SRC	-2.9	MyList
GO Biological Processes	19	GO:0043507	positive regulation of JUN kinase activity	19_GO:0048518 positive regulation of biological process	-4	34	9.8	30293	28	95	3	3.2	1.8	4217|5609|7124	MAP3K5|MAP2K7|TNF	-2.9	MyList
GO Biological Processes	19	GO:0070231	T cell apoptotic process	19_GO:0009987 cellular process	-4	34	9.8	30293	28	95	3	3.2	1.8	207|596|7157	AKT1|BCL2|TP53	-2.9	MyList
GO Biological Processes	19	GO:0046632	alpha-beta T cell differentiation	19_GO:0002376 immune system process	-4	17	7.8	30293	75	95	4	4.2	2.1	596|2475|3569|6774	BCL2|MTOR|IL6|STAT3	-2.9	MyList
GO Biological Processes	19	GO:0016239	positive regulation of macroautophagy	19_GO:0048518 positive regulation of biological process	-4	17	7.8	30293	75	95	4	4.2	2.1	3064|3091|5595|23411	HTT|HIF1A|MAPK3|SIRT1	-2.9	MyList
GO Biological Processes	19	GO:0010975	regulation of neuron projection development	19_GO:0032502 developmental process	-4	5.6	5.5	30293	459	95	8	8.4	2.8	207|2534|2932|3480|4137|4193|5663|120892	AKT1|FYN|GSK3B|IGF1R|MAPT|MDM2|PSEN1|LRRK2	-2.9	MyList
GO Biological Processes	19	GO:0051783	regulation of nuclear division	19_GO:0050789 regulation of biological process	-4	11	6.7	30293	147	95	5	5.3	2.3	891|998|3553|5925|7124	CCNB1|CDC42|IL1B|RB1|TNF	-2.9	MyList
GO Biological Processes	19	GO:2000273	positive regulation of signaling receptor activity	19_GO:0050896 response to stimulus	-4	33	9.7	30293	29	95	3	3.2	1.8	3065|3091|6347	HDAC1|HIF1A|CCL2	-2.9	MyList
GO Biological Processes	19	GO:0042119	neutrophil activation	19_GO:0002376 immune system process	-4	33	9.7	30293	29	95	3	3.2	1.8	3576|5580|6352	CXCL8|PRKCD|CCL5	-2.9	MyList
GO Biological Processes	19	GO:0007435	salivary gland morphogenesis	19_GO:0032502 developmental process	-4	33	9.7	30293	29	95	3	3.2	1.8	998|1956|7124	CDC42|EGFR|TNF	-2.9	MyList
GO Biological Processes	19	GO:0001937	negative regulation of endothelial cell proliferation	19_GO:0048519 negative regulation of biological process	-4	17	7.7	30293	77	95	4	4.2	2.1	4804|5468|6347|7124	NGFR|PPARG|CCL2|TNF	-2.9	MyList
GO Biological Processes	19	GO:0032729	positive regulation of type II interferon production	19_GO:0048518 positive regulation of biological process	-4	17	7.7	30293	77	95	4	4.2	2.1	3265|3553|7099|7124	HRAS|IL1B|TLR4|TNF	-2.9	MyList
GO Biological Processes	19	GO:0046425	regulation of receptor signaling pathway via JAK-STAT	19_GO:0050896 response to stimulus	-4	16	7.6	30293	78	95	4	4.2	2.1	801|3569|6352|7124	CALM1|IL6|CCL5|TNF	-2.8	MyList
GO Biological Processes	19	GO:0014032	neural crest cell development	19_GO:0032502 developmental process	-4	16	7.6	30293	78	95	4	4.2	2.1	998|3091|5594|5595	CDC42|HIF1A|MAPK1|MAPK3	-2.8	MyList
GO Biological Processes	19	GO:0097009	energy homeostasis	19_GO:0042592 homeostatic process	-4	16	7.6	30293	78	95	4	4.2	2.1	1432|5290|6774|23411	MAPK14|PIK3CA|STAT3|SIRT1	-2.8	MyList
GO Biological Processes	19	GO:0060537	muscle tissue development	19_GO:0032502 developmental process	-4	6.5	5.7	30293	345	95	7	7.4	2.7	596|983|998|1432|2353|2475|5925	BCL2|CDK1|CDC42|MAPK14|FOS|MTOR|RB1	-2.8	MyList
GO Biological Processes	19	GO:0002705	positive regulation of leukocyte mediated immunity	19_GO:0002376 immune system process	-3.9	11	6.6	30293	150	95	5	5.3	2.3	3553|3569|3689|4843|7124	IL1B|IL6|ITGB2|NOS2|TNF	-2.8	MyList
GO Biological Processes	19	GO:0072676	lymphocyte migration	19_GO:0002376 immune system process	-3.9	16	7.6	30293	79	95	4	4.2	2.1	3383|5293|6347|6352	ICAM1|PIK3CD|CCL2|CCL5	-2.8	MyList
GO Biological Processes	19	GO:0030878	thyroid gland development	19_GO:0032502 developmental process	-3.9	32	9.5	30293	30	95	3	3.2	1.8	5594|5595|5894	MAPK1|MAPK3|RAF1	-2.8	MyList
GO Biological Processes	19	GO:0003009	skeletal muscle contraction	19_GO:0032501 multicellular organismal process	-3.9	32	9.5	30293	30	95	3	3.2	1.8	3320|6198|7124	HSP90AA1|RPS6KB1|TNF	-2.8	MyList
GO Biological Processes	19	GO:0005979	regulation of glycogen biosynthetic process	19_GO:0008152 metabolic process	-3.9	32	9.5	30293	30	95	3	3.2	1.8	207|208|2932	AKT1|AKT2|GSK3B	-2.8	MyList
GO Biological Processes	19	GO:0010962	regulation of glucan biosynthetic process	19_GO:0008152 metabolic process	-3.9	32	9.5	30293	30	95	3	3.2	1.8	207|208|2932	AKT1|AKT2|GSK3B	-2.8	MyList
GO Biological Processes	19	GO:0044819	mitotic G1/S transition checkpoint signaling	19_GO:0048519 negative regulation of biological process	-3.9	32	9.5	30293	30	95	3	3.2	1.8	595|4193|7157	CCND1|MDM2|TP53	-2.8	MyList
GO Biological Processes	19	GO:1902230	negative regulation of intrinsic apoptotic signaling pathway in response to DNA damage	19_GO:0048519 negative regulation of biological process	-3.9	32	9.5	30293	30	95	3	3.2	1.8	596|598|23411	BCL2|BCL2L1|SIRT1	-2.8	MyList
GO Biological Processes	19	GO:0031571	mitotic G1 DNA damage checkpoint signaling	19_GO:0048519 negative regulation of biological process	-3.9	32	9.5	30293	30	95	3	3.2	1.8	595|4193|7157	CCND1|MDM2|TP53	-2.8	MyList
GO Biological Processes	19	GO:1901021	positive regulation of calcium ion transmembrane transporter activity	19_GO:0051179 localization	-3.9	32	9.5	30293	30	95	3	3.2	1.8	801|808|3064	CALM1|CALM3|HTT	-2.8	MyList
GO Biological Processes	19	GO:0090140	regulation of mitochondrial fission	19_GO:0032502 developmental process	-3.9	32	9.5	30293	30	95	3	3.2	1.8	4137|5468|120892	MAPT|PPARG|LRRK2	-2.8	MyList
GO Biological Processes	19	GO:0007492	endoderm development	19_GO:0032502 developmental process	-3.9	16	7.5	30293	80	95	4	4.2	2.1	1499|3065|3689|4318	CTNNB1|HDAC1|ITGB2|MMP9	-2.8	MyList
GO Biological Processes	19	GO:2000142	regulation of DNA-templated transcription initiation	19_GO:0008152 metabolic process	-3.9	16	7.5	30293	80	95	4	4.2	2.1	3725|4790|4792|7157	JUN|NFKB1|NFKBIA|TP53	-2.8	MyList
GO Biological Processes	19	GO:1903036	positive regulation of response to wounding	19_GO:0048518 positive regulation of biological process	-3.9	16	7.5	30293	80	95	4	4.2	2.1	2475|3265|3480|7852	MTOR|HRAS|IGF1R|CXCR4	-2.8	MyList
GO Biological Processes	19	GO:0016525	negative regulation of angiogenesis	19_GO:0032502 developmental process	-3.9	10	6.6	30293	152	95	5	5.3	2.3	1499|5291|5468|5970|7124	CTNNB1|PIK3CB|PPARG|RELA|TNF	-2.8	MyList
GO Biological Processes	19	GO:0097746	blood vessel diameter maintenance	19_GO:0032501 multicellular organismal process	-3.9	10	6.6	30293	152	95	5	5.3	2.3	1956|4842|4846|5743|7124	EGFR|NOS1|NOS3|PTGS2|TNF	-2.8	MyList
GO Biological Processes	19	GO:0035296	regulation of tube diameter	19_GO:0065007 biological regulation	-3.9	10	6.6	30293	152	95	5	5.3	2.3	1956|4842|4846|5743|7124	EGFR|NOS1|NOS3|PTGS2|TNF	-2.8	MyList
GO Biological Processes	19	GO:0032989	cellular anatomical entity morphogenesis	19_GO:0032502 developmental process	-3.9	4.7	5.2	30293	605	95	9	9.5	3	351|596|998|1499|1956|2534|3480|4804|120892	APP|BCL2|CDC42|CTNNB1|EGFR|FYN|IGF1R|NGFR|LRRK2	-2.8	MyList
GO Biological Processes	19	GO:0035150	regulation of tube size	19_GO:0065007 biological regulation	-3.9	10	6.6	30293	153	95	5	5.3	2.3	1956|4842|4846|5743|7124	EGFR|NOS1|NOS3|PTGS2|TNF	-2.8	MyList
GO Biological Processes	19	GO:0002720	positive regulation of cytokine production involved in immune response	19_GO:0002376 immune system process	-3.9	16	7.5	30293	81	95	4	4.2	2.1	3553|3569|7099|23411	IL1B|IL6|TLR4|SIRT1	-2.8	MyList
GO Biological Processes	19	GO:0032371	regulation of sterol transport	19_GO:0051179 localization	-3.9	16	7.5	30293	81	95	4	4.2	2.1	4790|4792|5468|23411	NFKB1|NFKBIA|PPARG|SIRT1	-2.8	MyList
GO Biological Processes	19	GO:0032374	regulation of cholesterol transport	19_GO:0051179 localization	-3.9	16	7.5	30293	81	95	4	4.2	2.1	4790|4792|5468|23411	NFKB1|NFKBIA|PPARG|SIRT1	-2.8	MyList
GO Biological Processes	19	GO:0031507	heterochromatin formation	19_GO:0048519 negative regulation of biological process	-3.9	16	7.5	30293	81	95	4	4.2	2.1	1786|3065|5925|23411	DNMT1|HDAC1|RB1|SIRT1	-2.8	MyList
GO Biological Processes	19	GO:0010880	regulation of release of sequestered calcium ion into cytosol by sarcoplasmic reticulum	19_GO:0042592 homeostatic process	-3.9	31	9.3	30293	31	95	3	3.2	1.8	801|808|5566	CALM1|CALM3|PRKACA	-2.8	MyList
GO Biological Processes	19	GO:0034391	regulation of smooth muscle cell apoptotic process	19_GO:0050789 regulation of biological process	-3.9	31	9.3	30293	31	95	3	3.2	1.8	1786|5468|23411	DNMT1|PPARG|SIRT1	-2.8	MyList
GO Biological Processes	19	GO:0001782	B cell homeostasis	19_GO:0042592 homeostatic process	-3.9	31	9.3	30293	31	95	3	3.2	1.8	596|836|3091	BCL2|CASP3|HIF1A	-2.8	MyList
GO Biological Processes	19	GO:2000191	regulation of fatty acid transport	19_GO:0051179 localization	-3.9	31	9.3	30293	31	95	3	3.2	1.8	207|208|3553	AKT1|AKT2|IL1B	-2.8	MyList
GO Biological Processes	19	GO:2000181	negative regulation of blood vessel morphogenesis	19_GO:0032502 developmental process	-3.9	10	6.5	30293	154	95	5	5.3	2.3	1499|5291|5468|5970|7124	CTNNB1|PIK3CB|PPARG|RELA|TNF	-2.8	MyList
GO Biological Processes	19	GO:1901875	positive regulation of post-translational protein modification	19_GO:0048518 positive regulation of biological process	-3.9	10	6.5	30293	155	95	5	5.3	2.3	2932|3309|5601|23411|120892	GSK3B|HSPA5|MAPK9|SIRT1|LRRK2	-2.8	MyList
GO Biological Processes	19	GO:0072384	organelle transport along microtubule	19_GO:0051179 localization	-3.9	16	7.4	30293	82	95	4	4.2	2.1	998|3064|3091|4137	CDC42|HTT|HIF1A|MAPT	-2.8	MyList
GO Biological Processes	19	GO:0044773	mitotic DNA damage checkpoint signaling	19_GO:0048519 negative regulation of biological process	-3.9	16	7.4	30293	82	95	4	4.2	2.1	595|983|4193|7157	CCND1|CDK1|MDM2|TP53	-2.8	MyList
GO Biological Processes	19	GO:1901343	negative regulation of vasculature development	19_GO:0032502 developmental process	-3.9	10	6.5	30293	156	95	5	5.3	2.3	1499|5291|5468|5970|7124	CTNNB1|PIK3CB|PPARG|RELA|TNF	-2.8	MyList
GO Biological Processes	19	GO:0032414	positive regulation of ion transmembrane transporter activity	19_GO:0051179 localization	-3.9	15	7.4	30293	83	95	4	4.2	2.1	801|808|3064|6347	CALM1|CALM3|HTT|CCL2	-2.7	MyList
GO Biological Processes	19	GO:0050871	positive regulation of B cell activation	19_GO:0002376 immune system process	-3.9	15	7.4	30293	83	95	4	4.2	2.1	572|596|3569|7099	BAD|BCL2|IL6|TLR4	-2.7	MyList
GO Biological Processes	19	GO:0007431	salivary gland development	19_GO:0032502 developmental process	-3.9	30	9.2	30293	32	95	3	3.2	1.8	998|1956|7124	CDC42|EGFR|TNF	-2.7	MyList
GO Biological Processes	19	GO:0097061	dendritic spine organization	19_GO:0009987 cellular process	-3.9	30	9.2	30293	32	95	3	3.2	1.8	998|2534|3480	CDC42|FYN|IGF1R	-2.7	MyList
GO Biological Processes	19	GO:1903580	positive regulation of ATP metabolic process	19_GO:0048518 positive regulation of biological process	-3.9	30	9.2	30293	32	95	3	3.2	1.8	351|2475|5663	APP|MTOR|PSEN1	-2.7	MyList
GO Biological Processes	19	GO:1902235	regulation of endoplasmic reticulum stress-induced intrinsic apoptotic signaling pathway	19_GO:0050896 response to stimulus	-3.9	30	9.2	30293	32	95	3	3.2	1.8	598|23411|120892	BCL2L1|SIRT1|LRRK2	-2.7	MyList
GO Biological Processes	19	GO:2000463	positive regulation of excitatory postsynaptic potential	19_GO:0048518 positive regulation of biological process	-3.9	30	9.2	30293	32	95	3	3.2	1.8	2902|2903|2904	GRIN1|GRIN2A|GRIN2B	-2.7	MyList
GO Biological Processes	19	GO:0140895	cell surface toll-like receptor signaling pathway	19_GO:0044419 biological process involved in interspecies interaction between organisms	-3.9	30	9.2	30293	32	95	3	3.2	1.8	4792|5970|7099	NFKBIA|RELA|TLR4	-2.7	MyList
GO Biological Processes	19	GO:0070269	pyroptosis	19_GO:0009987 cellular process	-3.9	30	9.2	30293	32	95	3	3.2	1.8	834|836|841	CASP1|CASP3|CASP8	-2.7	MyList
GO Biological Processes	19	GO:1901615	organic hydroxy compound metabolic process	19_GO:0008152 metabolic process	-3.9	5.3	5.3	30293	482	95	8	8.4	2.8	351|596|1508|1588|2903|3091|6622|7157	APP|BCL2|CTSB|CYP19A1|GRIN2A|HIF1A|SNCA|TP53	-2.7	MyList
GO Biological Processes	19	GO:0002062	chondrocyte differentiation	19_GO:0032502 developmental process	-3.8	15	7.3	30293	84	95	4	4.2	2.1	1432|1499|3091|5925	MAPK14|CTNNB1|HIF1A|RB1	-2.7	MyList
GO Biological Processes	19	GO:0070098	chemokine-mediated signaling pathway	19_GO:0050896 response to stimulus	-3.8	15	7.3	30293	84	95	4	4.2	2.1	3576|6347|6352|7852	CXCL8|CCL2|CCL5|CXCR4	-2.7	MyList
GO Biological Processes	19	GO:0051276	chromosome organization	19_GO:0009987 cellular process	-3.8	5.3	5.3	30293	485	95	8	8.4	2.8	142|891|898|983|3320|3326|5925|7157	PARP1|CCNB1|CCNE1|CDK1|HSP90AA1|HSP90AB1|RB1|TP53	-2.7	MyList
GO Biological Processes	19	GO:0006259	DNA metabolic process	19_GO:0008152 metabolic process	-3.8	4.2	5	30293	766	95	10	11	3.1	142|898|983|1786|2353|3320|3326|6714|7157|23411	PARP1|CCNE1|CDK1|DNMT1|FOS|HSP90AA1|HSP90AB1|SRC|TP53|SIRT1	-2.7	MyList
GO Biological Processes	19	GO:0045069	regulation of viral genome replication	19_GO:0016032 viral process	-3.8	15	7.3	30293	85	95	4	4.2	2.1	596|3576|6352|7124	BCL2|CXCL8|CCL5|TNF	-2.7	MyList
GO Biological Processes	19	GO:0035050	embryonic heart tube development	19_GO:0032502 developmental process	-3.8	15	7.3	30293	85	95	4	4.2	2.1	998|1499|3091|5663	CDC42|CTNNB1|HIF1A|PSEN1	-2.7	MyList
GO Biological Processes	19	GO:0002862	negative regulation of inflammatory response to antigenic stimulus	19_GO:0002376 immune system process	-3.8	29	9	30293	33	95	3	3.2	1.8	1432|2534|6714	MAPK14|FYN|SRC	-2.7	MyList
GO Biological Processes	19	GO:0031069	hair follicle morphogenesis	19_GO:0032502 developmental process	-3.8	29	9	30293	33	95	3	3.2	1.8	596|1499|4804	BCL2|CTNNB1|NGFR	-2.7	MyList
GO Biological Processes	19	GO:0006984	ER-nucleus signaling pathway	19_GO:0050896 response to stimulus	-3.8	29	9	30293	33	95	3	3.2	1.8	2932|3309|7157	GSK3B|HSPA5|TP53	-2.7	MyList
GO Biological Processes	19	GO:0045648	positive regulation of erythrocyte differentiation	19_GO:0042592 homeostatic process	-3.8	29	9	30293	33	95	3	3.2	1.8	1432|3091|6774	MAPK14|HIF1A|STAT3	-2.7	MyList
GO Biological Processes	19	GO:0035305	negative regulation of dephosphorylation	19_GO:0048519 negative regulation of biological process	-3.8	29	9	30293	33	95	3	3.2	1.8	2932|3551|7124	GSK3B|IKBKB|TNF	-2.7	MyList
GO Biological Processes	19	GO:1903715	regulation of aerobic respiration	19_GO:0008152 metabolic process	-3.8	29	9	30293	33	95	3	3.2	1.8	3091|6622|7124	HIF1A|SNCA|TNF	-2.7	MyList
GO Biological Processes	19	GO:0045671	negative regulation of osteoclast differentiation	19_GO:0002376 immune system process	-3.8	29	9	30293	33	95	3	3.2	1.8	1499|5295|7099	CTNNB1|PIK3R1|TLR4	-2.7	MyList
GO Biological Processes	19	GO:0072678	T cell migration	19_GO:0002376 immune system process	-3.8	29	9	30293	33	95	3	3.2	1.8	3383|5293|6347	ICAM1|PIK3CD|CCL2	-2.7	MyList
GO Biological Processes	19	GO:0000075	cell cycle checkpoint signaling	19_GO:0048519 negative regulation of biological process	-3.8	10	6.4	30293	160	95	5	5.3	2.3	595|983|1432|4193|7157	CCND1|CDK1|MAPK14|MDM2|TP53	-2.7	MyList
GO Biological Processes	19	GO:0044774	mitotic DNA integrity checkpoint signaling	19_GO:0048519 negative regulation of biological process	-3.8	15	7.2	30293	86	95	4	4.2	2.1	595|983|4193|7157	CCND1|CDK1|MDM2|TP53	-2.7	MyList
GO Biological Processes	19	GO:0006446	regulation of translational initiation	19_GO:0008152 metabolic process	-3.8	15	7.2	30293	86	95	4	4.2	2.1	2475|6198|6352|7124	MTOR|RPS6KB1|CCL5|TNF	-2.7	MyList
GO Biological Processes	19	GO:0051851	modulation by host of symbiont process	19_GO:0044419 biological process involved in interspecies interaction between organisms	-3.8	15	7.2	30293	86	95	4	4.2	2.1	998|3065|3725|6352	CDC42|HDAC1|JUN|CCL5	-2.7	MyList
GO Biological Processes	19	GO:1902904	negative regulation of supramolecular fiber organization	19_GO:0048519 negative regulation of biological process	-3.8	9.8	6.3	30293	163	95	5	5.3	2.3	3312|5290|5295|5580|6622	HSPA8|PIK3CA|PIK3R1|PRKCD|SNCA	-2.7	MyList
GO Biological Processes	19	GO:0110110	positive regulation of animal organ morphogenesis	19_GO:0032502 developmental process	-3.8	28	8.9	30293	34	95	3	3.2	1.8	367|1499|4804	AR|CTNNB1|NGFR	-2.7	MyList
GO Biological Processes	19	GO:0010863	positive regulation of phospholipase C activity	19_GO:0065007 biological regulation	-3.8	28	8.9	30293	34	95	3	3.2	1.8	1956|2099|3265	EGFR|ESR1|HRAS	-2.7	MyList
GO Biological Processes	19	GO:0036230	granulocyte activation	19_GO:0002376 immune system process	-3.8	28	8.9	30293	34	95	3	3.2	1.8	3576|5580|6352	CXCL8|PRKCD|CCL5	-2.7	MyList
GO Biological Processes	19	GO:0060416	response to growth hormone	19_GO:0050896 response to stimulus	-3.8	28	8.9	30293	34	95	3	3.2	1.8	207|5295|6774	AKT1|PIK3R1|STAT3	-2.7	MyList
GO Biological Processes	19	GO:0048010	vascular endothelial growth factor receptor signaling pathway	19_GO:0050896 response to stimulus	-3.8	28	8.9	30293	34	95	3	3.2	1.8	1432|2534|6714	MAPK14|FYN|SRC	-2.7	MyList
GO Biological Processes	19	GO:0010661	positive regulation of muscle cell apoptotic process	19_GO:0048518 positive regulation of biological process	-3.8	28	8.9	30293	34	95	3	3.2	1.8	4217|5468|7157	MAP3K5|PPARG|TP53	-2.7	MyList
GO Biological Processes	19	GO:1900225	regulation of NLRP3 inflammasome complex assembly	19_GO:0044419 biological process involved in interspecies interaction between organisms	-3.8	28	8.9	30293	34	95	3	3.2	1.8	3312|5599|7099	HSPA8|MAPK8|TLR4	-2.7	MyList
GO Biological Processes	19	GO:1901797	negative regulation of signal transduction by p53 class mediator	19_GO:0048519 negative regulation of biological process	-3.8	28	8.9	30293	34	95	3	3.2	1.8	596|4193|23411	BCL2|MDM2|SIRT1	-2.7	MyList
GO Biological Processes	19	GO:0010970	transport along microtubule	19_GO:0051179 localization	-3.8	9.7	6.3	30293	165	95	5	5.3	2.3	351|998|3064|3091|4137	APP|CDC42|HTT|HIF1A|MAPT	-2.6	MyList
GO Biological Processes	19	GO:0015980	energy derivation by oxidation of organic compounds	19_GO:0008152 metabolic process	-3.7	7.3	5.7	30293	262	95	6	6.3	2.5	207|208|2475|2932|6622|7157	AKT1|AKT2|MTOR|GSK3B|SNCA|TP53	-2.6	MyList
GO Biological Processes	19	GO:2000027	regulation of animal organ morphogenesis	19_GO:0032502 developmental process	-3.7	14	7.1	30293	89	95	4	4.2	2.1	367|1499|4804|7124	AR|CTNNB1|NGFR|TNF	-2.6	MyList
GO Biological Processes	19	GO:0007631	feeding behavior	19_GO:0032501 multicellular organismal process	-3.7	14	7.1	30293	89	95	4	4.2	2.1	351|2353|2534|6774	APP|FOS|FYN|STAT3	-2.6	MyList
GO Biological Processes	19	GO:0040029	epigenetic regulation of gene expression	19_GO:0008152 metabolic process	-3.7	9.6	6.2	30293	166	95	5	5.3	2.3	1786|3065|5290|5925|23411	DNMT1|HDAC1|PIK3CA|RB1|SIRT1	-2.6	MyList
GO Biological Processes	19	GO:0061138	morphogenesis of a branching epithelium	19_GO:0032502 developmental process	-3.7	9.6	6.2	30293	166	95	5	5.3	2.3	367|596|1499|2099|6714	AR|BCL2|CTNNB1|ESR1|SRC	-2.6	MyList
GO Biological Processes	19	GO:0050974	detection of mechanical stimulus involved in sensory perception	19_GO:0032501 multicellular organismal process	-3.7	27	8.7	30293	35	95	3	3.2	1.8	2534|7124|7852	FYN|TNF|CXCR4	-2.6	MyList
GO Biological Processes	19	GO:0070059	intrinsic apoptotic signaling pathway in response to endoplasmic reticulum stress	19_GO:0050896 response to stimulus	-3.7	27	8.7	30293	35	95	3	3.2	1.8	596|4217|7157	BCL2|MAP3K5|TP53	-2.6	MyList
GO Biological Processes	19	GO:0070227	lymphocyte apoptotic process	19_GO:0009987 cellular process	-3.7	27	8.7	30293	35	95	3	3.2	1.8	207|596|7157	AKT1|BCL2|TP53	-2.6	MyList
GO Biological Processes	19	GO:0043500	muscle adaptation	19_GO:0032501 multicellular organismal process	-3.7	27	8.7	30293	35	95	3	3.2	1.8	3553|4846|6198	IL1B|NOS3|RPS6KB1	-2.6	MyList
GO Biological Processes	19	GO:0034110	regulation of homotypic cell-cell adhesion	19_GO:0050789 regulation of biological process	-3.7	27	8.7	30293	35	95	3	3.2	1.8	3569|5580|6352	IL6|PRKCD|CCL5	-2.6	MyList
GO Biological Processes	19	GO:0033146	regulation of intracellular estrogen receptor signaling pathway	19_GO:0050896 response to stimulus	-3.7	27	8.7	30293	35	95	3	3.2	1.8	142|367|6714	PARP1|AR|SRC	-2.6	MyList
GO Biological Processes	19	GO:1903321	negative regulation of protein modification by small protein conjugation or removal	19_GO:0048519 negative regulation of biological process	-3.7	14	7	30293	90	95	4	4.2	2.1	207|1499|2534|5970	AKT1|CTNNB1|FYN|RELA	-2.6	MyList
GO Biological Processes	19	GO:0018958	phenol-containing compound metabolic process	19_GO:0008152 metabolic process	-3.7	14	7	30293	90	95	4	4.2	2.1	596|1508|2903|6622	BCL2|CTSB|GRIN2A|SNCA	-2.6	MyList
GO Biological Processes	19	GO:0006325	chromatin organization	19_GO:0009987 cellular process	-3.7	4	4.8	30293	791	95	10	11	3.1	983|1786|2099|2908|3065|5290|5925|5970|7157|23411	CDK1|DNMT1|ESR1|NR3C1|HDAC1|PIK3CA|RB1|RELA|TP53|SIRT1	-2.6	MyList
GO Biological Processes	19	GO:0003205	cardiac chamber development	19_GO:0032502 developmental process	-3.7	9.5	6.2	30293	168	95	5	5.3	2.3	3091|3480|4193|4846|7157	HIF1A|IGF1R|MDM2|NOS3|TP53	-2.6	MyList
GO Biological Processes	19	GO:0050792	regulation of viral process	19_GO:0016032 viral process	-3.7	9.5	6.2	30293	168	95	5	5.3	2.3	596|3576|6352|7124|7852	BCL2|CXCL8|CCL5|TNF|CXCR4	-2.6	MyList
GO Biological Processes	19	GO:0046661	male sex differentiation	19_GO:0022414 reproductive process	-3.7	9.5	6.2	30293	168	95	5	5.3	2.3	367|596|598|1499|2099	AR|BCL2|BCL2L1|CTNNB1|ESR1	-2.6	MyList
GO Biological Processes	19	GO:0001654	eye development	19_GO:0032502 developmental process	-3.7	5.9	5.4	30293	379	95	7	7.4	2.7	596|1499|1956|3065|3091|5663|6774	BCL2|CTNNB1|EGFR|HDAC1|HIF1A|PSEN1|STAT3	-2.6	MyList
GO Biological Processes	19	GO:0007369	gastrulation	19_GO:0032502 developmental process	-3.7	9.4	6.2	30293	169	95	5	5.3	2.3	1499|3689|4318|5566|7157	CTNNB1|ITGB2|MMP9|PRKACA|TP53	-2.6	MyList
GO Biological Processes	19	GO:0051262	protein tetramerization	19_GO:0009987 cellular process	-3.7	14	7	30293	91	95	4	4.2	2.1	2902|2904|6622|7157	GRIN1|GRIN2B|SNCA|TP53	-2.6	MyList
GO Biological Processes	19	GO:0014033	neural crest cell differentiation	19_GO:0032502 developmental process	-3.7	14	7	30293	91	95	4	4.2	2.1	998|3091|5594|5595	CDC42|HIF1A|MAPK1|MAPK3	-2.6	MyList
GO Biological Processes	19	GO:0015908	fatty acid transport	19_GO:0051179 localization	-3.7	14	7	30293	91	95	4	4.2	2.1	4843|5468|5743|6198	NOS2|PPARG|PTGS2|RPS6KB1	-2.6	MyList
GO Biological Processes	19	GO:1900274	regulation of phospholipase C activity	19_GO:0065007 biological regulation	-3.7	27	8.6	30293	36	95	3	3.2	1.8	1956|2099|3265	EGFR|ESR1|HRAS	-2.6	MyList
GO Biological Processes	19	GO:1905332	positive regulation of morphogenesis of an epithelium	19_GO:0032502 developmental process	-3.7	27	8.6	30293	36	95	3	3.2	1.8	367|1499|5293	AR|CTNNB1|PIK3CD	-2.6	MyList
GO Biological Processes	19	GO:0001818	negative regulation of cytokine production	19_GO:0048519 negative regulation of biological process	-3.7	5.8	5.3	30293	382	95	7	7.4	2.7	836|2950|3326|3569|4790|7099|7124	CASP3|GSTP1|HSP90AB1|IL6|NFKB1|TLR4|TNF	-2.6	MyList
GO Biological Processes	19	GO:1990868	response to chemokine	19_GO:0050896 response to stimulus	-3.7	14	6.9	30293	92	95	4	4.2	2.1	3576|6347|6352|7852	CXCL8|CCL2|CCL5|CXCR4	-2.6	MyList
GO Biological Processes	19	GO:1990869	cellular response to chemokine	19_GO:0050896 response to stimulus	-3.7	14	6.9	30293	92	95	4	4.2	2.1	3576|6347|6352|7852	CXCL8|CCL2|CCL5|CXCR4	-2.6	MyList
GO Biological Processes	19	GO:0150063	visual system development	19_GO:0032502 developmental process	-3.7	5.8	5.3	30293	383	95	7	7.4	2.7	596|1499|1956|3065|3091|5663|6774	BCL2|CTNNB1|EGFR|HDAC1|HIF1A|PSEN1|STAT3	-2.6	MyList
GO Biological Processes	19	GO:0071897	DNA biosynthetic process	19_GO:0008152 metabolic process	-3.7	14	6.9	30293	93	95	4	4.2	2.1	3320|3326|6714|23411	HSP90AA1|HSP90AB1|SRC|SIRT1	-2.6	MyList
GO Biological Processes	19	GO:0001960	negative regulation of cytokine-mediated signaling pathway	19_GO:0048519 negative regulation of biological process	-3.7	14	6.9	30293	93	95	4	4.2	2.1	2950|3569|5468|6352	GSTP1|IL6|PPARG|CCL5	-2.6	MyList
GO Biological Processes	19	GO:0070873	regulation of glycogen metabolic process	19_GO:0008152 metabolic process	-3.7	26	8.5	30293	37	95	3	3.2	1.8	207|208|2932	AKT1|AKT2|GSK3B	-2.6	MyList
GO Biological Processes	19	GO:0048730	epidermis morphogenesis	19_GO:0032502 developmental process	-3.7	26	8.5	30293	37	95	3	3.2	1.8	596|1499|4804	BCL2|CTNNB1|NGFR	-2.6	MyList
GO Biological Processes	19	GO:0070229	negative regulation of lymphocyte apoptotic process	19_GO:0048519 negative regulation of biological process	-3.7	26	8.5	30293	37	95	3	3.2	1.8	596|3091|6352	BCL2|HIF1A|CCL5	-2.6	MyList
GO Biological Processes	19	GO:0141085	regulation of inflammasome-mediated signaling pathway	19_GO:0044419 biological process involved in interspecies interaction between organisms	-3.7	26	8.5	30293	37	95	3	3.2	1.8	3312|5599|7099	HSPA8|MAPK8|TLR4	-2.6	MyList
GO Biological Processes	19	GO:0002250	adaptive immune response	19_GO:0002376 immune system process	-3.7	4.4	4.9	30293	653	95	9	9.5	3	2475|2534|3265|3383|3569|5293|5580|6774|7099	MTOR|FYN|HRAS|ICAM1|IL6|PIK3CD|PRKCD|STAT3|TLR4	-2.6	MyList
GO Biological Processes	19	GO:0051216	cartilage development	19_GO:0032502 developmental process	-3.7	9.2	6.1	30293	173	95	5	5.3	2.3	1432|1499|3091|5595|5925	MAPK14|CTNNB1|HIF1A|MAPK3|RB1	-2.6	MyList
GO Biological Processes	19	GO:0051607	defense response to virus	19_GO:0044419 biological process involved in interspecies interaction between organisms	-3.7	7	5.6	30293	272	95	6	6.3	2.5	596|598|834|3569|5970|7124	BCL2|BCL2L1|CASP1|IL6|RELA|TNF	-2.6	MyList
GO Biological Processes	19	GO:0021766	hippocampus development	19_GO:0032502 developmental process	-3.7	14	6.8	30293	94	95	4	4.2	2.1	836|2932|3065|3480	CASP3|GSK3B|HDAC1|IGF1R	-2.6	MyList
GO Biological Processes	19	GO:0051301	cell division	19_GO:0009987 cellular process	-3.7	4.9	5.1	30293	516	95	8	8.4	2.8	595|890|891|898|983|2908|5291|5925	CCND1|CCNA2|CCNB1|CCNE1|CDK1|NR3C1|PIK3CB|RB1	-2.6	MyList
GO Biological Processes	19	GO:0007596	blood coagulation	19_GO:0032501 multicellular organismal process	-3.6	9.2	6.1	30293	174	95	5	5.3	2.3	1432|3569|5290|5291|6714	MAPK14|IL6|PIK3CA|PIK3CB|SRC	-2.6	MyList
GO Biological Processes	19	GO:0140546	defense response to symbiont	19_GO:0044419 biological process involved in interspecies interaction between organisms	-3.6	7	5.6	30293	273	95	6	6.3	2.5	596|598|834|3569|5970|7124	BCL2|BCL2L1|CASP1|IL6|RELA|TNF	-2.6	MyList
GO Biological Processes	19	GO:0048880	sensory system development	19_GO:0032502 developmental process	-3.6	5.7	5.3	30293	389	95	7	7.4	2.7	596|1499|1956|3065|3091|5663|6774	BCL2|CTNNB1|EGFR|HDAC1|HIF1A|PSEN1|STAT3	-2.5	MyList
GO Biological Processes	19	GO:0030641	regulation of cellular pH	19_GO:0042592 homeostatic process	-3.6	13	6.8	30293	95	95	4	4.2	2.1	596|5594|5595|120892	BCL2|MAPK1|MAPK3|LRRK2	-2.5	MyList
GO Biological Processes	19	GO:1901874	negative regulation of post-translational protein modification	19_GO:0048519 negative regulation of biological process	-3.6	13	6.8	30293	95	95	4	4.2	2.1	207|1499|2534|5970	AKT1|CTNNB1|FYN|RELA	-2.5	MyList
GO Biological Processes	19	GO:1903035	negative regulation of response to wounding	19_GO:0048519 negative regulation of biological process	-3.6	13	6.8	30293	95	95	4	4.2	2.1	4846|5580|6774|7124	NOS3|PRKCD|STAT3|TNF	-2.5	MyList
GO Biological Processes	19	GO:0043516	regulation of DNA damage response, signal transduction by p53 class mediator	19_GO:0050896 response to stimulus	-3.6	25	8.4	30293	38	95	3	3.2	1.8	4193|7157|23411	MDM2|TP53|SIRT1	-2.5	MyList
GO Biological Processes	19	GO:1902229	regulation of intrinsic apoptotic signaling pathway in response to DNA damage	19_GO:0050896 response to stimulus	-3.6	25	8.4	30293	38	95	3	3.2	1.8	596|598|23411	BCL2|BCL2L1|SIRT1	-2.5	MyList
GO Biological Processes	19	GO:0045740	positive regulation of DNA replication	19_GO:0048518 positive regulation of biological process	-3.6	25	8.4	30293	38	95	3	3.2	1.8	983|998|1956	CDK1|CDC42|EGFR	-2.5	MyList
GO Biological Processes	19	GO:0003018	vascular process in circulatory system	19_GO:0032501 multicellular organismal process	-3.6	7	5.6	30293	275	95	6	6.3	2.5	1956|4842|4846|5743|6714|7124	EGFR|NOS1|NOS3|PTGS2|SRC|TNF	-2.5	MyList
GO Biological Processes	19	GO:0050817	coagulation	19_GO:0032501 multicellular organismal process	-3.6	9.1	6	30293	176	95	5	5.3	2.3	1432|3569|5290|5291|6714	MAPK14|IL6|PIK3CA|PIK3CB|SRC	-2.5	MyList
GO Biological Processes	19	GO:0001763	morphogenesis of a branching structure	19_GO:0032502 developmental process	-3.6	9.1	6	30293	176	95	5	5.3	2.3	367|596|1499|2099|6714	AR|BCL2|CTNNB1|ESR1|SRC	-2.5	MyList
GO Biological Processes	19	GO:0000723	telomere maintenance	19_GO:0008152 metabolic process	-3.6	13	6.7	30293	97	95	4	4.2	2.1	142|898|3320|3326	PARP1|CCNE1|HSP90AA1|HSP90AB1	-2.5	MyList
GO Biological Processes	19	GO:0045638	negative regulation of myeloid cell differentiation	19_GO:0002376 immune system process	-3.6	13	6.7	30293	97	95	4	4.2	2.1	1499|4792|5295|7099	CTNNB1|NFKBIA|PIK3R1|TLR4	-2.5	MyList
GO Biological Processes	19	GO:0006693	prostaglandin metabolic process	19_GO:0008152 metabolic process	-3.6	25	8.2	30293	39	95	3	3.2	1.8	2950|5743|7132	GSTP1|PTGS2|TNFRSF1A	-2.5	MyList
GO Biological Processes	19	GO:0031670	cellular response to nutrient	19_GO:0050896 response to stimulus	-3.6	25	8.2	30293	39	95	3	3.2	1.8	2475|4193|6198	MTOR|MDM2|RPS6KB1	-2.5	MyList
GO Biological Processes	19	GO:0032376	positive regulation of cholesterol transport	19_GO:0051179 localization	-3.6	25	8.2	30293	39	95	3	3.2	1.8	4792|5468|23411	NFKBIA|PPARG|SIRT1	-2.5	MyList
GO Biological Processes	19	GO:0032373	positive regulation of sterol transport	19_GO:0051179 localization	-3.6	25	8.2	30293	39	95	3	3.2	1.8	4792|5468|23411	NFKBIA|PPARG|SIRT1	-2.5	MyList
GO Biological Processes	19	GO:0043388	positive regulation of DNA binding	19_GO:0065007 biological regulation	-3.6	25	8.2	30293	39	95	3	3.2	1.8	4318|5468|5925	MMP9|PPARG|RB1	-2.5	MyList
GO Biological Processes	19	GO:0060761	negative regulation of response to cytokine stimulus	19_GO:0048519 negative regulation of biological process	-3.6	13	6.7	30293	98	95	4	4.2	2.1	2950|3569|5468|6352	GSTP1|IL6|PPARG|CCL5	-2.5	MyList
GO Biological Processes	19	GO:0051651	maintenance of location in cell	19_GO:0051179 localization	-3.6	13	6.7	30293	98	95	4	4.2	2.1	207|3309|5663|23411	AKT1|HSPA5|PSEN1|SIRT1	-2.5	MyList
GO Biological Processes	19	GO:0034502	protein localization to chromosome	19_GO:0051179 localization	-3.6	13	6.7	30293	98	95	4	4.2	2.1	142|983|2099|5925	PARP1|CDK1|ESR1|RB1	-2.5	MyList
GO Biological Processes	19	GO:0032410	negative regulation of transporter activity	19_GO:0051179 localization	-3.6	13	6.7	30293	98	95	4	4.2	2.1	801|808|4318|6622	CALM1|CALM3|MMP9|SNCA	-2.5	MyList
GO Biological Processes	19	GO:0016055	Wnt signaling pathway	19_GO:0050896 response to stimulus	-3.6	6.8	5.5	30293	281	95	6	6.3	2.5	595|898|998|1499|2932|120892	CCND1|CCNE1|CDC42|CTNNB1|GSK3B|LRRK2	-2.5	MyList
GO Biological Processes	19	GO:0198738	cell-cell signaling by wnt	19_GO:0050789 regulation of biological process	-3.6	6.8	5.5	30293	281	95	6	6.3	2.5	595|898|998|1499|2932|120892	CCND1|CCNE1|CDC42|CTNNB1|GSK3B|LRRK2	-2.5	MyList
GO Biological Processes	19	GO:0007599	hemostasis	19_GO:0065007 biological regulation	-3.6	8.9	5.9	30293	180	95	5	5.3	2.3	1432|3569|5290|5291|6714	MAPK14|IL6|PIK3CA|PIK3CB|SRC	-2.5	MyList
GO Biological Processes	19	GO:0042129	regulation of T cell proliferation	19_GO:0002376 immune system process	-3.6	8.8	5.9	30293	181	95	5	5.3	2.3	836|1499|3553|3569|6352	CASP3|CTNNB1|IL1B|IL6|CCL5	-2.5	MyList
GO Biological Processes	19	GO:1903146	regulation of autophagy of mitochondrion	19_GO:0008152 metabolic process	-3.6	24	8.1	30293	40	95	3	3.2	1.8	3064|3091|7157	HTT|HIF1A|TP53	-2.5	MyList
GO Biological Processes	19	GO:0070884	regulation of calcineurin-NFAT signaling cascade	19_GO:0050896 response to stimulus	-3.6	24	8.1	30293	40	95	3	3.2	1.8	2475|2932|7124	MTOR|GSK3B|TNF	-2.5	MyList
GO Biological Processes	19	GO:0006692	prostanoid metabolic process	19_GO:0008152 metabolic process	-3.6	24	8.1	30293	40	95	3	3.2	1.8	2950|5743|7132	GSTP1|PTGS2|TNFRSF1A	-2.5	MyList
GO Biological Processes	19	GO:0002752	cell surface pattern recognition receptor signaling pathway	19_GO:0044419 biological process involved in interspecies interaction between organisms	-3.6	24	8.1	30293	40	95	3	3.2	1.8	4792|5970|7099	NFKBIA|RELA|TLR4	-2.5	MyList
GO Biological Processes	19	GO:0062098	regulation of programmed necrotic cell death	19_GO:0050789 regulation of biological process	-3.6	24	8.1	30293	40	95	3	3.2	1.8	142|841|7157	PARP1|CASP8|TP53	-2.5	MyList
GO Biological Processes	19	GO:0034329	cell junction assembly	19_GO:0009987 cellular process	-3.6	6.8	5.5	30293	283	95	6	6.3	2.5	351|596|998|1499|2890|6714	APP|BCL2|CDC42|CTNNB1|GRIA1|SRC	-2.5	MyList
GO Biological Processes	19	GO:0060047	heart contraction	19_GO:0032501 multicellular organismal process	-3.5	13	6.6	30293	100	95	4	4.2	2.1	998|2475|5290|7852	CDC42|MTOR|PIK3CA|CXCR4	-2.5	MyList
GO Biological Processes	19	GO:0009205	purine ribonucleoside triphosphate metabolic process	19_GO:0008152 metabolic process	-3.5	8.7	5.9	30293	183	95	5	5.3	2.3	142|572|3312|5315|120892	PARP1|BAD|HSPA8|PKM|LRRK2	-2.5	MyList
GO Biological Processes	19	GO:0031589	cell-substrate adhesion	19_GO:0009987 cellular process	-3.5	8.7	5.8	30293	184	95	5	5.3	2.3	596|1499|3689|5295|6714	BCL2|CTNNB1|ITGB2|PIK3R1|SRC	-2.4	MyList
GO Biological Processes	19	GO:0050805	negative regulation of synaptic transmission	19_GO:0048519 negative regulation of biological process	-3.5	23	8	30293	41	95	3	3.2	1.8	2890|3553|5743	GRIA1|IL1B|PTGS2	-2.4	MyList
GO Biological Processes	19	GO:0106056	regulation of calcineurin-mediated signaling	19_GO:0050896 response to stimulus	-3.5	23	8	30293	41	95	3	3.2	1.8	2475|2932|7124	MTOR|GSK3B|TNF	-2.4	MyList
GO Biological Processes	19	GO:0045454	cell redox homeostasis	19_GO:0042592 homeostatic process	-3.5	23	8	30293	41	95	3	3.2	1.8	4842|4843|4846	NOS1|NOS2|NOS3	-2.4	MyList
GO Biological Processes	19	GO:0097553	calcium ion transmembrane import into cytosol	19_GO:0051179 localization	-3.5	13	6.6	30293	101	95	4	4.2	2.1	596|2902|2903|2904	BCL2|GRIN1|GRIN2A|GRIN2B	-2.4	MyList
GO Biological Processes	19	GO:0030324	lung development	19_GO:0032502 developmental process	-3.5	8.6	5.8	30293	185	95	5	5.3	2.3	1499|1956|4846|5594|5595	CTNNB1|EGFR|NOS3|MAPK1|MAPK3	-2.4	MyList
GO Biological Processes	19	GO:0048477	oogenesis	19_GO:0022414 reproductive process	-3.5	13	6.5	30293	102	95	4	4.2	2.1	207|596|1499|6714	AKT1|BCL2|CTNNB1|SRC	-2.4	MyList
GO Biological Processes	19	GO:2000177	regulation of neural precursor cell proliferation	19_GO:0050789 regulation of biological process	-3.5	13	6.5	30293	102	95	4	4.2	2.1	1499|3091|7157|120892	CTNNB1|HIF1A|TP53|LRRK2	-2.4	MyList
GO Biological Processes	19	GO:0010389	regulation of G2/M transition of mitotic cell cycle	19_GO:0050789 regulation of biological process	-3.5	13	6.5	30293	102	95	4	4.2	2.1	351|595|891|983	APP|CCND1|CCNB1|CDK1	-2.4	MyList
GO Biological Processes	19	GO:0043029	T cell homeostasis	19_GO:0042592 homeostatic process	-3.5	23	7.9	30293	42	95	3	3.2	1.8	207|596|836	AKT1|BCL2|CASP3	-2.4	MyList
GO Biological Processes	19	GO:0009409	response to cold	19_GO:0050896 response to stimulus	-3.5	23	7.9	30293	42	95	3	3.2	1.8	3320|4792|5566	HSP90AA1|NFKBIA|PRKACA	-2.4	MyList
GO Biological Processes	19	GO:0032735	positive regulation of interleukin-12 production	19_GO:0048518 positive regulation of biological process	-3.5	23	7.9	30293	42	95	3	3.2	1.8	1432|5970|7099	MAPK14|RELA|TLR4	-2.4	MyList
GO Biological Processes	19	GO:0042093	T-helper cell differentiation	19_GO:0002376 immune system process	-3.5	23	7.9	30293	42	95	3	3.2	1.8	2475|3569|6774	MTOR|IL6|STAT3	-2.4	MyList
GO Biological Processes	19	GO:0002294	CD4-positive, alpha-beta T cell differentiation involved in immune response	19_GO:0002376 immune system process	-3.5	23	7.9	30293	42	95	3	3.2	1.8	2475|3569|6774	MTOR|IL6|STAT3	-2.4	MyList
GO Biological Processes	19	GO:0019320	hexose catabolic process	19_GO:0008152 metabolic process	-3.5	23	7.9	30293	42	95	3	3.2	1.8	572|5315|7157	BAD|PKM|TP53	-2.4	MyList
GO Biological Processes	19	GO:0071364	cellular response to epidermal growth factor stimulus	19_GO:0050896 response to stimulus	-3.5	23	7.9	30293	42	95	3	3.2	1.8	207|1956|2353	AKT1|EGFR|FOS	-2.4	MyList
GO Biological Processes	19	GO:0032733	positive regulation of interleukin-10 production	19_GO:0048518 positive regulation of biological process	-3.5	23	7.9	30293	42	95	3	3.2	1.8	3569|6774|7099	IL6|STAT3|TLR4	-2.4	MyList
GO Biological Processes	19	GO:1902107	positive regulation of leukocyte differentiation	19_GO:0002376 immune system process	-3.5	8.5	5.8	30293	188	95	5	5.3	2.3	572|841|2353|5925|7124	BAD|CASP8|FOS|RB1|TNF	-2.4	MyList
GO Biological Processes	19	GO:0002700	regulation of production of molecular mediator of immune response	19_GO:0002376 immune system process	-3.5	8.5	5.8	30293	188	95	5	5.3	2.3	3553|3569|7099|7124|23411	IL1B|IL6|TLR4|TNF|SIRT1	-2.4	MyList
GO Biological Processes	19	GO:1903708	positive regulation of hemopoiesis	19_GO:0002376 immune system process	-3.5	8.5	5.8	30293	188	95	5	5.3	2.3	572|841|2353|5925|7124	BAD|CASP8|FOS|RB1|TNF	-2.4	MyList
GO Biological Processes	19	GO:0030100	regulation of endocytosis	19_GO:0051179 localization	-3.5	6.6	5.3	30293	292	95	6	6.3	2.5	998|5291|6347|6622|6714|120892	CDC42|PIK3CB|CCL2|SNCA|SRC|LRRK2	-2.4	MyList
GO Biological Processes	19	GO:0021549	cerebellum development	19_GO:0032502 developmental process	-3.5	12	6.5	30293	104	95	4	4.2	2.1	3309|3480|5663|7157	HSPA5|IGF1R|PSEN1|TP53	-2.4	MyList
GO Biological Processes	19	GO:0046631	alpha-beta T cell activation	19_GO:0002376 immune system process	-3.5	12	6.5	30293	104	95	4	4.2	2.1	596|2475|3569|6774	BCL2|MTOR|IL6|STAT3	-2.4	MyList
GO Biological Processes	19	GO:0030323	respiratory tube development	19_GO:0032502 developmental process	-3.5	8.4	5.8	30293	189	95	5	5.3	2.3	1499|1956|4846|5594|5595	CTNNB1|EGFR|NOS3|MAPK1|MAPK3	-2.4	MyList
GO Biological Processes	19	GO:0009144	purine nucleoside triphosphate metabolic process	19_GO:0008152 metabolic process	-3.5	8.4	5.8	30293	189	95	5	5.3	2.3	142|572|3312|5315|120892	PARP1|BAD|HSPA8|PKM|LRRK2	-2.4	MyList
GO Biological Processes	19	GO:0002287	alpha-beta T cell activation involved in immune response	19_GO:0002376 immune system process	-3.5	22	7.8	30293	43	95	3	3.2	1.8	2475|3569|6774	MTOR|IL6|STAT3	-2.4	MyList
GO Biological Processes	19	GO:0031638	zymogen activation	19_GO:0008152 metabolic process	-3.5	22	7.8	30293	43	95	3	3.2	1.8	572|841|2903	BAD|CASP8|GRIN2A	-2.4	MyList
GO Biological Processes	19	GO:0045124	regulation of bone resorption	19_GO:0042592 homeostatic process	-3.5	22	7.8	30293	43	95	3	3.2	1.8	1956|3569|6714	EGFR|IL6|SRC	-2.4	MyList
GO Biological Processes	19	GO:0002293	alpha-beta T cell differentiation involved in immune response	19_GO:0002376 immune system process	-3.5	22	7.8	30293	43	95	3	3.2	1.8	2475|3569|6774	MTOR|IL6|STAT3	-2.4	MyList
GO Biological Processes	19	GO:0007566	embryo implantation	19_GO:0022414 reproductive process	-3.5	22	7.8	30293	43	95	3	3.2	1.8	3553|4318|5743	IL1B|MMP9|PTGS2	-2.4	MyList
GO Biological Processes	19	GO:0033574	response to testosterone	19_GO:0050896 response to stimulus	-3.5	22	7.8	30293	43	95	3	3.2	1.8	367|3480|6198	AR|IGF1R|RPS6KB1	-2.4	MyList
GO Biological Processes	19	GO:0071634	regulation of transforming growth factor beta production	19_GO:0032501 multicellular organismal process	-3.5	22	7.8	30293	43	95	3	3.2	1.8	3091|3326|5743	HIF1A|HSP90AB1|PTGS2	-2.4	MyList
GO Biological Processes	19	GO:0042551	neuron maturation	19_GO:0032502 developmental process	-3.5	22	7.8	30293	43	95	3	3.2	1.8	351|596|5925	APP|BCL2|RB1	-2.4	MyList
GO Biological Processes	19	GO:0051955	regulation of amino acid transport	19_GO:0051179 localization	-3.5	22	7.8	30293	43	95	3	3.2	1.8	5663|6622|7124	PSEN1|SNCA|TNF	-2.4	MyList
GO Biological Processes	19	GO:0003176	aortic valve development	19_GO:0032502 developmental process	-3.5	22	7.8	30293	43	95	3	3.2	1.8	4846|5925|7132	NOS3|RB1|TNFRSF1A	-2.4	MyList
GO Biological Processes	19	GO:0009199	ribonucleoside triphosphate metabolic process	19_GO:0008152 metabolic process	-3.5	8.4	5.7	30293	190	95	5	5.3	2.3	142|572|3312|5315|120892	PARP1|BAD|HSPA8|PKM|LRRK2	-2.4	MyList
GO Biological Processes	19	GO:0006885	regulation of pH	19_GO:0042592 homeostatic process	-3.5	12	6.4	30293	105	95	4	4.2	2.1	596|5594|5595|120892	BCL2|MAPK1|MAPK3|LRRK2	-2.4	MyList
GO Biological Processes	19	GO:0051602	response to electrical stimulus	19_GO:0050896 response to stimulus	-3.4	22	7.7	30293	44	95	3	3.2	1.8	2890|6198|6714	GRIA1|RPS6KB1|SRC	-2.4	MyList
GO Biological Processes	19	GO:0035272	exocrine system development	19_GO:0032502 developmental process	-3.4	22	7.7	30293	44	95	3	3.2	1.8	998|1956|7124	CDC42|EGFR|TNF	-2.4	MyList
GO Biological Processes	19	GO:0045840	positive regulation of mitotic nuclear division	19_GO:0048518 positive regulation of biological process	-3.4	22	7.7	30293	44	95	3	3.2	1.8	3553|5925|7124	IL1B|RB1|TNF	-2.4	MyList
GO Biological Processes	19	GO:0030705	cytoskeleton-dependent intracellular transport	19_GO:0051179 localization	-3.4	8.3	5.7	30293	193	95	5	5.3	2.3	351|998|3064|3091|4137	APP|CDC42|HTT|HIF1A|MAPT	-2.4	MyList
GO Biological Processes	19	GO:0050777	negative regulation of immune response	19_GO:0002376 immune system process	-3.4	8.3	5.7	30293	193	95	5	5.3	2.3	142|1432|2534|5468|6714	PARP1|MAPK14|FYN|PPARG|SRC	-2.4	MyList
GO Biological Processes	19	GO:0035265	organ growth	19_GO:0040007 growth	-3.4	12	6.3	30293	107	95	4	4.2	2.1	367|596|1588|2099	AR|BCL2|CYP19A1|ESR1	-2.4	MyList
GO Biological Processes	19	GO:0061564	axon development	19_GO:0032502 developmental process	-3.4	5.3	5	30293	421	95	7	7.4	2.7	351|596|836|2534|3480|4137|4804	APP|BCL2|CASP3|FYN|IGF1R|MAPT|NGFR	-2.4	MyList
GO Biological Processes	19	GO:0031398	positive regulation of protein ubiquitination	19_GO:0048518 positive regulation of biological process	-3.4	12	6.3	30293	108	95	4	4.2	2.1	2932|3309|5601|120892	GSK3B|HSPA5|MAPK9|LRRK2	-2.3	MyList
GO Biological Processes	19	GO:0035987	endodermal cell differentiation	19_GO:0032502 developmental process	-3.4	21	7.6	30293	45	95	3	3.2	1.8	1499|3689|4318	CTNNB1|ITGB2|MMP9	-2.3	MyList
GO Biological Processes	19	GO:1903573	negative regulation of response to endoplasmic reticulum stress	19_GO:0048519 negative regulation of biological process	-3.4	21	7.6	30293	45	95	3	3.2	1.8	598|3309|120892	BCL2L1|HSPA5|LRRK2	-2.3	MyList
GO Biological Processes	19	GO:0002548	monocyte chemotaxis	19_GO:0040011 locomotion	-3.4	21	7.6	30293	45	95	3	3.2	1.8	3569|6347|6352	IL6|CCL2|CCL5	-2.3	MyList
GO Biological Processes	19	GO:0014014	negative regulation of gliogenesis	19_GO:0032502 developmental process	-3.4	21	7.6	30293	45	95	3	3.2	1.8	1499|5925|7157	CTNNB1|RB1|TP53	-2.3	MyList
GO Biological Processes	19	GO:0008038	neuron recognition	19_GO:0032502 developmental process	-3.4	21	7.6	30293	45	95	3	3.2	1.8	351|836|7852	APP|CASP3|CXCR4	-2.3	MyList
GO Biological Processes	19	GO:0001667	ameboidal-type cell migration	19_GO:0009987 cellular process	-3.4	8.1	5.6	30293	196	95	5	5.3	2.3	207|998|3091|4846|5290	AKT1|CDC42|HIF1A|NOS3|PIK3CA	-2.3	MyList
GO Biological Processes	19	GO:0090101	negative regulation of transmembrane receptor protein serine/threonine kinase signaling pathway	19_GO:0048519 negative regulation of biological process	-3.4	8.1	5.6	30293	197	95	5	5.3	2.3	3065|3309|5468|7157|23411	HDAC1|HSPA5|PPARG|TP53|SIRT1	-2.3	MyList
GO Biological Processes	19	GO:0045646	regulation of erythrocyte differentiation	19_GO:0042592 homeostatic process	-3.4	21	7.5	30293	46	95	3	3.2	1.8	1432|3091|6774	MAPK14|HIF1A|STAT3	-2.3	MyList
GO Biological Processes	19	GO:0090277	positive regulation of peptide hormone secretion	19_GO:0051179 localization	-3.4	11	6.2	30293	111	95	4	4.2	2.1	572|1956|3091|5566	BAD|EGFR|HIF1A|PRKACA	-2.3	MyList
GO Biological Processes	19	GO:0045814	negative regulation of gene expression, epigenetic	19_GO:0048519 negative regulation of biological process	-3.4	11	6.2	30293	112	95	4	4.2	2.1	1786|3065|5925|23411	DNMT1|HDAC1|RB1|SIRT1	-2.3	MyList
GO Biological Processes	19	GO:0090263	positive regulation of canonical Wnt signaling pathway	19_GO:0048518 positive regulation of biological process	-3.4	11	6.2	30293	112	95	4	4.2	2.1	1956|4790|6714|120892	EGFR|NFKB1|SRC|LRRK2	-2.3	MyList
GO Biological Processes	19	GO:1905314	semi-lunar valve development	19_GO:0032502 developmental process	-3.4	20	7.4	30293	47	95	3	3.2	1.8	4846|5925|7132	NOS3|RB1|TNFRSF1A	-2.3	MyList
GO Biological Processes	19	GO:0060711	labyrinthine layer development	19_GO:0032502 developmental process	-3.4	20	7.4	30293	47	95	3	3.2	1.8	207|841|5594	AKT1|CASP8|MAPK1	-2.3	MyList
GO Biological Processes	19	GO:0010830	regulation of myotube differentiation	19_GO:0032502 developmental process	-3.4	20	7.4	30293	47	95	3	3.2	1.8	596|1432|2475	BCL2|MAPK14|MTOR	-2.3	MyList
GO Biological Processes	19	GO:1901861	regulation of muscle tissue development	19_GO:0032502 developmental process	-3.4	20	7.4	30293	47	95	3	3.2	1.8	596|1499|6198	BCL2|CTNNB1|RPS6KB1	-2.3	MyList
GO Biological Processes	19	GO:0039532	negative regulation of cytoplasmic pattern recognition receptor signaling pathway	19_GO:0044419 biological process involved in interspecies interaction between organisms	-3.4	20	7.4	30293	47	95	3	3.2	1.8	142|207|3312	PARP1|AKT1|HSPA8	-2.3	MyList
GO Biological Processes	19	GO:0002292	T cell differentiation involved in immune response	19_GO:0002376 immune system process	-3.4	20	7.4	30293	47	95	3	3.2	1.8	2475|3569|6774	MTOR|IL6|STAT3	-2.3	MyList
GO Biological Processes	19	GO:0002793	positive regulation of peptide secretion	19_GO:0051179 localization	-3.3	11	6.1	30293	113	95	4	4.2	2.1	572|1956|3091|5566	BAD|EGFR|HIF1A|PRKACA	-2.3	MyList
GO Biological Processes	19	GO:0060425	lung morphogenesis	19_GO:0032502 developmental process	-3.3	20	7.4	30293	48	95	3	3.2	1.8	1499|5594|5595	CTNNB1|MAPK1|MAPK3	-2.3	MyList
GO Biological Processes	19	GO:0021795	cerebral cortex cell migration	19_GO:0032502 developmental process	-3.3	20	7.4	30293	48	95	3	3.2	1.8	1499|1956|5663	CTNNB1|EGFR|PSEN1	-2.3	MyList
GO Biological Processes	19	GO:1902003	regulation of amyloid-beta formation	19_GO:0008152 metabolic process	-3.3	20	7.4	30293	48	95	3	3.2	1.8	836|5970|7124	CASP3|RELA|TNF	-2.3	MyList
GO Biological Processes	19	GO:0032369	negative regulation of lipid transport	19_GO:0051179 localization	-3.3	20	7.4	30293	48	95	3	3.2	1.8	207|208|4790	AKT1|AKT2|NFKB1	-2.3	MyList
GO Biological Processes	19	GO:0014075	response to amine	19_GO:0050896 response to stimulus	-3.3	20	7.4	30293	48	95	3	3.2	1.8	983|2890|2903	CDK1|GRIA1|GRIN2A	-2.3	MyList
GO Biological Processes	19	GO:0045744	negative regulation of G protein-coupled receptor signaling pathway	19_GO:0048519 negative regulation of biological process	-3.3	20	7.4	30293	48	95	3	3.2	1.8	3576|6352|6622	CXCL8|CCL5|SNCA	-2.3	MyList
GO Biological Processes	19	GO:0032271	regulation of protein polymerization	19_GO:0050789 regulation of biological process	-3.3	7.8	5.5	30293	204	95	5	5.3	2.3	2475|3320|4137|5580|6622	MTOR|HSP90AA1|MAPT|PRKCD|SNCA	-2.3	MyList
GO Biological Processes	19	GO:0009141	nucleoside triphosphate metabolic process	19_GO:0008152 metabolic process	-3.3	7.8	5.5	30293	205	95	5	5.3	2.3	142|572|3312|5315|120892	PARP1|BAD|HSPA8|PKM|LRRK2	-2.3	MyList
GO Biological Processes	19	GO:0048667	cell morphogenesis involved in neuron differentiation	19_GO:0032502 developmental process	-3.3	5.1	4.8	30293	440	95	7	7.4	2.7	351|596|998|2534|3480|4804|5925	APP|BCL2|CDC42|FYN|IGF1R|NGFR|RB1	-2.3	MyList
GO Biological Processes	19	GO:0006690	icosanoid metabolic process	19_GO:0008152 metabolic process	-3.3	11	6.1	30293	115	95	4	4.2	2.1	834|2950|5743|7132	CASP1|GSTP1|PTGS2|TNFRSF1A	-2.3	MyList
GO Biological Processes	19	GO:0099111	microtubule-based transport	19_GO:0051179 localization	-3.3	7.7	5.4	30293	206	95	5	5.3	2.3	351|998|3064|3091|4137	APP|CDC42|HTT|HIF1A|MAPT	-2.2	MyList
GO Biological Processes	19	GO:2001259	positive regulation of cation channel activity	19_GO:0051179 localization	-3.3	20	7.3	30293	49	95	3	3.2	1.8	801|808|3064	CALM1|CALM3|HTT	-2.2	MyList
GO Biological Processes	19	GO:2001258	negative regulation of cation channel activity	19_GO:0051179 localization	-3.3	20	7.3	30293	49	95	3	3.2	1.8	801|808|4318	CALM1|CALM3|MMP9	-2.2	MyList
GO Biological Processes	19	GO:0051489	regulation of filopodium assembly	19_GO:0050789 regulation of biological process	-3.3	20	7.3	30293	49	95	3	3.2	1.8	998|5295|5580	CDC42|PIK3R1|PRKCD	-2.2	MyList
GO Biological Processes	19	GO:0048013	ephrin receptor signaling pathway	19_GO:0050896 response to stimulus	-3.3	20	7.3	30293	49	95	3	3.2	1.8	2534|4318|6714	FYN|MMP9|SRC	-2.2	MyList
GO Biological Processes	19	GO:0070588	calcium ion transmembrane transport	19_GO:0051179 localization	-3.3	7.7	5.4	30293	208	95	5	5.3	2.3	596|2902|2903|2904|5663	BCL2|GRIN1|GRIN2A|GRIN2B|PSEN1	-2.2	MyList
GO Biological Processes	19	GO:0051702	biological process involved in interaction with symbiont	19_GO:0044419 biological process involved in interspecies interaction between organisms	-3.3	11	6	30293	117	95	4	4.2	2.1	998|3065|3725|6352	CDC42|HDAC1|JUN|CCL5	-2.2	MyList
GO Biological Processes	19	GO:0043330	response to exogenous dsRNA	19_GO:0050896 response to stimulus	-3.3	19	7.2	30293	50	95	3	3.2	1.8	4792|5594|5595	NFKBIA|MAPK1|MAPK3	-2.2	MyList
GO Biological Processes	19	GO:0045747	positive regulation of Notch signaling pathway	19_GO:0048518 positive regulation of biological process	-3.3	19	7.2	30293	50	95	3	3.2	1.8	4846|6714|6774	NOS3|SRC|STAT3	-2.2	MyList
GO Biological Processes	19	GO:0048247	lymphocyte chemotaxis	19_GO:0040011 locomotion	-3.3	19	7.2	30293	50	95	3	3.2	1.8	5293|6347|6352	PIK3CD|CCL2|CCL5	-2.2	MyList
GO Biological Processes	19	GO:0005977	glycogen metabolic process	19_GO:0008152 metabolic process	-3.3	19	7.2	30293	50	95	3	3.2	1.8	207|208|2932	AKT1|AKT2|GSK3B	-2.2	MyList
GO Biological Processes	19	GO:0051646	mitochondrion localization	19_GO:0051179 localization	-3.3	19	7.2	30293	50	95	3	3.2	1.8	3091|4137|120892	HIF1A|MAPT|LRRK2	-2.2	MyList
GO Biological Processes	19	GO:0009299	mRNA transcription	19_GO:0008152 metabolic process	-3.3	19	7.2	30293	50	95	3	3.2	1.8	5468|6774|7157	PPARG|STAT3|TP53	-2.2	MyList
GO Biological Processes	19	GO:0046365	monosaccharide catabolic process	19_GO:0008152 metabolic process	-3.3	19	7.2	30293	50	95	3	3.2	1.8	572|5315|7157	BAD|PKM|TP53	-2.2	MyList
GO Biological Processes	19	GO:0097237	cellular response to toxic substance	19_GO:0050896 response to stimulus	-3.3	11	6	30293	118	95	4	4.2	2.1	2950|4846|5743|7124	GSTP1|NOS3|PTGS2|TNF	-2.2	MyList
GO Biological Processes	19	GO:0097435	supramolecular fiber organization	19_GO:0009987 cellular process	-3.3	4.3	4.6	30293	589	95	8	8.4	2.8	351|596|998|3326|4137|4193|6622|6714	APP|BCL2|CDC42|HSP90AB1|MAPT|MDM2|SNCA|SRC	-2.2	MyList
GO Biological Processes	19	GO:0070828	heterochromatin organization	19_GO:0009987 cellular process	-3.3	11	6	30293	119	95	4	4.2	2.1	1786|3065|5925|23411	DNMT1|HDAC1|RB1|SIRT1	-2.2	MyList
GO Biological Processes	19	GO:0032649	regulation of type II interferon production	19_GO:0032501 multicellular organismal process	-3.3	11	6	30293	119	95	4	4.2	2.1	3265|3553|7099|7124	HRAS|IL1B|TLR4|TNF	-2.2	MyList
GO Biological Processes	19	GO:0006631	fatty acid metabolic process	19_GO:0008152 metabolic process	-3.3	5.9	5	30293	323	95	6	6.3	2.5	1432|2950|5468|5743|6622|7132	MAPK14|GSTP1|PPARG|PTGS2|SNCA|TNFRSF1A	-2.2	MyList
GO Biological Processes	19	GO:2000241	regulation of reproductive process	19_GO:0022414 reproductive process	-3.3	7.5	5.3	30293	212	95	5	5.3	2.3	367|598|1499|2099|6714	AR|BCL2L1|CTNNB1|ESR1|SRC	-2.2	MyList
GO Biological Processes	19	GO:0060541	respiratory system development	19_GO:0032502 developmental process	-3.3	7.5	5.3	30293	212	95	5	5.3	2.3	1499|1956|4846|5594|5595	CTNNB1|EGFR|NOS3|MAPK1|MAPK3	-2.2	MyList
GO Biological Processes	19	GO:0046850	regulation of bone remodeling	19_GO:0032501 multicellular organismal process	-3.3	19	7.1	30293	51	95	3	3.2	1.8	1956|3569|6714	EGFR|IL6|SRC	-2.2	MyList
GO Biological Processes	19	GO:0010717	regulation of epithelial to mesenchymal transition	19_GO:0032502 developmental process	-3.2	11	5.9	30293	120	95	4	4.2	2.1	1499|2475|3553|3569	CTNNB1|MTOR|IL1B|IL6	-2.2	MyList
GO Biological Processes	19	GO:0001704	formation of primary germ layer	19_GO:0032502 developmental process	-3.2	11	5.9	30293	121	95	4	4.2	2.1	1499|3689|4318|5566	CTNNB1|ITGB2|MMP9|PRKACA	-2.2	MyList
GO Biological Processes	19	GO:0042476	odontogenesis	19_GO:0032502 developmental process	-3.2	11	5.9	30293	121	95	4	4.2	2.1	1499|3065|4804|6714	CTNNB1|HDAC1|NGFR|SRC	-2.2	MyList
GO Biological Processes	19	GO:0044042	glucan metabolic process	19_GO:0008152 metabolic process	-3.2	18	7	30293	52	95	3	3.2	1.8	207|208|2932	AKT1|AKT2|GSK3B	-2.2	MyList
GO Biological Processes	19	GO:0051155	positive regulation of striated muscle cell differentiation	19_GO:0032502 developmental process	-3.2	18	7	30293	52	95	3	3.2	1.8	596|1432|2475	BCL2|MAPK14|MTOR	-2.2	MyList
GO Biological Processes	19	GO:0034332	adherens junction organization	19_GO:0009987 cellular process	-3.2	18	7	30293	52	95	3	3.2	1.8	998|1499|6714	CDC42|CTNNB1|SRC	-2.2	MyList
GO Biological Processes	19	GO:1904263	positive regulation of TORC1 signaling	19_GO:0048518 positive regulation of biological process	-3.2	18	7	30293	52	95	3	3.2	1.8	207|6198|6714	AKT1|RPS6KB1|SRC	-2.2	MyList
GO Biological Processes	19	GO:1905562	regulation of vascular endothelial cell proliferation	19_GO:0050789 regulation of biological process	-3.2	18	7	30293	52	95	3	3.2	1.8	5468|6347|6774	PPARG|CCL2|STAT3	-2.2	MyList
GO Biological Processes	19	GO:0060324	face development	19_GO:0032502 developmental process	-3.2	18	7	30293	52	95	3	3.2	1.8	5594|5595|5894	MAPK1|MAPK3|RAF1	-2.2	MyList
GO Biological Processes	19	GO:0006111	regulation of gluconeogenesis	19_GO:0008152 metabolic process	-3.2	18	7	30293	52	95	3	3.2	1.8	2908|5566|23411	NR3C1|PRKACA|SIRT1	-2.2	MyList
GO Biological Processes	19	GO:0051603	proteolysis involved in protein catabolic process	19_GO:0008152 metabolic process	-3.2	4.3	4.5	30293	598	95	8	8.4	2.8	207|841|1499|1508|2932|3309|4193|23411	AKT1|CASP8|CTNNB1|CTSB|GSK3B|HSPA5|MDM2|SIRT1	-2.2	MyList
GO Biological Processes	19	GO:0001838	embryonic epithelial tube formation	19_GO:0032502 developmental process	-3.2	10	5.9	30293	122	95	4	4.2	2.1	836|1499|3091|5566	CASP3|CTNNB1|HIF1A|PRKACA	-2.2	MyList
GO Biological Processes	19	GO:0050821	protein stabilization	19_GO:0065007 biological regulation	-3.2	7.3	5.3	30293	217	95	5	5.3	2.3	3320|3326|5295|5580|7157	HSP90AA1|HSP90AB1|PIK3R1|PRKCD|TP53	-2.2	MyList
GO Biological Processes	19	GO:0097194	execution phase of apoptosis	19_GO:0009987 cellular process	-3.2	18	7	30293	53	95	3	3.2	1.8	207|836|841	AKT1|CASP3|CASP8	-2.1	MyList
GO Biological Processes	19	GO:0046622	positive regulation of organ growth	19_GO:0040007 growth	-3.2	18	7	30293	53	95	3	3.2	1.8	207|983|1432	AKT1|CDK1|MAPK14	-2.1	MyList
GO Biological Processes	19	GO:0006457	protein folding	19_GO:0008152 metabolic process	-3.2	7.3	5.2	30293	219	95	5	5.3	2.3	2289|3309|3312|3320|3326	FKBP5|HSPA5|HSPA8|HSP90AA1|HSP90AB1	-2.1	MyList
GO Biological Processes	19	GO:0043010	camera-type eye development	19_GO:0032502 developmental process	-3.2	5.7	4.9	30293	333	95	6	6.3	2.5	1499|1956|3065|3091|5663|6774	CTNNB1|EGFR|HDAC1|HIF1A|PSEN1|STAT3	-2.1	MyList
GO Biological Processes	19	GO:0006661	phosphatidylinositol biosynthetic process	19_GO:0008152 metabolic process	-3.2	10	5.8	30293	125	95	4	4.2	2.1	5290|5291|5293|5295	PIK3CA|PIK3CB|PIK3CD|PIK3R1	-2.1	MyList
GO Biological Processes	19	GO:0042304	regulation of fatty acid biosynthetic process	19_GO:0008152 metabolic process	-3.2	18	6.9	30293	54	95	3	3.2	1.8	3553|5743|23411	IL1B|PTGS2|SIRT1	-2.1	MyList
GO Biological Processes	19	GO:0010874	regulation of cholesterol efflux	19_GO:0051179 localization	-3.2	18	6.9	30293	54	95	3	3.2	1.8	4792|5468|23411	NFKBIA|PPARG|SIRT1	-2.1	MyList
GO Biological Processes	19	GO:0043367	CD4-positive, alpha-beta T cell differentiation	19_GO:0002376 immune system process	-3.2	18	6.9	30293	54	95	3	3.2	1.8	2475|3569|6774	MTOR|IL6|STAT3	-2.1	MyList
GO Biological Processes	19	GO:0002762	negative regulation of myeloid leukocyte differentiation	19_GO:0002376 immune system process	-3.2	18	6.9	30293	54	95	3	3.2	1.8	1499|5295|7099	CTNNB1|PIK3R1|TLR4	-2.1	MyList
GO Biological Processes	19	GO:0042100	B cell proliferation	19_GO:0002376 immune system process	-3.2	18	6.9	30293	54	95	3	3.2	1.8	596|5580|7099	BCL2|PRKCD|TLR4	-2.1	MyList
GO Biological Processes	19	GO:0007093	mitotic cell cycle checkpoint signaling	19_GO:0048519 negative regulation of biological process	-3.2	10	5.8	30293	126	95	4	4.2	2.1	595|983|4193|7157	CCND1|CDK1|MDM2|TP53	-2.1	MyList
GO Biological Processes	19	GO:1902991	regulation of amyloid precursor protein catabolic process	19_GO:0008152 metabolic process	-3.2	17	6.8	30293	55	95	3	3.2	1.8	836|5970|7124	CASP3|RELA|TNF	-2.1	MyList
GO Biological Processes	19	GO:0002686	negative regulation of leukocyte migration	19_GO:0040011 locomotion	-3.2	17	6.8	30293	55	95	3	3.2	1.8	207|1588|6347	AKT1|CYP19A1|CCL2	-2.1	MyList
GO Biological Processes	19	GO:0001706	endoderm formation	19_GO:0032502 developmental process	-3.2	17	6.8	30293	55	95	3	3.2	1.8	1499|3689|4318	CTNNB1|ITGB2|MMP9	-2.1	MyList
GO Biological Processes	19	GO:0003206	cardiac chamber morphogenesis	19_GO:0032502 developmental process	-3.2	10	5.7	30293	127	95	4	4.2	2.1	3091|4193|4846|7157	HIF1A|MDM2|NOS3|TP53	-2.1	MyList
GO Biological Processes	19	GO:0046683	response to organophosphorus	19_GO:0050896 response to stimulus	-3.1	10	5.7	30293	128	95	4	4.2	2.1	2353|3553|5743|5970	FOS|IL1B|PTGS2|RELA	-2.1	MyList
GO Biological Processes	19	GO:0030857	negative regulation of epithelial cell differentiation	19_GO:0032502 developmental process	-3.1	17	6.8	30293	56	95	3	3.2	1.8	595|1499|4318	CCND1|CTNNB1|MMP9	-2.1	MyList
GO Biological Processes	19	GO:0007405	neuroblast proliferation	19_GO:0032502 developmental process	-3.1	17	6.8	30293	56	95	3	3.2	1.8	1499|3091|7157	CTNNB1|HIF1A|TP53	-2.1	MyList
GO Biological Processes	19	GO:0002821	positive regulation of adaptive immune response	19_GO:0002376 immune system process	-3.1	9.9	5.7	30293	129	95	4	4.2	2.1	3553|3569|7124|23411	IL1B|IL6|TNF|SIRT1	-2.1	MyList
GO Biological Processes	19	GO:1903322	positive regulation of protein modification by small protein conjugation or removal	19_GO:0048518 positive regulation of biological process	-3.1	9.8	5.6	30293	130	95	4	4.2	2.1	2932|3309|5601|120892	GSK3B|HSPA5|MAPK9|LRRK2	-2.1	MyList
GO Biological Processes	19	GO:0032200	telomere organization	19_GO:0009987 cellular process	-3.1	9.8	5.6	30293	130	95	4	4.2	2.1	142|898|3320|3326	PARP1|CCNE1|HSP90AA1|HSP90AB1	-2.1	MyList
GO Biological Processes	19	GO:0072175	epithelial tube formation	19_GO:0032502 developmental process	-3.1	9.8	5.6	30293	130	95	4	4.2	2.1	836|1499|3091|5566	CASP3|CTNNB1|HIF1A|PRKACA	-2.1	MyList
GO Biological Processes	19	GO:0032956	regulation of actin cytoskeleton organization	19_GO:0050789 regulation of biological process	-3.1	5.6	4.8	30293	344	95	6	6.3	2.5	998|2475|3265|5290|5295|5580	CDC42|MTOR|HRAS|PIK3CA|PIK3R1|PRKCD	-2.1	MyList
GO Biological Processes	19	GO:0070542	response to fatty acid	19_GO:0050896 response to stimulus	-3.1	17	6.7	30293	57	95	3	3.2	1.8	5290|5743|6714	PIK3CA|PTGS2|SRC	-2.1	MyList
GO Biological Processes	19	GO:0030010	establishment of cell polarity	19_GO:0009987 cellular process	-3.1	9.7	5.6	30293	132	95	4	4.2	2.1	998|2932|3064|3480	CDC42|GSK3B|HTT|IGF1R	-2	MyList
GO Biological Processes	19	GO:0006959	humoral immune response	19_GO:0002376 immune system process	-3.1	6.9	5.1	30293	231	95	5	5.3	2.3	596|3569|3576|6347|7124	BCL2|IL6|CXCL8|CCL2|TNF	-2	MyList
GO Biological Processes	19	GO:0022411	cellular component disassembly	19_GO:0009987 cellular process	-3.1	5.5	4.7	30293	351	95	6	6.3	2.5	801|983|2932|3312|4318|7157	CALM1|CDK1|GSK3B|HSPA8|MMP9|TP53	-2	MyList
GO Biological Processes	19	GO:0002702	positive regulation of production of molecular mediator of immune response	19_GO:0002376 immune system process	-3.1	9.5	5.5	30293	134	95	4	4.2	2.1	3553|3569|7099|23411	IL1B|IL6|TLR4|SIRT1	-2	MyList
GO Biological Processes	19	GO:0098900	regulation of action potential	19_GO:0050789 regulation of biological process	-3.1	16	6.6	30293	59	95	3	3.2	1.8	801|808|7124	CALM1|CALM3|TNF	-2	MyList
GO Biological Processes	19	GO:0044282	small molecule catabolic process	19_GO:0008152 metabolic process	-3.1	5.4	4.7	30293	352	95	6	6.3	2.5	572|4842|4843|4846|5315|7157	BAD|NOS1|NOS2|NOS3|PKM|TP53	-2	MyList
GO Biological Processes	19	GO:0030001	metal ion transport	19_GO:0051179 localization	-3.1	4	4.3	30293	636	95	8	8.4	2.8	596|2534|2902|2903|2904|4846|5663|6352	BCL2|FYN|GRIN1|GRIN2A|GRIN2B|NOS3|PSEN1|CCL5	-2	MyList
GO Biological Processes	19	GO:0001961	positive regulation of cytokine-mediated signaling pathway	19_GO:0048518 positive regulation of biological process	-3	16	6.5	30293	60	95	3	3.2	1.8	834|3091|7852	CASP1|HIF1A|CXCR4	-2	MyList
[truncated: 494 more rows]

## Sheet: KEGG
Category	CategoryID	GO	Description	LogP	Enrichment	Z-score	#TotalGeneInLibrary	#GeneInGO	#GeneInHitList	#GeneInGOAndHitList	%InGO	STDV %InGO	GeneID	Hits	Log(q-value)	GeneList
[truncated: 191 more rows]

[truncated: 1 more sheets: select]
